# Supplementary material for: High-throughput sequencing data of the microbiota and antibiotic resistance genes from biofilms on polystyrene and nylon rope incubated in Bergen harbor
Source: Data Brief. 2025 May 28;61:111718. doi: 10.1016/j.dib.2025.111718 (PMC12221519; doi:10.1016/j.dib.2025.111718)
Supplement: Supplementary file 1 [file mmc1.xlsx]

## Sheet: All_Taxonomy
Supplementary Table S2. List of bacterial taxa, antibiotic resistance genes (ARGs), biocide resistance genes (BRGs), mobile genetic elements (MGEs), metal resistance genes (MRGs) and virulence factors (VFs) detected in the biofilms collected from six styrofoam samples (S1-S6) and six nylon rope samples (R1-R6)
Microbial diversity at family level	S1	S2	S3	S4	S5	S6	R1	R2	R3	R4	R5	R6
Bacteria;Actinobacteria;Acidimicrobiia;Acidimicrobiales;Acidimicrobiaceae;Acidimicrobium	2.0	0.0	0.0	0.0	0.0	0.0	0.0	0.0	0.0	0.0	0.0	4.0
Bacteria;Actinobacteria;Acidimicrobiia;Acidimicrobiales;Acidimicrobiaceae;Ilumatobacter	13.0	35.0	141.0	49.0	44.0	63.0	6.0	2.0	6.0	4.0	6.0	10.0
Bacteria;Actinobacteria;Acidimicrobiia;Acidimicrobiales;Acidimicrobiaceae;Unclassified Acidimicrobiaceae	1.0	2.0	5.0	0.0	2.0	3.0	0.0	1.0	0.0	1.0	0.0	1.0
Bacteria;Actinobacteria;Acidimicrobiia;Acidimicrobiales;Candidatus Microthrix;Candidatus	3.0	1.0	1.0	3.0	2.0	7.0	0.0	0.0	0.0	0.0	0.0	3.0
Bacteria;Actinobacteria;Acidimicrobiia;Acidimicrobiales;Iamiaceae;Iamia	6.0	0.0	0.0	1.0	0.0	3.0	0.0	0.0	1.0	0.0	1.0	1.0
Bacteria;Actinobacteria;Acidimicrobiia;Acidimicrobiales;Unclassified Acidimicrobiales;	39.0	28.0	52.0	28.0	22.0	29.0	8.0	4.0	13.0	1.0	2.0	18.0
Bacteria;Actinobacteria;Actinobacteria;Bifidobacteriales;Bifidobacteriaceae;Bifidobacterium	4.0	38.0	92.0	74.0	47.0	102.0	0.0	1.0	3.0	0.0	2.0	10.0
Bacteria;Actinobacteria;Actinobacteria;Corynebacteriales;Corynebacteriaceae;Corynebacterium	4.0	2.0	4.0	0.0	0.0	9.0	0.0	0.0	5.0	0.0	0.0	1.0
Bacteria;Actinobacteria;Actinobacteria;Corynebacteriales;Corynebacteriaceae;Unclassified Corynebacteriaceae	1.0	0.0	0.0	0.0	0.0	0.0	1.0	2.0	2.0	0.0	0.0	0.0
Bacteria;Actinobacteria;Actinobacteria;Corynebacteriales;Nocardiaceae;Unclassified Nocardiaceae	4.0	3.0	7.0	5.0	1.0	1.0	1.0	0.0	0.0	0.0	0.0	1.0
Bacteria;Actinobacteria;Actinobacteria;Micrococcales;Cellulomonadaceae;Demequina	2.0	1.0	0.0	0.0	0.0	1.0	0.0	0.0	0.0	1.0	0.0	1.0
Bacteria;Actinobacteria;Actinobacteria;Micrococcales;Intrasporangiaceae;Unclassified Intrasporangiaceae	2.0	3.0	0.0	1.0	0.0	2.0	0.0	1.0	0.0	0.0	0.0	0.0
Bacteria;Actinobacteria;Actinobacteria;Micrococcales;Microbacteriaceae;Agrococcus	2.0	1.0	0.0	0.0	0.0	0.0	0.0	0.0	0.0	0.0	0.0	0.0
Bacteria;Actinobacteria;Actinobacteria;Micrococcales;Microbacteriaceae;Candidatus Aquiluna	1.0	1.0	0.0	1.0	0.0	0.0	0.0	0.0	0.0	0.0	0.0	0.0
Bacteria;Actinobacteria;Actinobacteria;Micrococcales;Microbacteriaceae;Unclassified Microbacteriaceae	22.0	20.0	6.0	9.0	2.0	25.0	2.0	1.0	3.0	0.0	2.0	4.0
Bacteria;Actinobacteria;Actinobacteria;Micrococcales;Micrococcaceae;Arthrobacter	3.0	0.0	12.0	4.0	2.0	11.0	0.0	1.0	0.0	0.0	0.0	1.0
Bacteria;Actinobacteria;Actinobacteria;Micrococcales;Unclassified Micrococcales;	13.0	8.0	16.0	2.0	2.0	13.0	0.0	1.0	0.0	0.0	1.0	4.0
Bacteria;Actinobacteria;Actinobacteria;Micromonosporales;Micromonosporaceae;Unclassified Micromonosporaceae	1.0	0.0	0.0	0.0	0.0	0.0	0.0	0.0	0.0	0.0	0.0	0.0
Bacteria;Actinobacteria;Actinobacteria;Propionibacteriales;Propionibacteriaceae;Tessaracoccus	1.0	1.0	0.0	0.0	0.0	0.0	0.0	0.0	0.0	0.0	1.0	0.0
Bacteria;Actinobacteria;Actinobacteria;Pseudonocardiales;Pseudonocardiaceae;Unclassified Pseudonocardiaceae	1.0	2.0	2.0	0.0	0.0	1.0	0.0	0.0	0.0	0.0	0.0	0.0
Bacteria;Actinobacteria;Actinobacteria;Streptosporangiales;Thermomonosporaceae;Thermomonospora	1.0	1.0	0.0	0.0	0.0	0.0	0.0	0.0	0.0	0.0	0.0	0.0
Bacteria;Actinobacteria;Actinobacteria;Unclassified Actinobacteria;;	22.0	56.0	37.0	59.0	5.0	53.0	3.0	15.0	31.0	2.0	5.0	12.0
Bacteria;Actinobacteria;Coriobacteriia;Coriobacteriales;Coriobacteriaceae;Unclassified Coriobacteriaceae	1.0	3.0	5.0	2.0	2.0	4.0	0.0	0.0	1.0	0.0	0.0	3.0
Bacteria;Actinobacteria;Thermoleophilia;Solirubrobacterales;Unclassified Solirubrobacterales;	2.0	8.0	7.0	3.0	1.0	8.0	0.0	0.0	1.0	0.0	0.0	0.0
Bacteria;Actinobacteria;Thermoleophilia;Unclassified Thermoleophilia;;	2.0	0.0	1.0	0.0	0.0	1.0	0.0	0.0	0.0	0.0	0.0	0.0
Bacteria;Actinobacteria;Unclassified Actinobacteria;;;	31.0	48.0	58.0	41.0	11.0	79.0	6.0	10.0	6.0	1.0	6.0	22.0
Bacteria;Bacteroidetes;Bacteroidia;Bacteroidales;Bacteroidaceae;Bacteroides	20.0	14.0	2.0	8.0	6.0	14.0	6.0	26.0	28.0	0.0	2.0	29.0
Bacteria;Bacteroidetes;Bacteroidia;Bacteroidales;Marinilabiaceae;Marinifilum	1.0	0.0	0.0	0.0	0.0	1.0	0.0	0.0	0.0	0.0	0.0	3.0
Bacteria;Bacteroidetes;Bacteroidia;Bacteroidales;Porphyromonadaceae;Candidatus Azobacteroides	2.0	0.0	0.0	0.0	0.0	0.0	0.0	0.0	0.0	0.0	0.0	0.0
Bacteria;Bacteroidetes;Bacteroidia;Bacteroidales;Porphyromonadaceae;Porphyromonas	1.0	0.0	0.0	0.0	0.0	0.0	0.0	0.0	0.0	0.0	0.0	0.0
Bacteria;Bacteroidetes;Bacteroidia;Bacteroidales;Rikenellaceae;Alistipes	1.0	1.0	0.0	0.0	2.0	1.0	0.0	1.0	0.0	0.0	0.0	0.0
Bacteria;Bacteroidetes;Bacteroidia;Bacteroidales;Unclassified Bacteroidales;	2.0	3.0	1.0	0.0	0.0	4.0	0.0	3.0	0.0	0.0	0.0	2.0
Bacteria;Bacteroidetes;Cytophagia;Cytophagales;Cyclobacteriaceae;Algoriphagus	3.0	0.0	1.0	2.0	0.0	2.0	1.0	4.0	3.0	0.0	1.0	2.0
Bacteria;Bacteroidetes;Cytophagia;Cytophagales;Cytophagaceae;Flectobacillus	2.0	0.0	0.0	0.0	0.0	0.0	0.0	0.0	3.0	0.0	0.0	3.0
Bacteria;Bacteroidetes;Cytophagia;Cytophagales;Cytophagaceae;Flexibacter	5.0	2.0	0.0	0.0	0.0	1.0	52.0	179.0	168.0	0.0	3.0	166.0
Bacteria;Bacteroidetes;Cytophagia;Cytophagales;Cytophagaceae;Hymenobacter	2.0	33.0	4.0	0.0	2.0	1.0	0.0	6.0	5.0	0.0	0.0	4.0
Bacteria;Bacteroidetes;Cytophagia;Cytophagales;Cytophagaceae;Leadbetterella	11.0	0.0	0.0	3.0	0.0	0.0	1.0	5.0	18.0	0.0	0.0	19.0
Bacteria;Bacteroidetes;Cytophagia;Cytophagales;Cytophagaceae;Spirosoma	1.0	14.0	0.0	0.0	0.0	0.0	0.0	3.0	5.0	0.0	0.0	1.0
Bacteria;Bacteroidetes;Cytophagia;Cytophagales;Cytophagaceae;Unclassified Cytophagaceae	16.0	3.0	1.0	3.0	0.0	3.0	16.0	81.0	60.0	0.0	0.0	53.0
Bacteria;Bacteroidetes;Cytophagia;Cytophagales;Flammeovirgaceae;Flexithrix	2.0	1.0	0.0	0.0	0.0	0.0	0.0	3.0	1.0	0.0	0.0	4.0
Bacteria;Bacteroidetes;Cytophagia;Cytophagales;Flammeovirgaceae;Marinoscillum	3.0	0.0	0.0	0.0	0.0	0.0	1.0	0.0	1.0	0.0	0.0	0.0
Bacteria;Bacteroidetes;Cytophagia;Cytophagales;Flammeovirgaceae;Marivirga	12.0	6.0	0.0	0.0	0.0	0.0	3.0	20.0	24.0	0.0	0.0	14.0
Bacteria;Bacteroidetes;Cytophagia;Cytophagales;Flammeovirgaceae;Persicobacter	9.0	0.0	0.0	0.0	0.0	1.0	0.0	3.0	13.0	0.0	0.0	6.0
Bacteria;Bacteroidetes;Cytophagia;Cytophagales;Flammeovirgaceae;Unclassified Flammeovirgaceae	31.0	11.0	3.0	7.0	0.0	5.0	6.0	10.0	24.0	0.0	0.0	37.0
Bacteria;Bacteroidetes;Cytophagia;Cytophagales;Unclassified Cytophagales;	49.0	18.0	6.0	22.0	3.0	11.0	26.0	150.0	108.0	1.0	5.0	166.0
Bacteria;Bacteroidetes;Cytophagia;Order II Incertae Sedis;Rhodothermaceae;Rubricoccus	1.0	1.0	0.0	0.0	0.0	1.0	0.0	0.0	0.0	0.0	0.0	1.0
Bacteria;Bacteroidetes;Cytophagia;Unclassified Cytophagia;;	2.0	1.0	0.0	1.0	0.0	0.0	2.0	20.0	16.0	0.0	0.0	10.0
Bacteria;Bacteroidetes;Flavobacteria;Flavobacteriales;Blattabacteriaceae;Blattabacterium	4.0	0.0	0.0	1.0	0.0	0.0	0.0	3.0	2.0	0.0	0.0	3.0
Bacteria;Bacteroidetes;Flavobacteria;Flavobacteriales;Cryomorphaceae;Brumimicrobium	1.0	0.0	0.0	0.0	0.0	0.0	0.0	0.0	4.0	0.0	0.0	1.0
Bacteria;Bacteroidetes;Flavobacteria;Flavobacteriales;Cryomorphaceae;Crocinitomix	1.0	1.0	0.0	0.0	0.0	0.0	1.0	3.0	11.0	0.0	0.0	8.0
Bacteria;Bacteroidetes;Flavobacteria;Flavobacteriales;Cryomorphaceae;Fluviicola	9.0	1.0	0.0	0.0	0.0	1.0	2.0	5.0	19.0	0.0	0.0	8.0
Bacteria;Bacteroidetes;Flavobacteria;Flavobacteriales;Cryomorphaceae;Owenweeksia	13.0	3.0	0.0	0.0	0.0	1.0	1.0	6.0	8.0	0.0	1.0	5.0
Bacteria;Bacteroidetes;Flavobacteria;Flavobacteriales;Cryomorphaceae;Unclassified Cryomorphaceae	19.0	5.0	2.0	4.0	0.0	2.0	8.0	24.0	41.0	1.0	0.0	16.0
Bacteria;Bacteroidetes;Flavobacteria;Flavobacteriales;Flavobacteriaceae;Algibacter	1.0	1.0	0.0	0.0	0.0	0.0	10.0	0.0	8.0	0.0	1.0	8.0
Bacteria;Bacteroidetes;Flavobacteria;Flavobacteriales;Flavobacteriaceae;Aquimarina	10.0	2.0	0.0	0.0	0.0	3.0	3.0	2.0	5.0	0.0	1.0	15.0
Bacteria;Bacteroidetes;Flavobacteria;Flavobacteriales;Flavobacteriaceae;Bergeyella	1.0	0.0	0.0	0.0	0.0	0.0	0.0	0.0	0.0	0.0	0.0	0.0
Bacteria;Bacteroidetes;Flavobacteria;Flavobacteriales;Flavobacteriaceae;Bizionia	5.0	1.0	0.0	1.0	0.0	1.0	0.0	0.0	1.0	0.0	0.0	2.0
Bacteria;Bacteroidetes;Flavobacteria;Flavobacteriales;Flavobacteriaceae;Cellulophaga	9.0	1.0	0.0	5.0	0.0	1.0	8.0	1.0	11.0	0.0	2.0	17.0
Bacteria;Bacteroidetes;Flavobacteria;Flavobacteriales;Flavobacteriaceae;Chryseobacterium	2.0	0.0	0.0	0.0	0.0	2.0	0.0	4.0	3.0	0.0	0.0	6.0
Bacteria;Bacteroidetes;Flavobacteria;Flavobacteriales;Flavobacteriaceae;Coenonia	1.0	0.0	0.0	0.0	0.0	0.0	0.0	0.0	0.0	0.0	0.0	0.0
Bacteria;Bacteroidetes;Flavobacteria;Flavobacteriales;Flavobacteriaceae;Croceitalea	1.0	1.0	0.0	0.0	0.0	0.0	0.0	0.0	1.0	0.0	0.0	3.0
Bacteria;Bacteroidetes;Flavobacteria;Flavobacteriales;Flavobacteriaceae;Elizabethkingia	1.0	0.0	0.0	0.0	0.0	0.0	0.0	3.0	7.0	0.0	0.0	7.0
Bacteria;Bacteroidetes;Flavobacteria;Flavobacteriales;Flavobacteriaceae;Flavobacterium	32.0	27.0	21.0	16.0	14.0	20.0	31.0	21.0	34.0	2.0	5.0	47.0
Bacteria;Bacteroidetes;Flavobacteria;Flavobacteriales;Flavobacteriaceae;Gilvibacter	7.0	2.0	1.0	2.0	0.0	3.0	4.0	0.0	1.0	2.0	1.0	2.0
Bacteria;Bacteroidetes;Flavobacteria;Flavobacteriales;Flavobacteriaceae;Kordia	6.0	2.0	0.0	2.0	0.0	7.0	4.0	10.0	22.0	0.0	0.0	39.0
Bacteria;Bacteroidetes;Flavobacteria;Flavobacteriales;Flavobacteriaceae;Krokinobacter	1.0	0.0	0.0	0.0	0.0	0.0	0.0	0.0	0.0	0.0	0.0	0.0
Bacteria;Bacteroidetes;Flavobacteria;Flavobacteriales;Flavobacteriaceae;Lacinutrix	6.0	1.0	0.0	0.0	0.0	0.0	7.0	1.0	2.0	2.0	3.0	14.0
Bacteria;Bacteroidetes;Flavobacteria;Flavobacteriales;Flavobacteriaceae;Lutibacter	32.0	10.0	1.0	2.0	0.0	9.0	8.0	3.0	17.0	1.0	0.0	9.0
Bacteria;Bacteroidetes;Flavobacteria;Flavobacteriales;Flavobacteriaceae;Maribacter	263.0	14.0	2.0	16.0	2.0	47.0	75.0	51.0	164.0	6.0	14.0	272.0
Bacteria;Bacteroidetes;Flavobacteria;Flavobacteriales;Flavobacteriaceae;Marixanthomonas	2.0	1.0	0.0	0.0	0.0	0.0	0.0	0.0	0.0	0.0	0.0	1.0
Bacteria;Bacteroidetes;Flavobacteria;Flavobacteriales;Flavobacteriaceae;Myroides	3.0	0.0	0.0	0.0	0.0	0.0	0.0	1.0	8.0	0.0	0.0	15.0
Bacteria;Bacteroidetes;Flavobacteria;Flavobacteriales;Flavobacteriaceae;Olleya	14.0	1.0	0.0	1.0	0.0	2.0	17.0	2.0	9.0	0.0	3.0	22.0
Bacteria;Bacteroidetes;Flavobacteria;Flavobacteriales;Flavobacteriaceae;Ornithobacterium	1.0	0.0	0.0	0.0	0.0	0.0	0.0	4.0	7.0	0.0	0.0	3.0
Bacteria;Bacteroidetes;Flavobacteria;Flavobacteriales;Flavobacteriaceae;Persicivirga	10.0	0.0	0.0	0.0	0.0	4.0	4.0	3.0	1.0	0.0	0.0	21.0
Bacteria;Bacteroidetes;Flavobacteria;Flavobacteriales;Flavobacteriaceae;Polaribacter	809.0	235.0	29.0	72.0	6.0	184.0	192.0	299.0	651.0	9.0	36.0	789.0
Bacteria;Bacteroidetes;Flavobacteria;Flavobacteriales;Flavobacteriaceae;Pontirhabdus	2.0	0.0	0.0	0.0	0.0	0.0	0.0	0.0	0.0	0.0	0.0	0.0
Bacteria;Bacteroidetes;Flavobacteria;Flavobacteriales;Flavobacteriaceae;Psychroflexus	1.0	0.0	0.0	0.0	0.0	0.0	0.0	1.0	1.0	0.0	0.0	0.0
Bacteria;Bacteroidetes;Flavobacteria;Flavobacteriales;Flavobacteriaceae;Psychroserpens	4.0	0.0	0.0	0.0	0.0	0.0	10.0	5.0	20.0	0.0	0.0	34.0
Bacteria;Bacteroidetes;Flavobacteria;Flavobacteriales;Flavobacteriaceae;Tamlana	1.0	0.0	0.0	0.0	0.0	0.0	0.0	0.0	0.0	0.0	0.0	2.0
Bacteria;Bacteroidetes;Flavobacteria;Flavobacteriales;Flavobacteriaceae;Tenacibaculum	239.0	62.0	10.0	23.0	2.0	41.0	32.0	44.0	112.0	0.0	21.0	167.0
Bacteria;Bacteroidetes;Flavobacteria;Flavobacteriales;Flavobacteriaceae;Unclassified Flavobacteriaceae	1733.0	445.0	88.0	172.0	32.0	424.0	706.0	752.0	1752.0	60.0	137.0	2833.0
Bacteria;Bacteroidetes;Flavobacteria;Flavobacteriales;Flavobacteriaceae;Wautersiella	3.0	0.0	0.0	0.0	2.0	0.0	0.0	0.0	0.0	0.0	0.0	1.0
Bacteria;Bacteroidetes;Flavobacteria;Flavobacteriales;Flavobacteriaceae;Winogradskyella	48.0	12.0	1.0	3.0	0.0	10.0	63.0	79.0	148.0	6.0	12.0	301.0
Bacteria;Bacteroidetes;Flavobacteria;Flavobacteriales;Flavobacteriaceae;Zhouia	2.0	0.0	0.0	0.0	0.0	0.0	1.0	0.0	0.0	0.0	0.0	0.0
Bacteria;Bacteroidetes;Flavobacteria;Flavobacteriales;Flavobacteriaceae;cf.	1.0	0.0	0.0	0.0	0.0	0.0	0.0	0.0	0.0	0.0	0.0	5.0
Bacteria;Bacteroidetes;Flavobacteria;Flavobacteriales;Flavobacteriaceae;mucus bacterium 117	2.0	0.0	0.0	0.0	0.0	0.0	0.0	0.0	0.0	0.0	0.0	0.0
Bacteria;Bacteroidetes;Flavobacteria;Flavobacteriales;Unclassified Flavobacteriales;	125.0	27.0	7.0	14.0	2.0	11.0	23.0	74.0	138.0	1.0	3.0	97.0
Bacteria;Bacteroidetes;Sphingobacteriia;Sphingobacteriales;Chitinophagaceae;Chitinophaga	5.0	5.0	0.0	1.0	0.0	1.0	0.0	3.0	2.0	0.0	0.0	3.0
Bacteria;Bacteroidetes;Sphingobacteriia;Sphingobacteriales;Chitinophagaceae;Hydrotalea	1.0	0.0	0.0	0.0	0.0	2.0	1.0	6.0	4.0	0.0	0.0	10.0
Bacteria;Bacteroidetes;Sphingobacteriia;Sphingobacteriales;Chitinophagaceae;Unclassified Chitinophagaceae	3.0	4.0	1.0	4.0	0.0	2.0	3.0	7.0	4.0	0.0	0.0	14.0
Bacteria;Bacteroidetes;Sphingobacteriia;Sphingobacteriales;Saprospiraceae;Aureispira	140.0	30.0	62.0	48.0	20.0	60.0	34.0	259.0	230.0	4.0	0.0	57.0
Bacteria;Bacteroidetes;Sphingobacteriia;Sphingobacteriales;Saprospiraceae;Haliscomenobacter	15.0	5.0	1.0	3.0	2.0	5.0	0.0	5.0	13.0	0.0	1.0	15.0
Bacteria;Bacteroidetes;Sphingobacteriia;Sphingobacteriales;Saprospiraceae;Lewinella	449.0	50.0	21.0	42.0	11.0	62.0	94.0	352.0	657.0	6.0	4.0	577.0
Bacteria;Bacteroidetes;Sphingobacteriia;Sphingobacteriales;Saprospiraceae;Saprospira	28.0	3.0	6.0	2.0	0.0	4.0	5.0	35.0	71.0	0.0	0.0	14.0
Bacteria;Bacteroidetes;Sphingobacteriia;Sphingobacteriales;Saprospiraceae;Unclassified Saprospiraceae	179.0	39.0	28.0	35.0	11.0	43.0	52.0	172.0	209.0	2.0	8.0	186.0
Bacteria;Bacteroidetes;Sphingobacteriia;Sphingobacteriales;Sphingobacteriaceae;Pedobacter	4.0	1.0	0.0	0.0	0.0	0.0	0.0	1.0	1.0	0.0	0.0	2.0
Bacteria;Bacteroidetes;Sphingobacteriia;Sphingobacteriales;Sphingobacteriaceae;Sphingobacterium	52.0	97.0	404.0	167.0	34.0	338.0	12.0	14.0	10.0	2.0	5.0	2.0
Bacteria;Bacteroidetes;Sphingobacteriia;Sphingobacteriales;Sphingobacteriaceae;Unclassified Sphingobacteriaceae	7.0	4.0	0.0	0.0	0.0	1.0	0.0	3.0	6.0	0.0	0.0	2.0
Bacteria;Bacteroidetes;Sphingobacteriia;Sphingobacteriales;Unclassified Sphingobacteriales;	20.0	12.0	0.0	3.0	0.0	6.0	11.0	30.0	52.0	3.0	1.0	55.0
Bacteria;Bacteroidetes;Unclassified Bacteroidetes;;;	413.0	103.0	46.0	86.0	10.0	106.0	108.0	367.0	507.0	8.0	12.0	467.0
Bacteria;Candidate division TM7;Unclassified Candidate division TM7;;;	4.0	2.0	1.0	0.0	0.0	0.0	0.0	0.0	0.0	0.0	0.0	0.0
Bacteria;Chlamydiae;Chlamydiae;Chlamydiales;Chlamydiaceae;Unclassified Chlamydiaceae	1.0	0.0	0.0	1.0	0.0	0.0	0.0	0.0	0.0	0.0	0.0	0.0
Bacteria;Chlamydiae;Chlamydiae;Chlamydiales;Unclassified Chlamydiales;	2.0	5.0	3.0	5.0	5.0	1.0	1.0	2.0	2.0	1.0	0.0	3.0
Bacteria;Chloroflexi;Anaerolineae;Anaerolineales;Anaerolineaceae;Leptolinea	1.0	0.0	1.0	1.0	0.0	0.0	0.0	0.0	0.0	0.0	0.0	1.0
Bacteria;Chloroflexi;Anaerolineae;Anaerolineales;Anaerolineaceae;Longilinea	1.0	0.0	0.0	0.0	0.0	0.0	0.0	0.0	0.0	0.0	0.0	0.0
Bacteria;Chloroflexi;Anaerolineae;Anaerolineales;Anaerolineaceae;Unclassified Anaerolineaceae	1.0	4.0	1.0	0.0	0.0	15.0	0.0	1.0	2.0	0.0	0.0	4.0
Bacteria;Chloroflexi;Caldilineae;Caldilineales;Caldilineaceae;Caldilinea	2.0	3.0	2.0	4.0	0.0	10.0	0.0	2.0	1.0	0.0	0.0	1.0
Bacteria;Chloroflexi;Chloroflexi;Herpetosiphonales;Herpetosiphonaceae;Herpetosiphon	1.0	2.0	2.0	2.0	0.0	5.0	0.0	1.0	0.0	0.0	1.0	0.0
Bacteria;Chloroflexi;Chloroflexi;Unclassified Chloroflexi;;	1.0	0.0	0.0	0.0	0.0	0.0	0.0	0.0	0.0	0.0	0.0	0.0
Bacteria;Chloroflexi;Thermomicrobia;Thermomicrobiales;Thermomicrobiaceae;Thermomicrobium	1.0	0.0	0.0	0.0	0.0	0.0	0.0	0.0	0.0	0.0	0.0	0.0
Bacteria;Chloroflexi;Unclassified Chloroflexi;;;	18.0	9.0	4.0	11.0	0.0	47.0	5.0	2.0	4.0	2.0	1.0	4.0
Bacteria;Cyanobacteria;Cyanobacteria;SubsectionI;FamilyI;Merismopedia	1.0	0.0	0.0	0.0	0.0	0.0	0.0	0.0	0.0	0.0	0.0	0.0
Bacteria;Cyanobacteria;Cyanobacteria;SubsectionI;FamilyI;Microcystis	1.0	0.0	0.0	0.0	0.0	0.0	0.0	0.0	0.0	0.0	0.0	1.0
Bacteria;Cyanobacteria;Cyanobacteria;SubsectionI;FamilyI;Synechococcus	60.0	109.0	408.0	68.0	43.0	192.0	4.0	4.0	3.0	3.0	2.0	6.0
Bacteria;Cyanobacteria;Cyanobacteria;SubsectionI;FamilyI;Unclassified FamilyI	25.0	53.0	89.0	25.0	19.0	58.0	4.0	2.0	4.0	2.0	2.0	4.0
Bacteria;Cyanobacteria;Cyanobacteria;SubsectionII;FamilyII;Pleurocapsa	2.0	2.0	2.0	2.0	0.0	1.0	0.0	1.0	0.0	0.0	0.0	2.0
Bacteria;Cyanobacteria;Cyanobacteria;SubsectionIII;FamilyI;Lyngbya	2.0	0.0	0.0	0.0	0.0	0.0	0.0	0.0	0.0	0.0	0.0	0.0
Bacteria;Cyanobacteria;Cyanobacteria;SubsectionIII;FamilyI;Phormidium	18.0	3.0	7.0	6.0	2.0	5.0	1.0	6.0	4.0	1.0	3.0	8.0
Bacteria;Cyanobacteria;Cyanobacteria;SubsectionIII;FamilyI;Planktothrix	4.0	4.0	0.0	0.0	0.0	3.0	0.0	0.0	0.0	0.0	0.0	0.0
Bacteria;Cyanobacteria;Cyanobacteria;SubsectionIII;FamilyI;Unclassified FamilyI	18.0	21.0	7.0	8.0	5.0	11.0	3.0	6.0	9.0	0.0	1.0	11.0
Bacteria;Cyanobacteria;Cyanobacteria;SubsectionIV;FamilyI;Unclassified FamilyI	95.0	92.0	21.0	16.0	13.0	215.0	9.0	77.0	18.0	0.0	0.0	12.0
Bacteria;Cyanobacteria;Cyanobacteria;SubsectionIV;FamilyII;Rivularia	2.0	1.0	0.0	0.0	0.0	2.0	0.0	0.0	0.0	0.0	0.0	1.0
Bacteria;Cyanobacteria;Cyanobacteria;SubsectionIV;Unclassified SubsectionIV;	1.0	2.0	1.0	2.0	0.0	2.0	0.0	0.0	0.0	0.0	0.0	0.0
Bacteria;Cyanobacteria;Cyanobacteria;Unclassified Cyanobacteria;;	36.0	75.0	3.0	9.0	2.0	11.0	2.0	5.0	3.0	0.0	1.0	2.0
Bacteria;Deinococcus-Thermus;Deinococci;Deinococcales;Deinococcaceae;Deinococcus	1.0	19.0	0.0	0.0	0.0	0.0	0.0	0.0	4.0	0.0	0.0	1.0
Bacteria;Deinococcus-Thermus;Deinococci;Thermales;Thermaceae;Meiothermus	2.0	0.0	0.0	0.0	2.0	0.0	0.0	0.0	0.0	0.0	0.0	0.0
Bacteria;Firmicutes;Bacilli;Bacillales;Bacillaceae;Bacillus	2.0	5.0	1.0	2.0	0.0	2.0	0.0	0.0	0.0	0.0	0.0	0.0
Bacteria;Firmicutes;Bacilli;Bacillales;Bacillaceae;Unclassified Bacillaceae	3.0	1.0	1.0	1.0	0.0	0.0	0.0	0.0	0.0	0.0	0.0	1.0
Bacteria;Firmicutes;Bacilli;Bacillales;Family XII Incertae Sedis;Exiguobacterium	2.0	5.0	3.0	3.0	1.0	11.0	1.0	2.0	2.0	0.0	0.0	2.0
Bacteria;Firmicutes;Bacilli;Bacillales;Listeriaceae;Listeria	1.0	3.0	4.0	6.0	0.0	0.0	0.0	0.0	0.0	0.0	0.0	0.0
Bacteria;Firmicutes;Bacilli;Bacillales;Paenibacillaceae;Paenibacillus	1.0	2.0	1.0	4.0	0.0	4.0	0.0	2.0	0.0	0.0	0.0	2.0
Bacteria;Firmicutes;Bacilli;Bacillales;Staphylococcaceae;Staphylococcus	1.0	0.0	1.0	0.0	0.0	1.0	0.0	0.0	1.0	0.0	0.0	0.0
Bacteria;Firmicutes;Bacilli;Lactobacillales;Carnobacteriaceae;Carnobacterium	5.0	0.0	0.0	0.0	0.0	1.0	0.0	6.0	4.0	0.0	0.0	0.0
Bacteria;Firmicutes;Bacilli;Lactobacillales;Carnobacteriaceae;Trichococcus	2.0	12.0	40.0	11.0	26.0	14.0	4.0	1.0	0.0	0.0	3.0	1.0
Bacteria;Firmicutes;Bacilli;Lactobacillales;Enterococcaceae;Melissococcus	1.0	0.0	0.0	0.0	0.0	0.0	0.0	0.0	0.0	0.0	0.0	0.0
Bacteria;Firmicutes;Bacilli;Lactobacillales;Lactobacillaceae;Lactobacillus	6.0	11.0	33.0	25.0	4.0	46.0	2.0	8.0	1.0	0.0	3.0	2.0
Bacteria;Firmicutes;Bacilli;Lactobacillales;Lactobacillaceae;Unclassified Lactobacillaceae	22.0	53.0	65.0	95.0	18.0	191.0	9.0	8.0	13.0	1.0	0.0	26.0
Bacteria;Firmicutes;Bacilli;Lactobacillales;Leuconostocaceae;Oenococcus	1.0	4.0	0.0	1.0	0.0	0.0	0.0	0.0	5.0	0.0	0.0	1.0
Bacteria;Firmicutes;Bacilli;Lactobacillales;Leuconostocaceae;Unclassified Leuconostocaceae	13.0	14.0	9.0	11.0	0.0	30.0	0.0	5.0	3.0	0.0	0.0	3.0
Bacteria;Firmicutes;Bacilli;Lactobacillales;Leuconostocaceae;Weissella	3.0	3.0	0.0	0.0	2.0	1.0	0.0	1.0	8.0	0.0	0.0	2.0
Bacteria;Firmicutes;Bacilli;Lactobacillales;Streptococcaceae;Lactococcus	2.0	0.0	1.0	0.0	1.0	1.0	1.0	1.0	0.0	0.0	0.0	0.0
Bacteria;Firmicutes;Bacilli;Lactobacillales;Streptococcaceae;Streptococcus	1.0	2.0	7.0	7.0	10.0	10.0	0.0	0.0	0.0	3.0	0.0	2.0
Bacteria;Firmicutes;Bacilli;Lactobacillales;Unclassified Lactobacillales;	7.0	12.0	26.0	17.0	13.0	18.0	0.0	3.0	8.0	0.0	0.0	6.0
Bacteria;Firmicutes;Bacilli;Unclassified Bacilli;;	2.0	4.0	3.0	3.0	2.0	9.0	0.0	1.0	1.0	0.0	0.0	4.0
Bacteria;Firmicutes;Clostridia;Clostridiales;Clostridiaceae;Clostridium	1.0	13.0	26.0	11.0	8.0	32.0	2.0	1.0	3.0	0.0	0.0	2.0
Bacteria;Firmicutes;Clostridia;Clostridiales;Clostridiaceae;Unclassified Clostridiaceae	1.0	1.0	5.0	1.0	3.0	2.0	0.0	4.0	5.0	0.0	1.0	1.0
Bacteria;Firmicutes;Clostridia;Clostridiales;Family XI Incertae Sedis;Unclassified Family XI Incertae Sedis	1.0	2.0	1.0	0.0	0.0	0.0	0.0	1.0	1.0	0.0	0.0	1.0
Bacteria;Firmicutes;Clostridia;Clostridiales;Lachnospiraceae;Anaerostipes	1.0	7.0	4.0	1.0	7.0	10.0	0.0	0.0	0.0	0.0	0.0	0.0
Bacteria;Firmicutes;Clostridia;Clostridiales;Lachnospiraceae;Blautia	7.0	26.0	15.0	13.0	17.0	51.0	1.0	0.0	0.0	2.0	0.0	0.0
Bacteria;Firmicutes;Clostridia;Clostridiales;Lachnospiraceae;Butyrivibrio	1.0	0.0	0.0	0.0	1.0	0.0	2.0	0.0	0.0	0.0	0.0	0.0
Bacteria;Firmicutes;Clostridia;Clostridiales;Lachnospiraceae;Cellulosilyticum	10.0	5.0	9.0	6.0	0.0	24.0	2.0	4.0	0.0	0.0	1.0	0.0
Bacteria;Firmicutes;Clostridia;Clostridiales;Lachnospiraceae;Coprococcus	1.0	4.0	3.0	4.0	2.0	1.0	0.0	0.0	0.0	0.0	0.0	0.0
Bacteria;Firmicutes;Clostridia;Clostridiales;Lachnospiraceae;Incertae Sedis	2.0	5.0	8.0	4.0	2.0	7.0	1.0	2.0	1.0	0.0	0.0	0.0
Bacteria;Firmicutes;Clostridia;Clostridiales;Lachnospiraceae;Pseudobutyrivibrio	1.0	0.0	0.0	1.0	1.0	0.0	0.0	0.0	0.0	0.0	1.0	0.0
Bacteria;Firmicutes;Clostridia;Clostridiales;Lachnospiraceae;Unclassified Lachnospiraceae	150.0	126.0	71.0	83.0	44.0	403.0	14.0	101.0	29.0	1.0	3.0	24.0
Bacteria;Firmicutes;Clostridia;Clostridiales;Peptococcaceae;Desulfotomaculum	1.0	3.0	2.0	0.0	1.0	0.0	0.0	0.0	0.0	0.0	0.0	0.0
Bacteria;Firmicutes;Clostridia;Clostridiales;Peptococcaceae;Unclassified Peptococcaceae	2.0	0.0	0.0	5.0	0.0	4.0	0.0	0.0	0.0	0.0	0.0	0.0
Bacteria;Firmicutes;Clostridia;Clostridiales;Peptostreptococcaceae;Incertae Sedis	4.0	4.0	35.0	10.0	3.0	20.0	0.0	0.0	4.0	1.0	0.0	1.0
Bacteria;Firmicutes;Clostridia;Clostridiales;Peptostreptococcaceae;Unclassified Peptostreptococcaceae	5.0	0.0	0.0	3.0	1.0	1.0	0.0	0.0	2.0	0.0	0.0	0.0
Bacteria;Firmicutes;Clostridia;Clostridiales;Ruminococcaceae;Faecalibacterium	6.0	9.0	6.0	10.0	5.0	28.0	0.0	2.0	0.0	0.0	0.0	0.0
Bacteria;Firmicutes;Clostridia;Clostridiales;Ruminococcaceae;Oscillibacter	1.0	1.0	4.0	1.0	1.0	9.0	0.0	3.0	1.0	0.0	0.0	0.0
Bacteria;Firmicutes;Clostridia;Clostridiales;Ruminococcaceae;Subdoligranulum	1.0	4.0	20.0	18.0	4.0	15.0	1.0	1.0	0.0	0.0	0.0	0.0
Bacteria;Firmicutes;Clostridia;Clostridiales;Ruminococcaceae;Unclassified Ruminococcaceae	4.0	34.0	54.0	38.0	24.0	71.0	4.0	4.0	0.0	0.0	1.0	5.0
Bacteria;Firmicutes;Clostridia;Clostridiales;Unclassified Clostridiales;	4.0	17.0	7.0	13.0	9.0	23.0	0.0	3.0	5.0	1.0	0.0	2.0
Bacteria;Firmicutes;Clostridia;Clostridiales;Veillonellaceae;Pelosinus	1.0	0.0	0.0	0.0	0.0	0.0	0.0	0.0	0.0	0.0	0.0	0.0
Bacteria;Firmicutes;Clostridia;Clostridiales;Veillonellaceae;Quinella	1.0	0.0	0.0	0.0	0.0	0.0	0.0	0.0	0.0	0.0	0.0	0.0
Bacteria;Firmicutes;Clostridia;Clostridiales;Veillonellaceae;Unclassified Veillonellaceae	1.0	4.0	2.0	1.0	3.0	2.0	0.0	3.0	0.0	0.0	0.0	0.0
Bacteria;Firmicutes;Clostridia;Clostridiales;Veillonellaceae;Veillonella	1.0	0.0	0.0	0.0	0.0	0.0	0.0	0.0	0.0	0.0	0.0	0.0
Bacteria;Firmicutes;Clostridia;Halanaerobiales;Halanaerobiaceae;Halanaerobium	2.0	1.0	1.0	4.0	1.0	9.0	1.0	0.0	0.0	0.0	0.0	0.0
Bacteria;Firmicutes;Clostridia;Thermoanaerobacterales;Family III Incertae Sedis;Unclassified Family III Incertae Sedis	1.0	0.0	0.0	0.0	0.0	0.0	0.0	0.0	0.0	0.0	0.0	0.0
Bacteria;Firmicutes;Clostridia;Unclassified Clostridia;;	2.0	1.0	0.0	3.0	0.0	4.0	0.0	2.0	0.0	0.0	0.0	0.0
Bacteria;Firmicutes;Erysipelotrichi;Erysipelotrichales;Erysipelotrichaceae;Catenibacterium	1.0	4.0	7.0	4.0	2.0	4.0	0.0	0.0	0.0	0.0	0.0	1.0
Bacteria;Firmicutes;Erysipelotrichi;Erysipelotrichales;Erysipelotrichaceae;Incertae Sedis	30.0	14.0	42.0	43.0	11.0	60.0	1.0	2.0	0.0	0.0	0.0	0.0
Bacteria;Firmicutes;Erysipelotrichi;Erysipelotrichales;Erysipelotrichaceae;Turicibacter	14.0	31.0	32.0	82.0	13.0	118.0	5.0	7.0	10.0	1.0	0.0	9.0
Bacteria;Firmicutes;Erysipelotrichi;Erysipelotrichales;Erysipelotrichaceae;Unclassified Erysipelotrichaceae	4.0	1.0	10.0	5.0	3.0	8.0	1.0	1.0	0.0	0.0	1.0	0.0
Bacteria;Firmicutes;Unclassified Firmicutes;;;	97.0	74.0	58.0	79.0	18.0	198.0	16.0	82.0	61.0	3.0	3.0	39.0
Bacteria;Fusobacteria;Fusobacteria;Fusobacteriales;Fusobacteriaceae;Cetobacterium	1.0	1.0	1.0	2.0	0.0	4.0	0.0	1.0	0.0	0.0	0.0	0.0
Bacteria;Fusobacteria;Fusobacteria;Fusobacteriales;Fusobacteriaceae;Ilyobacter	1.0	0.0	0.0	0.0	0.0	0.0	0.0	0.0	8.0	12.0	4.0	6.0
Bacteria;Fusobacteria;Fusobacteria;Fusobacteriales;Fusobacteriaceae;Unclassified Fusobacteriaceae	5.0	3.0	0.0	10.0	0.0	2.0	0.0	1.0	460.0	95.0	40.0	99.0
Bacteria;Lentisphaerae;Lentisphaeria;Lentisphaerales;Lentisphaeraceae;Lentisphaera	2.0	1.0	0.0	2.0	0.0	13.0	0.0	0.0	0.0	1.0	0.0	0.0
Bacteria;Planctomycetes;Phycisphaerae;Phycisphaerales;Phycisphaeraceae;Phycisphaera	1.0	1.0	3.0	1.0	0.0	2.0	0.0	0.0	1.0	0.0	1.0	0.0
Bacteria;Planctomycetes;Planctomycetacia;Planctomycetales;Planctomycetaceae;Blastopirellula	2.0	76.0	221.0	67.0	47.0	91.0	1.0	0.0	3.0	0.0	4.0	1.0
Bacteria;Planctomycetes;Planctomycetacia;Planctomycetales;Planctomycetaceae;Gemmata	1.0	23.0	7.0	2.0	2.0	1.0	0.0	0.0	3.0	0.0	0.0	0.0
Bacteria;Planctomycetes;Planctomycetacia;Planctomycetales;Planctomycetaceae;Pirellula	2.0	10.0	16.0	7.0	2.0	15.0	0.0	0.0	0.0	0.0	0.0	0.0
Bacteria;Planctomycetes;Planctomycetacia;Planctomycetales;Planctomycetaceae;Planctomyces	4.0	38.0	101.0	43.0	27.0	69.0	1.0	3.0	1.0	2.0	4.0	2.0
Bacteria;Planctomycetes;Planctomycetacia;Planctomycetales;Planctomycetaceae;Rhodopirellula	3.0	53.0	142.0	64.0	53.0	87.0	1.0	1.0	6.0	0.0	3.0	2.0
Bacteria;Planctomycetes;Planctomycetacia;Planctomycetales;Planctomycetaceae;Unclassified Planctomycetaceae	21.0	244.0	584.0	231.0	147.0	380.0	4.0	10.0	8.0	3.0	10.0	12.0
Bacteria;Planctomycetes;Unclassified Planctomycetes;;;	2.0	1.0	2.0	1.0	4.0	4.0	0.0	3.0	3.0	0.0	0.0	9.0
Bacteria;Proteobacteria;Alphaproteobacteria;Caulobacterales;Caulobacteraceae;Asticcacaulis	1.0	0.0	0.0	0.0	0.0	0.0	0.0	0.0	0.0	0.0	0.0	0.0
Bacteria;Proteobacteria;Alphaproteobacteria;Caulobacterales;Caulobacteraceae;Brevundimonas	2.0	8.0	0.0	3.0	0.0	3.0	0.0	0.0	1.0	0.0	0.0	1.0
Bacteria;Proteobacteria;Alphaproteobacteria;Caulobacterales;Hyphomonadaceae;Hellea	139.0	14.0	4.0	11.0	1.0	25.0	9.0	4.0	20.0	2.0	1.0	38.0
Bacteria;Proteobacteria;Alphaproteobacteria;Caulobacterales;Hyphomonadaceae;Henriciella	34.0	8.0	0.0	2.0	0.0	2.0	1.0	6.0	13.0	0.0	0.0	16.0
Bacteria;Proteobacteria;Alphaproteobacteria;Caulobacterales;Hyphomonadaceae;Hyphomonas	212.0	26.0	7.0	9.0	1.0	34.0	34.0	22.0	112.0	3.0	11.0	114.0
Bacteria;Proteobacteria;Alphaproteobacteria;Caulobacterales;Hyphomonadaceae;Maricaulis	23.0	4.0	1.0	1.0	3.0	3.0	2.0	1.0	3.0	0.0	0.0	14.0
Bacteria;Proteobacteria;Alphaproteobacteria;Caulobacterales;Hyphomonadaceae;Oceanicaulis	1.0	0.0	0.0	0.0	2.0	0.0	0.0	0.0	0.0	0.0	1.0	0.0
Bacteria;Proteobacteria;Alphaproteobacteria;Caulobacterales;Hyphomonadaceae;Unclassified Hyphomonadaceae	221.0	45.0	9.0	15.0	8.0	66.0	29.0	26.0	109.0	1.0	12.0	120.0
Bacteria;Proteobacteria;Alphaproteobacteria;Caulobacterales;Unclassified Caulobacterales;	3.0	0.0	0.0	0.0	0.0	1.0	0.0	0.0	0.0	0.0	0.0	3.0
Bacteria;Proteobacteria;Alphaproteobacteria;Kordiimonadales;Kordiimonadaceae;Kordiimonas	5.0	1.0	1.0	4.0	1.0	0.0	0.0	2.0	0.0	0.0	0.0	0.0
Bacteria;Proteobacteria;Alphaproteobacteria;Parvularculales;Parvularculaceae;Parvularcula	1.0	0.0	0.0	0.0	0.0	0.0	0.0	0.0	1.0	0.0	0.0	0.0
Bacteria;Proteobacteria;Alphaproteobacteria;Rhizobiales;Aurantimonadaceae;Aurantimonas	3.0	4.0	1.0	0.0	0.0	1.0	0.0	0.0	2.0	0.0	0.0	1.0
Bacteria;Proteobacteria;Alphaproteobacteria;Rhizobiales;Aurantimonadaceae;Aureimonas	1.0	0.0	0.0	0.0	0.0	0.0	0.0	0.0	1.0	0.0	0.0	0.0
Bacteria;Proteobacteria;Alphaproteobacteria;Rhizobiales;Bartonellaceae;Bartonella	3.0	2.0	0.0	1.0	1.0	3.0	0.0	2.0	6.0	1.0	3.0	7.0
Bacteria;Proteobacteria;Alphaproteobacteria;Rhizobiales;Bradyrhizobiaceae;Afipia	1.0	0.0	0.0	0.0	0.0	0.0	0.0	0.0	2.0	0.0	0.0	1.0
Bacteria;Proteobacteria;Alphaproteobacteria;Rhizobiales;Bradyrhizobiaceae;Bradyrhizobium	1.0	1.0	0.0	0.0	0.0	0.0	0.0	0.0	1.0	0.0	0.0	0.0
Bacteria;Proteobacteria;Alphaproteobacteria;Rhizobiales;Bradyrhizobiaceae;Rhodopseudomonas	1.0	1.0	1.0	0.0	0.0	0.0	0.0	2.0	1.0	0.0	0.0	0.0
Bacteria;Proteobacteria;Alphaproteobacteria;Rhizobiales;Brucellaceae;Ochrobactrum	28.0	4.0	1.0	2.0	0.0	6.0	0.0	1.0	2.0	2.0	1.0	3.0
Bacteria;Proteobacteria;Alphaproteobacteria;Rhizobiales;Hyphomicrobiaceae;Devosia	2.0	4.0	1.0	2.0	2.0	1.0	0.0	2.0	3.0	0.0	0.0	3.0
Bacteria;Proteobacteria;Alphaproteobacteria;Rhizobiales;Hyphomicrobiaceae;Hyphomicrobium	2.0	1.0	6.0	0.0	1.0	3.0	0.0	0.0	0.0	0.0	0.0	2.0
Bacteria;Proteobacteria;Alphaproteobacteria;Rhizobiales;Hyphomicrobiaceae;Unclassified Hyphomicrobiaceae	3.0	11.0	26.0	12.0	8.0	6.0	2.0	2.0	5.0	0.0	0.0	3.0
Bacteria;Proteobacteria;Alphaproteobacteria;Rhizobiales;Methylobacteriaceae;Methylobacterium	13.0	100.0	1.0	4.0	1.0	4.0	1.0	0.0	3.0	0.0	0.0	2.0
Bacteria;Proteobacteria;Alphaproteobacteria;Rhizobiales;Phyllobacteriaceae;Ahrensia	22.0	5.0	16.0	4.0	4.0	14.0	4.0	1.0	7.0	4.0	3.0	15.0
Bacteria;Proteobacteria;Alphaproteobacteria;Rhizobiales;Phyllobacteriaceae;Aminobacter	2.0	0.0	1.0	1.0	0.0	0.0	0.0	0.0	2.0	0.0	1.0	2.0
Bacteria;Proteobacteria;Alphaproteobacteria;Rhizobiales;Phyllobacteriaceae;Hoeflea	147.0	19.0	18.0	46.0	0.0	75.0	11.0	11.0	33.0	21.0	16.0	139.0
Bacteria;Proteobacteria;Alphaproteobacteria;Rhizobiales;Phyllobacteriaceae;Mesorhizobium	3.0	4.0	6.0	2.0	2.0	6.0	1.0	3.0	3.0	0.0	1.0	6.0
Bacteria;Proteobacteria;Alphaproteobacteria;Rhizobiales;Phyllobacteriaceae;Nitratireductor	1.0	0.0	2.0	2.0	1.0	1.0	0.0	0.0	1.0	0.0	0.0	4.0
Bacteria;Proteobacteria;Alphaproteobacteria;Rhizobiales;Phyllobacteriaceae;Phyllobacterium	1.0	0.0	0.0	2.0	0.0	1.0	0.0	0.0	0.0	0.0	0.0	2.0
Bacteria;Proteobacteria;Alphaproteobacteria;Rhizobiales;Phyllobacteriaceae;Pseudaminobacter	1.0	0.0	0.0	0.0	1.0	0.0	0.0	0.0	2.0	0.0	0.0	0.0
Bacteria;Proteobacteria;Alphaproteobacteria;Rhizobiales;Phyllobacteriaceae;Unclassified Phyllobacteriaceae	353.0	72.0	55.0	94.0	24.0	202.0	30.0	33.0	83.0	29.0	29.0	282.0
Bacteria;Proteobacteria;Alphaproteobacteria;Rhizobiales;Rhizobiaceae;Rhizobium	109.0	36.0	13.0	26.0	20.0	62.0	14.0	10.0	27.0	11.0	12.0	91.0
Bacteria;Proteobacteria;Alphaproteobacteria;Rhizobiales;Rhizobiaceae;Unclassified Rhizobiaceae	28.0	4.0	2.0	4.0	8.0	9.0	0.0	1.0	7.0	2.0	0.0	17.0
Bacteria;Proteobacteria;Alphaproteobacteria;Rhizobiales;Unclassified Rhizobiales;	446.0	192.0	99.0	159.0	90.0	276.0	47.0	38.0	146.0	39.0	53.0	358.0
Bacteria;Proteobacteria;Alphaproteobacteria;Rhizobiales;Xanthobacteraceae;Labrys	136.0	5.0	2.0	13.0	1.0	19.0	4.0	6.0	13.0	0.0	0.0	9.0
Bacteria;Proteobacteria;Alphaproteobacteria;Rhizobiales;Xanthobacteraceae;Unclassified Xanthobacteraceae	2.0	0.0	0.0	1.0	0.0	3.0	3.0	1.0	3.0	0.0	0.0	1.0
Bacteria;Proteobacteria;Alphaproteobacteria;Rhodobacterales;Rhodobacteraceae;Amaricoccus	2.0	2.0	0.0	2.0	1.0	1.0	0.0	1.0	0.0	0.0	0.0	0.0
Bacteria;Proteobacteria;Alphaproteobacteria;Rhodobacterales;Rhodobacteraceae;Citreicella	2.0	1.0	0.0	0.0	0.0	0.0	0.0	5.0	2.0	0.0	0.0	3.0
Bacteria;Proteobacteria;Alphaproteobacteria;Rhodobacterales;Rhodobacteraceae;Haematobacter	1.0	0.0	0.0	0.0	1.0	0.0	0.0	0.0	0.0	0.0	0.0	0.0
Bacteria;Proteobacteria;Alphaproteobacteria;Rhodobacterales;Rhodobacteraceae;Jannaschia	42.0	13.0	11.0	11.0	1.0	10.0	5.0	6.0	27.0	6.0	1.0	28.0
Bacteria;Proteobacteria;Alphaproteobacteria;Rhodobacterales;Rhodobacteraceae;Ketogulonicigenium	1.0	2.0	2.0	0.0	0.0	0.0	0.0	1.0	0.0	0.0	1.0	1.0
Bacteria;Proteobacteria;Alphaproteobacteria;Rhodobacterales;Rhodobacteraceae;Labrenzia	1.0	0.0	0.0	0.0	2.0	0.0	0.0	0.0	0.0	0.0	0.0	1.0
Bacteria;Proteobacteria;Alphaproteobacteria;Rhodobacterales;Rhodobacteraceae;Leisingera	6.0	2.0	5.0	2.0	0.0	13.0	1.0	0.0	1.0	0.0	0.0	1.0
Bacteria;Proteobacteria;Alphaproteobacteria;Rhodobacterales;Rhodobacteraceae;Litoreibacter	1.0	0.0	3.0	0.0	0.0	1.0	0.0	1.0	0.0	0.0	0.0	1.0
Bacteria;Proteobacteria;Alphaproteobacteria;Rhodobacterales;Rhodobacteraceae;Loktanella	175.0	29.0	34.0	53.0	2.0	99.0	37.0	18.0	83.0	10.0	22.0	177.0
Bacteria;Proteobacteria;Alphaproteobacteria;Rhodobacterales;Rhodobacteraceae;Maritimibacter	1.0	0.0	1.0	0.0	0.0	0.0	0.0	0.0	0.0	0.0	0.0	0.0
Bacteria;Proteobacteria;Alphaproteobacteria;Rhodobacterales;Rhodobacteraceae;Marivita	7.0	0.0	0.0	0.0	0.0	5.0	0.0	3.0	3.0	0.0	0.0	6.0
Bacteria;Proteobacteria;Alphaproteobacteria;Rhodobacterales;Rhodobacteraceae;Nereida	1.0	0.0	0.0	1.0	0.0	3.0	1.0	0.0	0.0	0.0	0.0	2.0
Bacteria;Proteobacteria;Alphaproteobacteria;Rhodobacterales;Rhodobacteraceae;Oceanicola	1.0	1.0	1.0	0.0	2.0	1.0	2.0	0.0	3.0	1.0	0.0	1.0
Bacteria;Proteobacteria;Alphaproteobacteria;Rhodobacterales;Rhodobacteraceae;Octadecabacter	84.0	33.0	13.0	7.0	2.0	26.0	9.0	14.0	15.0	4.0	2.0	42.0
Bacteria;Proteobacteria;Alphaproteobacteria;Rhodobacterales;Rhodobacteraceae;Pacificibacter	9.0	2.0	0.0	0.0	0.0	1.0	2.0	0.0	1.0	0.0	1.0	2.0
Bacteria;Proteobacteria;Alphaproteobacteria;Rhodobacterales;Rhodobacteraceae;Pannonibacter	12.0	3.0	1.0	3.0	1.0	1.0	1.0	1.0	2.0	0.0	0.0	8.0
Bacteria;Proteobacteria;Alphaproteobacteria;Rhodobacterales;Rhodobacteraceae;Paracoccus	79.0	22.0	13.0	5.0	2.0	22.0	15.0	18.0	39.0	3.0	18.0	44.0
Bacteria;Proteobacteria;Alphaproteobacteria;Rhodobacterales;Rhodobacteraceae;Pelagibaca	2.0	0.0	0.0	0.0	0.0	0.0	0.0	0.0	0.0	0.0	0.0	0.0
Bacteria;Proteobacteria;Alphaproteobacteria;Rhodobacterales;Rhodobacteraceae;Pelagicola	5.0	0.0	0.0	2.0	0.0	0.0	0.0	0.0	0.0	0.0	0.0	2.0
Bacteria;Proteobacteria;Alphaproteobacteria;Rhodobacterales;Rhodobacteraceae;Phaeobacter	21.0	7.0	2.0	8.0	7.0	8.0	10.0	4.0	23.0	5.0	2.0	39.0
Bacteria;Proteobacteria;Alphaproteobacteria;Rhodobacterales;Rhodobacteraceae;Pseudorhodobacter	5.0	1.0	1.0	2.0	0.0	4.0	6.0	2.0	27.0	2.0	5.0	16.0
Bacteria;Proteobacteria;Alphaproteobacteria;Rhodobacterales;Rhodobacteraceae;Pseudoruegeria	1.0	0.0	0.0	0.0	0.0	0.0	1.0	0.0	0.0	0.0	0.0	4.0
Bacteria;Proteobacteria;Alphaproteobacteria;Rhodobacterales;Rhodobacteraceae;Pseudovibrio	11.0	4.0	9.0	10.0	10.0	8.0	2.0	2.0	19.0	0.0	1.0	13.0
Bacteria;Proteobacteria;Alphaproteobacteria;Rhodobacterales;Rhodobacteraceae;Rhodobacter	11.0	5.0	1.0	1.0	1.0	5.0	3.0	4.0	7.0	0.0	5.0	7.0
Bacteria;Proteobacteria;Alphaproteobacteria;Rhodobacterales;Rhodobacteraceae;Rhodobacterales	1.0	0.0	0.0	0.0	0.0	0.0	0.0	0.0	0.0	0.0	0.0	0.0
Bacteria;Proteobacteria;Alphaproteobacteria;Rhodobacterales;Rhodobacteraceae;Rhodovulum	24.0	2.0	1.0	3.0	0.0	4.0	1.0	0.0	10.0	0.0	0.0	7.0
Bacteria;Proteobacteria;Alphaproteobacteria;Rhodobacterales;Rhodobacteraceae;Roseibacterium	9.0	1.0	0.0	0.0	0.0	3.0	0.0	0.0	0.0	0.0	0.0	3.0
Bacteria;Proteobacteria;Alphaproteobacteria;Rhodobacterales;Rhodobacteraceae;Roseicyclus	3.0	0.0	0.0	0.0	0.0	0.0	0.0	0.0	0.0	0.0	0.0	0.0
Bacteria;Proteobacteria;Alphaproteobacteria;Rhodobacterales;Rhodobacteraceae;Roseobacter	11.0	7.0	12.0	6.0	0.0	10.0	3.0	2.0	5.0	2.0	0.0	12.0
Bacteria;Proteobacteria;Alphaproteobacteria;Rhodobacterales;Rhodobacteraceae;Roseobacter clade AS-21 lineage	4.0	3.0	12.0	5.0	0.0	13.0	3.0	1.0	4.0	1.0	0.0	6.0
Bacteria;Proteobacteria;Alphaproteobacteria;Rhodobacterales;Rhodobacteraceae;Roseobacter clade CHAB-I-5 lineage	14.0	5.0	1.0	5.0	1.0	3.0	0.0	2.0	2.0	1.0	0.0	10.0
Bacteria;Proteobacteria;Alphaproteobacteria;Rhodobacterales;Rhodobacteraceae;Roseobacter clade DC5-80-3 lineage	1.0	0.0	0.0	0.0	0.0	0.0	1.0	1.0	0.0	0.0	0.0	1.0
Bacteria;Proteobacteria;Alphaproteobacteria;Rhodobacterales;Rhodobacteraceae;Roseobacter clade NAC11-7 lineage	14.0	2.0	6.0	4.0	0.0	10.0	2.0	2.0	4.0	1.0	1.0	5.0
Bacteria;Proteobacteria;Alphaproteobacteria;Rhodobacterales;Rhodobacteraceae;Roseovarius	44.0	16.0	8.0	12.0	1.0	20.0	14.0	12.0	43.0	2.0	11.0	39.0
Bacteria;Proteobacteria;Alphaproteobacteria;Rhodobacterales;Rhodobacteraceae;Rubrimonas	2.0	0.0	1.0	0.0	1.0	0.0	0.0	0.0	0.0	0.0	0.0	0.0
Bacteria;Proteobacteria;Alphaproteobacteria;Rhodobacterales;Rhodobacteraceae;Ruegeria	56.0	7.0	3.0	4.0	2.0	16.0	13.0	11.0	7.0	2.0	4.0	14.0
Bacteria;Proteobacteria;Alphaproteobacteria;Rhodobacterales;Rhodobacteraceae;Silicibacter	1.0	0.0	0.0	0.0	0.0	0.0	1.0	0.0	0.0	0.0	0.0	0.0
Bacteria;Proteobacteria;Alphaproteobacteria;Rhodobacterales;Rhodobacteraceae;Sulfitobacter	828.0	207.0	548.0	300.0	28.0	556.0	152.0	144.0	324.0	39.0	72.0	561.0
Bacteria;Proteobacteria;Alphaproteobacteria;Rhodobacterales;Rhodobacteraceae;Tateyamaria	35.0	13.0	15.0	9.0	4.0	28.0	6.0	5.0	9.0	2.0	0.0	26.0
Bacteria;Proteobacteria;Alphaproteobacteria;Rhodobacterales;Rhodobacteraceae;Thalassobacter	8.0	3.0	2.0	0.0	0.0	3.0	1.0	4.0	7.0	1.0	1.0	15.0
Bacteria;Proteobacteria;Alphaproteobacteria;Rhodobacterales;Rhodobacteraceae;Thalassococcus	1.0	0.0	0.0	0.0	0.0	0.0	0.0	0.0	0.0	0.0	0.0	0.0
Bacteria;Proteobacteria;Alphaproteobacteria;Rhodobacterales;Rhodobacteraceae;Unclassified Rhodobacteraceae	8338.0	2175.0	2981.0	2225.0	341.0	3817.0	1432.0	1189.0	3820.0	447.0	730.0	5004.0
Bacteria;Proteobacteria;Alphaproteobacteria;Rhodobacterales;Rhodobacteraceae;Vadicella	1.0	0.0	0.0	0.0	0.0	0.0	0.0	0.0	0.0	0.0	0.0	0.0
Bacteria;Proteobacteria;Alphaproteobacteria;Rhodobacterales;Rhodobacteraceae;Wenxinia	6.0	1.0	2.0	1.0	0.0	0.0	0.0	0.0	0.0	1.0	0.0	3.0
Bacteria;Proteobacteria;Alphaproteobacteria;Rhodobacterales;Unclassified Rhodobacterales;	1.0	0.0	0.0	0.0	0.0	0.0	0.0	0.0	0.0	0.0	0.0	1.0
Bacteria;Proteobacteria;Alphaproteobacteria;Rhodospirillales;Acetobacteraceae;Roseococcus	3.0	36.0	20.0	1.0	64.0	2.0	0.0	0.0	0.0	0.0	0.0	0.0
Bacteria;Proteobacteria;Alphaproteobacteria;Rhodospirillales;Acetobacteraceae;Roseomonas	1.0	26.0	0.0	0.0	1.0	0.0	0.0	0.0	0.0	0.0	0.0	0.0
Bacteria;Proteobacteria;Alphaproteobacteria;Rhodospirillales;Acetobacteraceae;Unclassified Acetobacteraceae	1.0	107.0	6.0	3.0	0.0	0.0	1.0	1.0	1.0	0.0	0.0	1.0
Bacteria;Proteobacteria;Alphaproteobacteria;Rhodospirillales;Rhodospirillaceae;Azospirillum	3.0	4.0	0.0	0.0	1.0	1.0	5.0	11.0	6.0	1.0	1.0	15.0
Bacteria;Proteobacteria;Alphaproteobacteria;Rhodospirillales;Rhodospirillaceae;Dongia	1.0	0.0	0.0	0.0	0.0	0.0	0.0	0.0	0.0	0.0	0.0	0.0
Bacteria;Proteobacteria;Alphaproteobacteria;Rhodospirillales;Rhodospirillaceae;Pelagibius	2.0	0.0	1.0	0.0	0.0	0.0	0.0	0.0	0.0	0.0	1.0	0.0
Bacteria;Proteobacteria;Alphaproteobacteria;Rhodospirillales;Rhodospirillaceae;Rhodocista	1.0	0.0	0.0	1.0	0.0	0.0	0.0	0.0	0.0	0.0	0.0	0.0
Bacteria;Proteobacteria;Alphaproteobacteria;Rhodospirillales;Rhodospirillaceae;Rhodospirillum	1.0	0.0	0.0	0.0	1.0	1.0	0.0	0.0	0.0	0.0	0.0	0.0
Bacteria;Proteobacteria;Alphaproteobacteria;Rhodospirillales;Rhodospirillaceae;Thalassospira	3.0	5.0	1.0	6.0	0.0	1.0	0.0	0.0	2.0	0.0	0.0	3.0
Bacteria;Proteobacteria;Alphaproteobacteria;Rhodospirillales;Rhodospirillaceae;Unclassified Rhodospirillaceae	15.0	1.0	5.0	28.0	15.0	15.0	3.0	7.0	4.0	2.0	5.0	10.0
Bacteria;Proteobacteria;Alphaproteobacteria;Rhodospirillales;Unclassified Rhodospirillales;	1.0	12.0	0.0	0.0	1.0	1.0	0.0	1.0	0.0	0.0	0.0	0.0
Bacteria;Proteobacteria;Alphaproteobacteria;Rickettsiales;Anaplasmataceae;Anaplasma	2.0	0.0	0.0	0.0	0.0	1.0	0.0	2.0	2.0	0.0	0.0	1.0
Bacteria;Proteobacteria;Alphaproteobacteria;Rickettsiales;Anaplasmataceae;Ehrlichia	3.0	0.0	0.0	0.0	2.0	0.0	0.0	0.0	0.0	0.0	0.0	2.0
Bacteria;Proteobacteria;Alphaproteobacteria;Rickettsiales;Anaplasmataceae;Neorickettsia	1.0	0.0	0.0	0.0	0.0	0.0	2.0	1.0	6.0	0.0	1.0	9.0
Bacteria;Proteobacteria;Alphaproteobacteria;Rickettsiales;Anaplasmataceae;Unclassified Anaplasmataceae	3.0	2.0	1.0	4.0	0.0	3.0	2.0	21.0	10.0	0.0	1.0	13.0
Bacteria;Proteobacteria;Alphaproteobacteria;Rickettsiales;Anaplasmataceae;Wolbachia	2.0	0.0	0.0	2.0	1.0	2.0	0.0	3.0	0.0	0.0	0.0	1.0
Bacteria;Proteobacteria;Alphaproteobacteria;Rickettsiales;Candidatus Cyrtobacter;Candidatus	3.0	10.0	2.0	0.0	6.0	1.0	5.0	7.0	6.0	1.0	1.0	31.0
Bacteria;Proteobacteria;Alphaproteobacteria;Rickettsiales;Candidatus Hepatincola;Candidatus	3.0	1.0	0.0	1.0	1.0	0.0	0.0	2.0	5.0	0.0	1.0	6.0
Bacteria;Proteobacteria;Alphaproteobacteria;Rickettsiales;Candidatus Midichloria;Candidatus	2.0	1.0	0.0	0.0	3.0	0.0	17.0	8.0	19.0	1.0	6.0	52.0
Bacteria;Proteobacteria;Alphaproteobacteria;Rickettsiales;LWSR-14;Sinorickettsia	5.0	0.0	0.0	0.0	0.0	0.0	0.0	2.0	3.0	0.0	0.0	2.0
Bacteria;Proteobacteria;Alphaproteobacteria;Rickettsiales;Rickettsiaceae;Orientia	1.0	0.0	0.0	1.0	0.0	0.0	2.0	10.0	13.0	1.0	1.0	12.0
Bacteria;Proteobacteria;Alphaproteobacteria;Rickettsiales;Rickettsiaceae;Rickettsia	7.0	4.0	2.0	3.0	3.0	3.0	14.0	58.0	81.0	1.0	4.0	107.0
Bacteria;Proteobacteria;Alphaproteobacteria;Rickettsiales;Rickettsiaceae;Unclassified Rickettsiaceae	1.0	0.0	0.0	1.0	4.0	2.0	4.0	7.0	7.0	0.0	2.0	21.0
Bacteria;Proteobacteria;Alphaproteobacteria;Rickettsiales;Unclassified Rickettsiales;	4.0	0.0	0.0	0.0	3.0	4.0	20.0	15.0	27.0	3.0	13.0	68.0
Bacteria;Proteobacteria;Alphaproteobacteria;Sneathiellales;Sneathiellaceae;Sneathiella	4.0	0.0	0.0	2.0	1.0	0.0	0.0	0.0	0.0	0.0	0.0	1.0
Bacteria;Proteobacteria;Alphaproteobacteria;Sphingomonadales;Erythrobacteraceae;Erythrobacter	4.0	0.0	0.0	3.0	0.0	0.0	3.0	1.0	3.0	0.0	0.0	7.0
Bacteria;Proteobacteria;Alphaproteobacteria;Sphingomonadales;Erythrobacteraceae;Unclassified Erythrobacteraceae	7.0	1.0	0.0	4.0	0.0	2.0	0.0	0.0	1.0	2.0	0.0	12.0
Bacteria;Proteobacteria;Alphaproteobacteria;Sphingomonadales;Family Incertae Sedis;Kiloniella	7.0	1.0	0.0	3.0	2.0	3.0	0.0	1.0	2.0	0.0	2.0	6.0
Bacteria;Proteobacteria;Alphaproteobacteria;Sphingomonadales;Family Incertae Sedis;Unclassified Family Incertae Sedis	1.0	0.0	0.0	0.0	0.0	0.0	0.0	0.0	0.0	0.0	0.0	0.0
Bacteria;Proteobacteria;Alphaproteobacteria;Sphingomonadales;Sphingomonadaceae;Novosphingobium	2.0	0.0	1.0	0.0	1.0	2.0	0.0	0.0	0.0	0.0	0.0	0.0
Bacteria;Proteobacteria;Alphaproteobacteria;Sphingomonadales;Sphingomonadaceae;Sphingobium	8.0	4.0	1.0	1.0	1.0	6.0	2.0	3.0	2.0	0.0	0.0	4.0
Bacteria;Proteobacteria;Alphaproteobacteria;Sphingomonadales;Sphingomonadaceae;Sphingomonas	5.0	28.0	3.0	0.0	0.0	3.0	0.0	6.0	3.0	0.0	0.0	4.0
Bacteria;Proteobacteria;Alphaproteobacteria;Sphingomonadales;Sphingomonadaceae;Sphingopyxis	1.0	0.0	1.0	2.0	0.0	1.0	1.0	2.0	2.0	1.0	0.0	2.0
Bacteria;Proteobacteria;Alphaproteobacteria;Sphingomonadales;Sphingomonadaceae;Unclassified Sphingomonadaceae	10.0	22.0	3.0	8.0	1.0	10.0	1.0	4.0	18.0	0.0	1.0	11.0
Bacteria;Proteobacteria;Alphaproteobacteria;Sphingomonadales;Sphingomonadaceae;Zymomonas	1.0	0.0	0.0	0.0	0.0	0.0	0.0	0.0	0.0	0.0	0.0	0.0
Bacteria;Proteobacteria;Alphaproteobacteria;Sphingomonadales;Unclassified Sphingomonadales;	8.0	10.0	7.0	8.0	7.0	11.0	1.0	7.0	27.0	1.0	2.0	28.0
Bacteria;Proteobacteria;Alphaproteobacteria;Unclassified Alphaproteobacteria;;	1147.0	472.0	243.0	323.0	276.0	509.0	112.0	155.0	402.0	50.0	83.0	686.0
Bacteria;Proteobacteria;Betaproteobacteria;Burkholderiales;Burkholderiaceae;Burkholderia	1.0	2.0	0.0	2.0	1.0	5.0	0.0	0.0	0.0	0.0	0.0	0.0
Bacteria;Proteobacteria;Betaproteobacteria;Burkholderiales;Comamonadaceae;Hydrogenophaga	1.0	0.0	0.0	0.0	1.0	0.0	0.0	1.0	3.0	0.0	0.0	1.0
Bacteria;Proteobacteria;Betaproteobacteria;Burkholderiales;Comamonadaceae;Unclassified Comamonadaceae	21.0	33.0	22.0	16.0	19.0	12.0	5.0	4.0	2.0	0.0	1.0	2.0
Bacteria;Proteobacteria;Betaproteobacteria;Burkholderiales;Comamonadaceae;Variovorax	1.0	0.0	0.0	1.0	0.0	0.0	0.0	0.0	0.0	0.0	0.0	0.0
Bacteria;Proteobacteria;Betaproteobacteria;Burkholderiales;Comamonadaceae;Verminephrobacter	1.0	0.0	0.0	0.0	0.0	0.0	0.0	1.0	0.0	0.0	0.0	0.0
Bacteria;Proteobacteria;Betaproteobacteria;Burkholderiales;Oxalobacteraceae;Herbaspirillum	2.0	3.0	0.0	0.0	4.0	0.0	0.0	0.0	1.0	0.0	1.0	6.0
Bacteria;Proteobacteria;Betaproteobacteria;Burkholderiales;Unclassified Burkholderiales;	3.0	8.0	2.0	3.0	2.0	1.0	0.0	1.0	1.0	0.0	0.0	3.0
Bacteria;Proteobacteria;Betaproteobacteria;Hydrogenophilales;Hydrogenophilaceae;Thiobacillus	2.0	0.0	1.0	2.0	0.0	2.0	0.0	0.0	0.0	0.0	0.0	0.0
Bacteria;Proteobacteria;Betaproteobacteria;Methylophilales;Methylophilaceae;Methylophilus	3.0	1.0	0.0	0.0	0.0	4.0	1.0	2.0	4.0	0.0	0.0	5.0
Bacteria;Proteobacteria;Betaproteobacteria;Methylophilales;Methylophilaceae;Methylovorus	1.0	1.0	0.0	0.0	1.0	1.0	4.0	1.0	5.0	2.0	0.0	14.0
Bacteria;Proteobacteria;Betaproteobacteria;Methylophilales;Methylophilaceae;Unclassified Methylophilaceae	2.0	3.0	0.0	3.0	4.0	2.0	3.0	5.0	13.0	5.0	1.0	18.0
Bacteria;Proteobacteria;Betaproteobacteria;Rhodocyclales;Rhodocyclaceae;Unclassified Rhodocyclaceae	1.0	1.0	5.0	0.0	2.0	5.0	0.0	0.0	1.0	0.0	0.0	1.0
Bacteria;Proteobacteria;Betaproteobacteria;Unclassified Betaproteobacteria;;	8.0	11.0	5.0	8.0	5.0	9.0	4.0	6.0	11.0	4.0	1.0	17.0
Bacteria;Proteobacteria;CF2;Unclassified CF2;;	2.0	2.0	1.0	0.0	0.0	0.0	0.0	0.0	0.0	0.0	0.0	0.0
Bacteria;Proteobacteria;Deltaproteobacteria;Bdellovibrionales;Bacteriovoracaceae;Bacteriovorax	28.0	16.0	8.0	17.0	2.0	37.0	1.0	21.0	29.0	0.0	0.0	19.0
Bacteria;Proteobacteria;Deltaproteobacteria;Bdellovibrionales;Bacteriovoracaceae;Peredibacter	4.0	9.0	1.0	0.0	0.0	7.0	3.0	3.0	3.0	0.0	0.0	1.0
Bacteria;Proteobacteria;Deltaproteobacteria;Bdellovibrionales;Bacteriovoracaceae;Unclassified Bacteriovoracaceae	4.0	8.0	6.0	1.0	1.0	10.0	0.0	6.0	13.0	1.0	0.0	4.0
Bacteria;Proteobacteria;Deltaproteobacteria;Bdellovibrionales;Bdellovibrionaceae;Bdellovibrio	5.0	8.0	10.0	5.0	2.0	9.0	0.0	0.0	1.0	0.0	0.0	3.0
Bacteria;Proteobacteria;Deltaproteobacteria;Bdellovibrionales;Bdellovibrionaceae;Unclassified Bdellovibrionaceae	1.0	0.0	0.0	0.0	0.0	5.0	0.0	0.0	0.0	0.0	0.0	0.0
Bacteria;Proteobacteria;Deltaproteobacteria;Bdellovibrionales;Unclassified Bdellovibrionales;	1.0	0.0	0.0	1.0	0.0	1.0	0.0	0.0	0.0	0.0	0.0	0.0
Bacteria;Proteobacteria;Deltaproteobacteria;Desulfobacterales;Desulfobacteraceae;Desulfobacterium	1.0	1.0	2.0	0.0	0.0	3.0	0.0	4.0	0.0	0.0	0.0	1.0
Bacteria;Proteobacteria;Deltaproteobacteria;Desulfobacterales;Desulfobacteraceae;Desulfosarcina	1.0	0.0	0.0	1.0	0.0	0.0	0.0	1.0	0.0	0.0	0.0	1.0
Bacteria;Proteobacteria;Deltaproteobacteria;Desulfobacterales;Desulfobacteraceae;Unclassified Desulfobacteraceae	1.0	3.0	5.0	1.0	0.0	7.0	1.0	3.0	1.0	0.0	0.0	2.0
Bacteria;Proteobacteria;Deltaproteobacteria;Desulfobacterales;Desulfobulbaceae;Desulforhopalus	1.0	0.0	0.0	0.0	0.0	1.0	0.0	0.0	0.0	0.0	0.0	0.0
Bacteria;Proteobacteria;Deltaproteobacteria;Desulfobacterales;Desulfobulbaceae;Desulfotalea	2.0	0.0	2.0	2.0	1.0	0.0	0.0	0.0	0.0	0.0	0.0	0.0
Bacteria;Proteobacteria;Deltaproteobacteria;Desulfobacterales;Desulfobulbaceae;Unclassified Desulfobulbaceae	2.0	15.0	17.0	9.0	6.0	14.0	0.0	4.0	4.0	0.0	3.0	2.0
Bacteria;Proteobacteria;Deltaproteobacteria;Desulfobacterales;Nitrospinaceae;Nitrospina	2.0	0.0	0.0	0.0	0.0	0.0	0.0	0.0	0.0	0.0	0.0	0.0
Bacteria;Proteobacteria;Deltaproteobacteria;Desulfobacterales;Unclassified Desulfobacterales;	3.0	2.0	0.0	0.0	0.0	0.0	0.0	0.0	0.0	0.0	0.0	0.0
Bacteria;Proteobacteria;Deltaproteobacteria;Desulfovibrionales;Desulfovibrionaceae;Desulfovibrio	3.0	2.0	5.0	2.0	2.0	8.0	1.0	5.0	0.0	0.0	0.0	3.0
Bacteria;Proteobacteria;Deltaproteobacteria;Desulfovibrionales;Unclassified Desulfovibrionales;	1.0	4.0	1.0	1.0	1.0	2.0	0.0	1.0	0.0	0.0	0.0	2.0
Bacteria;Proteobacteria;Deltaproteobacteria;Desulfurellales;Desulfurellaceae;Unclassified Desulfurellaceae	1.0	0.0	0.0	0.0	0.0	0.0	0.0	0.0	0.0	0.0	0.0	1.0
Bacteria;Proteobacteria;Deltaproteobacteria;Desulfuromonadales;Desulfuromonadaceae;Unclassified Desulfuromonadaceae	4.0	2.0	0.0	3.0	0.0	6.0	1.0	9.0	6.0	0.0	0.0	5.0
Bacteria;Proteobacteria;Deltaproteobacteria;Desulfuromonadales;GR-WP33-58;delta proteobacterium GMD14H09	4.0	0.0	0.0	0.0	0.0	0.0	0.0	1.0	1.0	0.0	0.0	1.0
Bacteria;Proteobacteria;Deltaproteobacteria;Desulfuromonadales;Geobacteraceae;Geobacter	2.0	0.0	0.0	0.0	0.0	0.0	1.0	3.0	3.0	0.0	0.0	3.0
Bacteria;Proteobacteria;Deltaproteobacteria;Desulfuromonadales;Unclassified Desulfuromonadales;	6.0	1.0	1.0	3.0	0.0	3.0	2.0	8.0	5.0	0.0	0.0	8.0
Bacteria;Proteobacteria;Deltaproteobacteria;Myxococcales;Cystobacteraceae;Angiococcus	1.0	0.0	0.0	0.0	0.0	0.0	0.0	0.0	0.0	0.0	0.0	2.0
Bacteria;Proteobacteria;Deltaproteobacteria;Myxococcales;Cystobacteraceae;Unclassified Cystobacteraceae	1.0	5.0	0.0	0.0	0.0	0.0	0.0	0.0	1.0	0.0	0.0	0.0
Bacteria;Proteobacteria;Deltaproteobacteria;Myxococcales;Unclassified Myxococcales;	8.0	5.0	0.0	5.0	2.0	8.0	2.0	3.0	6.0	1.0	0.0	14.0
Bacteria;Proteobacteria;Deltaproteobacteria;Syntrophobacterales;Syntrophaceae;Unclassified Syntrophaceae	4.0	0.0	1.0	0.0	0.0	0.0	0.0	0.0	0.0	0.0	0.0	0.0
Bacteria;Proteobacteria;Deltaproteobacteria;Unclassified Deltaproteobacteria;;	39.0	19.0	25.0	17.0	3.0	16.0	5.0	18.0	16.0	0.0	1.0	23.0
Bacteria;Proteobacteria;Epsilonproteobacteria;Campylobacterales;Campylobacteraceae;Arcobacter	8.0	1.0	0.0	3.0	26.0	10.0	149.0	21.0	1013.0	431.0	96.0	205.0
Bacteria;Proteobacteria;Epsilonproteobacteria;Campylobacterales;Campylobacteraceae;Unclassified Campylobacteraceae	1.0	1.0	1.0	0.0	1.0	4.0	2.0	5.0	15.0	4.0	3.0	6.0
Bacteria;Proteobacteria;Epsilonproteobacteria;Campylobacterales;Helicobacteraceae;Helicobacter	5.0	0.0	1.0	0.0	0.0	2.0	1.0	0.0	0.0	0.0	0.0	1.0
Bacteria;Proteobacteria;Epsilonproteobacteria;Campylobacterales;Helicobacteraceae;Sulfurimonas	1.0	3.0	0.0	0.0	0.0	1.0	1.0	0.0	9.0	0.0	0.0	8.0
Bacteria;Proteobacteria;Epsilonproteobacteria;Campylobacterales;Helicobacteraceae;Sulfurovum	6.0	11.0	7.0	1.0	0.0	9.0	2.0	0.0	0.0	1.0	2.0	4.0
Bacteria;Proteobacteria;Epsilonproteobacteria;Campylobacterales;Helicobacteraceae;Unclassified Helicobacteraceae	2.0	0.0	0.0	1.0	0.0	9.0	0.0	0.0	0.0	0.0	0.0	0.0
Bacteria;Proteobacteria;Epsilonproteobacteria;Nautiliales;Nautiliaceae;Caminibacter	3.0	1.0	0.0	0.0	0.0	1.0	1.0	0.0	4.0	1.0	1.0	0.0
Bacteria;Proteobacteria;Epsilonproteobacteria;Nautiliales;Nautiliaceae;Unclassified Nautiliaceae	2.0	1.0	0.0	0.0	0.0	0.0	0.0	0.0	3.0	0.0	0.0	0.0
Bacteria;Proteobacteria;Epsilonproteobacteria;Unclassified Epsilonproteobacteria;;	3.0	2.0	0.0	1.0	1.0	10.0	0.0	0.0	6.0	2.0	1.0	8.0
Bacteria;Proteobacteria;Gammaproteobacteria;Aeromonadales;Aeromonadaceae;Aeromonas	1.0	0.0	43.0	4.0	2.0	3.0	2.0	2.0	4.0	2.0	17.0	5.0
Bacteria;Proteobacteria;Gammaproteobacteria;Alteromonadales;Alteromonadaceae;Aestuariibacter	4.0	0.0	0.0	0.0	0.0	0.0	1.0	6.0	1.0	0.0	0.0	5.0
Bacteria;Proteobacteria;Gammaproteobacteria;Alteromonadales;Alteromonadaceae;Alteromonas	16.0	2.0	4.0	4.0	0.0	6.0	21.0	59.0	62.0	3.0	4.0	48.0
Bacteria;Proteobacteria;Gammaproteobacteria;Alteromonadales;Alteromonadaceae;Congregibacter	5.0	0.0	0.0	3.0	1.0	0.0	1.0	1.0	4.0	0.0	0.0	9.0
Bacteria;Proteobacteria;Gammaproteobacteria;Alteromonadales;Alteromonadaceae;Dasania	7.0	6.0	0.0	1.0	0.0	5.0	3.0	2.0	1.0	0.0	1.0	7.0
Bacteria;Proteobacteria;Gammaproteobacteria;Alteromonadales;Alteromonadaceae;Glaciecola	201.0	20.0	7.0	43.0	3.0	44.0	350.0	1062.0	1058.0	13.0	33.0	708.0
Bacteria;Proteobacteria;Gammaproteobacteria;Alteromonadales;Alteromonadaceae;Haliea	7.0	5.0	2.0	4.0	1.0	7.0	0.0	7.0	3.0	3.0	4.0	13.0
Bacteria;Proteobacteria;Gammaproteobacteria;Alteromonadales;Alteromonadaceae;Marinimicrobium	1.0	0.0	0.0	0.0	0.0	0.0	0.0	0.0	0.0	0.0	0.0	0.0
Bacteria;Proteobacteria;Gammaproteobacteria;Alteromonadales;Alteromonadaceae;Marinobacter	27.0	31.0	15.0	29.0	29.0	45.0	6.0	0.0	14.0	4.0	1.0	9.0
Bacteria;Proteobacteria;Gammaproteobacteria;Alteromonadales;Alteromonadaceae;Melitea	12.0	4.0	2.0	6.0	1.0	4.0	6.0	5.0	18.0	0.0	3.0	23.0
Bacteria;Proteobacteria;Gammaproteobacteria;Alteromonadales;Alteromonadaceae;SAR92 clade	19.0	13.0	3.0	5.0	0.0	5.0	4.0	5.0	5.0	1.0	2.0	14.0
Bacteria;Proteobacteria;Gammaproteobacteria;Alteromonadales;Alteromonadaceae;Unclassified Alteromonadaceae	130.0	31.0	11.0	34.0	21.0	37.0	69.0	229.0	249.0	3.0	9.0	251.0
Bacteria;Proteobacteria;Gammaproteobacteria;Alteromonadales;Colwelliaceae;Colwellia	393.0	4.0	8.0	48.0	0.0	84.0	5159.0	473.0	3742.0	1739.0	2586.0	8501.0
Bacteria;Proteobacteria;Gammaproteobacteria;Alteromonadales;Colwelliaceae;Thalassomonas	1.0	0.0	0.0	1.0	0.0	0.0	3.0	0.0	2.0	0.0	1.0	2.0
Bacteria;Proteobacteria;Gammaproteobacteria;Alteromonadales;Colwelliaceae;Unclassified Colwelliaceae	21.0	0.0	1.0	3.0	0.0	3.0	102.0	10.0	90.0	33.0	27.0	235.0
Bacteria;Proteobacteria;Gammaproteobacteria;Alteromonadales;Idiomarinaceae;Idiomarina	1.0	0.0	0.0	0.0	0.0	2.0	0.0	0.0	0.0	0.0	0.0	0.0
Bacteria;Proteobacteria;Gammaproteobacteria;Alteromonadales;Idiomarinaceae;Unclassified Idiomarinaceae	18.0	26.0	6.0	12.0	15.0	50.0	2.0	1.0	4.0	1.0	0.0	4.0
Bacteria;Proteobacteria;Gammaproteobacteria;Alteromonadales;Moritellaceae;Moritella	156.0	1.0	15.0	198.0	0.0	209.0	3583.0	44.0	1521.0	1597.0	899.0	4484.0
Bacteria;Proteobacteria;Gammaproteobacteria;Alteromonadales;Pseudoalteromonadaceae;Algicola	1.0	0.0	0.0	0.0	0.0	0.0	1.0	0.0	1.0	0.0	0.0	0.0
Bacteria;Proteobacteria;Gammaproteobacteria;Alteromonadales;Pseudoalteromonadaceae;Pseudoalteromonas	3280.0	23.0	64.0	839.0	6.0	607.0	14812.0	1585.0	7819.0	27387.0	37824.0	7724.0
Bacteria;Proteobacteria;Gammaproteobacteria;Alteromonadales;Pseudoalteromonadaceae;Unclassified Pseudoalteromonadaceae	1.0	0.0	0.0	0.0	0.0	1.0	3.0	0.0	1.0	2.0	4.0	8.0
Bacteria;Proteobacteria;Gammaproteobacteria;Alteromonadales;Psychromonadaceae;Psychromonas	50.0	1.0	6.0	20.0	4.0	29.0	5249.0	121.0	3602.0	3547.0	6840.0	4179.0
Bacteria;Proteobacteria;Gammaproteobacteria;Alteromonadales;Shewanellaceae;Shewanella	114.0	7.0	7.0	30.0	4.0	42.0	1537.0	86.0	1758.0	1547.0	2408.0	1682.0
Bacteria;Proteobacteria;Gammaproteobacteria;Alteromonadales;Unclassified Alteromonadales;	170.0	4.0	13.0	62.0	1.0	63.0	2108.0	156.0	1484.0	1101.0	1642.0	2432.0
Bacteria;Proteobacteria;Gammaproteobacteria;Chromatiales;Chromatiaceae;Halochromatium	1.0	0.0	0.0	0.0	0.0	0.0	0.0	0.0	0.0	0.0	0.0	0.0
Bacteria;Proteobacteria;Gammaproteobacteria;Chromatiales;Chromatiaceae;Rheinheimera	1.0	11.0	9.0	4.0	0.0	8.0	0.0	0.0	3.0	0.0	0.0	0.0
Bacteria;Proteobacteria;Gammaproteobacteria;Chromatiales;Chromatiaceae;Unclassified Chromatiaceae	1.0	0.0	0.0	3.0	0.0	0.0	0.0	2.0	3.0	0.0	0.0	6.0
Bacteria;Proteobacteria;Gammaproteobacteria;Chromatiales;Ectothiorhodospiraceae;Ectothiorhodospira	2.0	0.0	0.0	0.0	0.0	0.0	0.0	1.0	0.0	0.0	0.0	0.0
Bacteria;Proteobacteria;Gammaproteobacteria;Chromatiales;Ectothiorhodospiraceae;Thioalkalivibrio	1.0	0.0	0.0	0.0	0.0	0.0	0.0	0.0	0.0	0.0	0.0	0.0
Bacteria;Proteobacteria;Gammaproteobacteria;Chromatiales;Ectothiorhodospiraceae;Unclassified Ectothiorhodospiraceae	1.0	1.0	0.0	1.0	0.0	2.0	0.0	1.0	2.0	0.0	0.0	2.0
Bacteria;Proteobacteria;Gammaproteobacteria;Chromatiales;Granulosicoccaceae;Granulosicoccus	7.0	2.0	1.0	3.0	0.0	4.0	7.0	3.0	7.0	0.0	0.0	11.0
Bacteria;Proteobacteria;Gammaproteobacteria;Chromatiales;Unclassified Chromatiales;	8.0	3.0	1.0	4.0	1.0	8.0	4.0	8.0	5.0	1.0	1.0	14.0
Bacteria;Proteobacteria;Gammaproteobacteria;Enterobacteriales;Enterobacteriaceae;Candidatus Carsonella	1.0	5.0	10.0	4.0	1.0	0.0	0.0	0.0	0.0	0.0	0.0	1.0
Bacteria;Proteobacteria;Gammaproteobacteria;Enterobacteriales;Enterobacteriaceae;Photorhabdus	1.0	0.0	0.0	1.0	0.0	0.0	1.0	0.0	1.0	0.0	1.0	1.0
Bacteria;Proteobacteria;Gammaproteobacteria;Enterobacteriales;Enterobacteriaceae;Unclassified Enterobacteriaceae	103.0	9.0	61.0	65.0	26.0	49.0	112.0	34.0	105.0	79.0	115.0	123.0
Bacteria;Proteobacteria;Gammaproteobacteria;Enterobacteriales;Unclassified Enterobacteriales;	1.0	0.0	1.0	0.0	0.0	0.0	0.0	0.0	0.0	0.0	0.0	1.0
Bacteria;Proteobacteria;Gammaproteobacteria;Legionellales;Coxiellaceae;Coxiella	1.0	1.0	5.0	0.0	1.0	1.0	0.0	2.0	2.0	0.0	0.0	1.0
Bacteria;Proteobacteria;Gammaproteobacteria;Legionellales;Legionellaceae;Legionella	23.0	17.0	60.0	28.0	15.0	25.0	20.0	9.0	12.0	19.0	15.0	18.0
Bacteria;Proteobacteria;Gammaproteobacteria;Methylococcales;ET-SHO;Methylococcaceae	1.0	1.0	0.0	0.0	0.0	0.0	0.0	0.0	0.0	0.0	0.0	2.0
Bacteria;Proteobacteria;Gammaproteobacteria;Methylococcales;Methylococcaceae;Methylomonas	1.0	3.0	0.0	2.0	0.0	1.0	0.0	2.0	3.0	0.0	0.0	1.0
Bacteria;Proteobacteria;Gammaproteobacteria;Methylococcales;Unclassified Methylococcales;	1.0	2.0	1.0	2.0	1.0	2.0	1.0	1.0	0.0	0.0	0.0	2.0
Bacteria;Proteobacteria;Gammaproteobacteria;Oceanospirillales;Alcanivoracaceae;Kangiella	7.0	34.0	15.0	1.0	13.0	3.0	0.0	0.0	0.0	1.0	0.0	1.0
Bacteria;Proteobacteria;Gammaproteobacteria;Oceanospirillales;Halomonadaceae;Candidatus Portiera	1.0	0.0	0.0	0.0	0.0	0.0	0.0	1.0	0.0	0.0	0.0	0.0
Bacteria;Proteobacteria;Gammaproteobacteria;Oceanospirillales;Halomonadaceae;Cobetia	17.0	0.0	0.0	1.0	0.0	0.0	45.0	0.0	9.0	383.0	382.0	20.0
Bacteria;Proteobacteria;Gammaproteobacteria;Oceanospirillales;Halomonadaceae;Unclassified Halomonadaceae	1.0	0.0	0.0	3.0	0.0	1.0	8.0	0.0	2.0	62.0	56.0	7.0
Bacteria;Proteobacteria;Gammaproteobacteria;Oceanospirillales;Oceanospirillaceae;Amphritea	1.0	0.0	1.0	0.0	0.0	0.0	0.0	1.0	3.0	0.0	0.0	2.0
Bacteria;Proteobacteria;Gammaproteobacteria;Oceanospirillales;Oceanospirillaceae;Marinomonas	4.0	0.0	2.0	0.0	0.0	0.0	386.0	96.0	582.0	133.0	127.0	209.0
Bacteria;Proteobacteria;Gammaproteobacteria;Oceanospirillales;Oceanospirillaceae;Oceanospirillum	1.0	0.0	0.0	1.0	0.0	0.0	2.0	2.0	1.0	0.0	0.0	0.0
Bacteria;Proteobacteria;Gammaproteobacteria;Oceanospirillales;Oceanospirillaceae;Unclassified Oceanospirillaceae	5.0	1.0	2.0	2.0	0.0	1.0	211.0	32.0	158.0	48.0	38.0	103.0
Bacteria;Proteobacteria;Gammaproteobacteria;Oceanospirillales;SUP05 cluster;bacterium G02etB01	1.0	0.0	0.0	0.0	0.0	0.0	0.0	0.0	0.0	0.0	0.0	0.0
Bacteria;Proteobacteria;Gammaproteobacteria;Oceanospirillales;Unclassified Oceanospirillales;	3.0	1.0	2.0	3.0	2.0	4.0	15.0	5.0	51.0	21.0	41.0	17.0
Bacteria;Proteobacteria;Gammaproteobacteria;Order Incertae Sedis;Family Incertae Sedis;Arenicella	13.0	4.0	0.0	2.0	0.0	0.0	1.0	7.0	8.0	0.0	0.0	11.0
Bacteria;Proteobacteria;Gammaproteobacteria;Order Incertae Sedis;Family Incertae Sedis;Marinicella	2.0	2.0	0.0	0.0	0.0	0.0	2.0	0.0	1.0	0.0	0.0	3.0
Bacteria;Proteobacteria;Gammaproteobacteria;Order Incertae Sedis;Family Incertae Sedis;Unclassified Family Incertae Sedis	2.0	1.0	0.0	1.0	0.0	2.0	0.0	3.0	0.0	0.0	0.0	1.0
Bacteria;Proteobacteria;Gammaproteobacteria;Pasteurellales;Pasteurellaceae;Unclassified Pasteurellaceae	1.0	1.0	5.0	0.0	1.0	1.0	75.0	1.0	43.0	41.0	89.0	55.0
Bacteria;Proteobacteria;Gammaproteobacteria;Pseudomonadales;Moraxellaceae;Acinetobacter	9.0	41.0	30.0	37.0	15.0	22.0	6.0	4.0	4.0	0.0	1.0	1.0
Bacteria;Proteobacteria;Gammaproteobacteria;Pseudomonadales;Moraxellaceae;Alkanindiges	1.0	0.0	0.0	0.0	1.0	0.0	2.0	0.0	0.0	0.0	0.0	0.0
Bacteria;Proteobacteria;Gammaproteobacteria;Pseudomonadales;Moraxellaceae;Psychrobacter	3.0	1.0	1.0	2.0	4.0	0.0	201.0	4.0	17.0	583.0	98.0	18.0
Bacteria;Proteobacteria;Gammaproteobacteria;Pseudomonadales;Moraxellaceae;Unclassified Moraxellaceae	1.0	0.0	2.0	0.0	0.0	0.0	0.0	0.0	0.0	0.0	0.0	2.0
Bacteria;Proteobacteria;Gammaproteobacteria;Pseudomonadales;Pseudomonadaceae;Cellvibrio	3.0	1.0	3.0	5.0	2.0	10.0	0.0	2.0	1.0	0.0	0.0	1.0
Bacteria;Proteobacteria;Gammaproteobacteria;Pseudomonadales;Pseudomonadaceae;Pseudomonas	29.0	28.0	24.0	32.0	19.0	43.0	20.0	11.0	23.0	4.0	8.0	29.0
Bacteria;Proteobacteria;Gammaproteobacteria;Pseudomonadales;Unclassified Pseudomonadales;	3.0	11.0	0.0	6.0	4.0	14.0	0.0	0.0	1.0	0.0	0.0	1.0
Bacteria;Proteobacteria;Gammaproteobacteria;Thiotrichales;Francisellaceae;Francisella	3.0	3.0	0.0	0.0	3.0	0.0	1.0	6.0	1.0	0.0	0.0	4.0
Bacteria;Proteobacteria;Gammaproteobacteria;Thiotrichales;Piscirickettsiaceae;Methylophaga	5.0	5.0	0.0	5.0	1.0	4.0	5.0	5.0	26.0	2.0	1.0	126.0
Bacteria;Proteobacteria;Gammaproteobacteria;Thiotrichales;Thiotrichaceae;Achromatium	2.0	0.0	2.0	0.0	0.0	2.0	0.0	1.0	4.0	0.0	0.0	0.0
Bacteria;Proteobacteria;Gammaproteobacteria;Thiotrichales;Thiotrichaceae;Cocleimonas	6.0	7.0	2.0	5.0	0.0	3.0	2.0	0.0	1.0	2.0	0.0	5.0
Bacteria;Proteobacteria;Gammaproteobacteria;Thiotrichales;Thiotrichaceae;Leucothrix	29.0	47.0	24.0	39.0	37.0	87.0	16.0	3.0	16.0	3.0	4.0	26.0
Bacteria;Proteobacteria;Gammaproteobacteria;Thiotrichales;Thiotrichaceae;Thiothrix	30.0	35.0	25.0	24.0	15.0	70.0	5.0	3.0	7.0	2.0	3.0	22.0
Bacteria;Proteobacteria;Gammaproteobacteria;Thiotrichales;Thiotrichaceae;Unclassified Thiotrichaceae	14.0	13.0	4.0	12.0	7.0	26.0	0.0	0.0	0.0	0.0	2.0	3.0
Bacteria;Proteobacteria;Gammaproteobacteria;Thiotrichales;Unclassified Thiotrichales;	17.0	28.0	15.0	20.0	14.0	42.0	3.0	0.0	2.0	0.0	1.0	19.0
Bacteria;Proteobacteria;Gammaproteobacteria;Unclassified Gammaproteobacteria;;	780.0	374.0	1003.0	444.0	204.0	691.0	3635.0	436.0	3038.0	3198.0	5023.0	3996.0
Bacteria;Proteobacteria;Gammaproteobacteria;Vibrionales;Vibrionaceae;Aliivibrio	35.0	2.0	12.0	12.0	0.0	20.0	1679.0	105.0	4141.0	429.0	683.0	3608.0
Bacteria;Proteobacteria;Gammaproteobacteria;Vibrionales;Vibrionaceae;Enterovibrio	1.0	0.0	0.0	0.0	0.0	0.0	12.0	3.0	6.0	0.0	2.0	13.0
Bacteria;Proteobacteria;Gammaproteobacteria;Vibrionales;Vibrionaceae;Photobacterium	41.0	0.0	1344.0	41.0	0.0	23.0	4252.0	101.0	3472.0	5508.0	11223.0	4678.0
Bacteria;Proteobacteria;Gammaproteobacteria;Vibrionales;Vibrionaceae;Unclassified Vibrionaceae	523.0	11.0	674.0	84.0	0.0	106.0	6442.0	408.0	9652.0	2442.0	5515.0	9334.0
Bacteria;Proteobacteria;Gammaproteobacteria;Vibrionales;Vibrionaceae;Vibrio	1042.0	18.0	60.0	118.0	1.0	122.0	9043.0	820.0	11979.0	1567.0	4594.0	10475.0
Bacteria;Proteobacteria;Gammaproteobacteria;Xanthomonadales;Xanthomonadaceae;Unclassified Xanthomonadaceae	5.0	4.0	8.0	3.0	1.0	4.0	0.0	2.0	4.0	1.0	0.0	8.0
Bacteria;Proteobacteria;Unclassified Proteobacteria;;;	201.0	367.0	229.0	153.0	351.0	275.0	85.0	136.0	209.0	32.0	39.0	298.0
Bacteria;Spirochaetes;Spirochaetes;Spirochaetales;Spirochaetaceae;Spirochaeta	5.0	0.0	0.0	0.0	3.0	18.0	0.0	2.0	0.0	0.0	0.0	2.0
Bacteria;Spirochaetes;Spirochaetes;Spirochaetales;Spirochaetaceae;Treponema	3.0	1.0	4.0	1.0	1.0	5.0	0.0	0.0	2.0	0.0	0.0	2.0
Bacteria;Spirochaetes;Spirochaetes;Spirochaetales;Spirochaetaceae;Unclassified Spirochaetaceae	4.0	7.0	2.0	4.0	6.0	14.0	0.0	2.0	2.0	0.0	0.0	0.0
Bacteria;Tenericutes;Mollicutes;Acholeplasmatales;Acholeplasmataceae;Acholeplasma	1.0	1.0	1.0	2.0	1.0	3.0	0.0	0.0	0.0	0.0	0.0	0.0
Bacteria;Tenericutes;Mollicutes;Candidatus Phytoplasma;Unclassified Candidatus Phytoplasma;	1.0	1.0	1.0	1.0	0.0	3.0	0.0	0.0	0.0	0.0	0.0	0.0
Bacteria;Tenericutes;Mollicutes;Mycoplasmatales;Mycoplasmataceae;Mycoplasma	1.0	3.0	1.0	3.0	0.0	1.0	2.0	1.0	4.0	0.0	0.0	2.0
Bacteria;Tenericutes;Mollicutes;Mycoplasmatales;Mycoplasmataceae;Unclassified Mycoplasmataceae	1.0	1.0	0.0	2.0	0.0	0.0	0.0	0.0	0.0	0.0	0.0	0.0
Bacteria;Tenericutes;Mollicutes;Unclassified Mollicutes;;	2.0	0.0	0.0	0.0	4.0	0.0	0.0	2.0	0.0	0.0	0.0	0.0
Bacteria;Unclassified Bacteria;;;;	903.0	964.0	1028.0	889.0	232.0	1956.0	221.0	523.0	589.0	102.0	170.0	634.0
Bacteria;Verrucomicrobia;Opitutae;Opitutales;Opitutaceae;Unclassified Opitutaceae	3.0	0.0	1.0	0.0	0.0	1.0	0.0	0.0	0.0	0.0	0.0	2.0
Bacteria;Verrucomicrobia;Opitutae;Puniceicoccales;Puniceicoccaceae;Coraliomargarita	1.0	3.0	0.0	0.0	0.0	2.0	0.0	1.0	0.0	0.0	0.0	0.0
Bacteria;Verrucomicrobia;Opitutae;Puniceicoccales;Puniceicoccaceae;Lentimonas	146.0	70.0	32.0	40.0	1.0	82.0	15.0	15.0	33.0	0.0	5.0	13.0
Bacteria;Verrucomicrobia;Opitutae;Puniceicoccales;Puniceicoccaceae;Unclassified Puniceicoccaceae	129.0	43.0	30.0	20.0	2.0	44.0	13.0	18.0	28.0	3.0	3.0	10.0
Bacteria;Verrucomicrobia;Opitutae;Unclassified Opitutae;;	110.0	56.0	20.0	27.0	1.0	41.0	12.0	15.0	20.0	1.0	4.0	10.0
Bacteria;Verrucomicrobia;Spartobacteria;Chthoniobacterales;Chthoniobacteraceae;Chthoniobacter	1.0	2.0	2.0	2.0	0.0	2.0	0.0	0.0	0.0	0.0	0.0	0.0
Bacteria;Verrucomicrobia;Unclassified Verrucomicrobia;;;	85.0	323.0	518.0	244.0	68.0	557.0	6.0	12.0	26.0	2.0	4.0	11.0
Bacteria;Verrucomicrobia;Verrucomicrobiae;Verrucomicrobiales;Rubritaleaceae;Rubritalea	35.0	213.0	267.0	166.0	34.0	314.0	12.0	5.0	15.0	1.0	2.0	7.0
Bacteria;Verrucomicrobia;Verrucomicrobiae;Verrucomicrobiales;Rubritaleaceae;Unclassified Rubritaleaceae	1.0	5.0	3.0	2.0	1.0	11.0	2.0	0.0	0.0	0.0	0.0	0.0
Bacteria;Verrucomicrobia;Verrucomicrobiae;Verrucomicrobiales;Unclassified Verrucomicrobiales;	233.0	1233.0	1881.0	878.0	185.0	1951.0	41.0	18.0	70.0	6.0	8.0	40.0
Bacteria;Verrucomicrobia;Verrucomicrobiae;Verrucomicrobiales;Verrucomicrobiaceae;Akkermansia	1.0	0.0	2.0	2.0	0.0	1.0	0.0	0.0	0.0	0.0	0.0	0.0
Bacteria;Verrucomicrobia;Verrucomicrobiae;Verrucomicrobiales;Verrucomicrobiaceae;Haloferula	12.0	83.0	133.0	71.0	27.0	120.0	3.0	2.0	2.0	0.0	0.0	2.0
Bacteria;Verrucomicrobia;Verrucomicrobiae;Verrucomicrobiales;Verrucomicrobiaceae;Luteolibacter	1.0	6.0	8.0	6.0	4.0	27.0	0.0	0.0	1.0	0.0	0.0	0.0
Bacteria;Verrucomicrobia;Verrucomicrobiae;Verrucomicrobiales;Verrucomicrobiaceae;Persicirhabdus	137.0	623.0	1117.0	464.0	59.0	1192.0	12.0	4.0	31.0	3.0	9.0	18.0
Bacteria;Verrucomicrobia;Verrucomicrobiae;Verrucomicrobiales;Verrucomicrobiaceae;Prosthecobacter	1.0	0.0	1.0	3.0	0.0	2.0	0.0	0.0	0.0	0.0	0.0	0.0
Bacteria;Verrucomicrobia;Verrucomicrobiae;Verrucomicrobiales;Verrucomicrobiaceae;Roseibacillus	7.0	21.0	33.0	12.0	3.0	37.0	4.0	2.0	0.0	0.0	1.0	1.0
Bacteria;Verrucomicrobia;Verrucomicrobiae;Verrucomicrobiales;Verrucomicrobiaceae;Unclassified Verrucomicrobiaceae	93.0	426.0	733.0	358.0	121.0	805.0	22.0	12.0	33.0	3.0	9.0	19.0
Bacteria;Verrucomicrobia;Verrucomicrobiae;Verrucomicrobiales;Verrucomicrobiaceae;Verrucomicrobium	3.0	8.0	11.0	4.0	4.0	15.0	1.0	0.0	0.0	0.0	0.0	1.0
Chloroplast;;;;;	782.0	246.0	646.0	858.0	43.0	1058.0	228.0	1516.0	926.0	6.0	11.0	425.0
Chloroplast;Unclassified Chloroplast;;;;	20128.0	8931.0	17612.0	28234.0	972.0	31614.0	5985.0	34734.0	23811.0	105.0	330.0	13783.0
Eukaryota;Alveolata;Apicomplexa;Aconoidasida;Haemosporoidia;Plasmodium	1.0	1.0	0.0	1.0	0.0	0.0	0.0	3.0	3.0	0.0	0.0	1.0
Eukaryota;Alveolata;Apicomplexa;Conoidasida;Coccidia;Eimeriorina	1.0	1.0	2.0	0.0	0.0	1.0	0.0	1.0	0.0	0.0	0.0	1.0
Eukaryota;Alveolata;Ciliophora;Intramacronucleata;Conthreep;Phyllopharyngea	376.0	762.0	6634.0	3229.0	927.0	1728.0	481.0	3544.0	1800.0	44.0	39.0	3142.0
Eukaryota;Alveolata;Ciliophora;Intramacronucleata;Conthreep;Unclassified Conthreep	30.0	22.0	213.0	45.0	3.0	81.0	32.0	104.0	50.0	9.0	2.0	112.0
Eukaryota;Alveolata;Ciliophora;Intramacronucleata;Litostomatea;Haptoria	1.0	6.0	8.0	9.0	1.0	4.0	10.0	52.0	39.0	0.0	0.0	27.0
Eukaryota;Alveolata;Ciliophora;Intramacronucleata;Litostomatea;Unclassified Litostomatea	1.0	1.0	6.0	4.0	4.0	0.0	1.0	25.0	6.0	0.0	0.0	6.0
Eukaryota;Alveolata;Ciliophora;Intramacronucleata;Spirotrichea;Hypotrichia	4.0	16.0	12.0	8.0	0.0	25.0	6.0	90.0	12.0	0.0	0.0	21.0
Eukaryota;Alveolata;Ciliophora;Intramacronucleata;Spirotrichea;Oligotrichia	1.0	0.0	2.0	2.0	0.0	4.0	0.0	0.0	0.0	0.0	0.0	0.0
Eukaryota;Alveolata;Ciliophora;Unclassified Ciliophora;;	1.0	0.0	7.0	0.0	0.0	1.0	2.0	8.0	2.0	0.0	0.0	6.0
Eukaryota;Alveolata;Dinoflagellata;Dinophyceae;Gonyaulacales;Dinophyceae	1.0	1.0	1.0	0.0	0.0	0.0	0.0	0.0	0.0	1.0	0.0	0.0
Eukaryota;Alveolata;Dinoflagellata;Dinophyceae;Gymnodiniphycidae;Suessiaceae	1.0	18.0	103.0	10.0	17.0	10.0	0.0	4.0	1.0	1.0	2.0	1.0
Eukaryota;Alveolata;Dinoflagellata;Dinophyceae;Prorocentrales;Dinophyceae	1.0	1.0	4.0	0.0	0.0	2.0	0.0	0.0	0.0	0.0	0.0	0.0
Eukaryota;Alveolata;Dinoflagellata;SCM15C8;Unclassified SCM15C8;	1.0	6.0	7.0	4.0	3.0	1.0	0.0	2.0	1.0	0.0	0.0	0.0
Eukaryota;Alveolata;Dinoflagellata;Unclassified Dinoflagellata;;	6.0	17.0	30.0	12.0	3.0	30.0	3.0	4.0	2.0	3.0	0.0	1.0
Eukaryota;Alveolata;Protalveolata;Syndiniales;Syndiniales;Syndiniales Group I	25.0	107.0	180.0	94.0	19.0	189.0	4.0	6.0	7.0	0.0	0.0	3.0
Eukaryota;Alveolata;Unclassified Alveolata;;;	18.0	80.0	157.0	54.0	16.0	193.0	6.0	27.0	9.0	2.0	0.0	14.0
Eukaryota;Archaeplastida;Chloroplastida;Charophyta;Zygnematales;Unclassified Zygnematales	1.0	0.0	0.0	0.0	0.0	0.0	0.0	0.0	0.0	0.0	0.0	0.0
Eukaryota;Archaeplastida;Chloroplastida;Chlorophyta;Prasinophytae;Unclassified Prasinophytae	1.0	1.0	1.0	1.0	7.0	0.0	0.0	1.0	6.0	0.0	0.0	3.0
Eukaryota;Archaeplastida;Chloroplastida;Chlorophyta;Trebouxiophyceae;Trebouxiophyceae	1.0	12.0	12.0	3.0	0.0	5.0	0.0	1.0	1.0	0.0	0.0	1.0
Eukaryota;Archaeplastida;Chloroplastida;Chlorophyta;Ulvophyceae;Ulvophyceae	101.0	56.0	34.0	317.0	0.0	367.0	2.0	4.0	6.0	0.0	1.0	7.0
Eukaryota;Archaeplastida;Chloroplastida;Chlorophyta;Unclassified Chlorophyta;	16.0	24.0	21.0	88.0	1.0	104.0	0.0	2.0	1.0	1.0	0.0	0.0
Eukaryota;Archaeplastida;Rhodophyceae;Bangiales;Bangiales;Rhodophyceae	1.0	10.0	11.0	27.0	0.0	43.0	0.0	0.0	0.0	0.0	1.0	0.0
Eukaryota;Archaeplastida;Rhodophyceae;Florideophycidae;Rhodymeniophycidae;Rhodophyceae	5.0	3.0	5.0	8.0	1.0	5.0	155.0	64.0	99.0	3.0	8.0	235.0
Eukaryota;Archaeplastida;Unclassified Archaeplastida;;;	28.0	27.0	19.0	166.0	0.0	203.0	0.0	2.0	0.0	0.0	0.0	2.0
Eukaryota;Chromalveolata;Hacrobia;Centrohelida;Acanthocystidae;Pterocystis	6.0	2.0	1.0	0.0	0.0	3.0	0.0	0.0	0.0	0.0	0.0	0.0
Eukaryota;Chromalveolata;Hacrobia;Centrohelida;Acanthocystidae;Unclassified Acanthocystidae	6.0	0.0	0.0	0.0	1.0	0.0	1.0	0.0	1.0	0.0	0.0	2.0
Eukaryota;Chromalveolata;Hacrobia;Centrohelida;Heterophryidae;Oxnerella	14.0	3.0	0.0	0.0	0.0	2.0	0.0	0.0	0.0	0.0	0.0	0.0
Eukaryota;Chromalveolata;Hacrobia;Centrohelida;Unclassified Centrohelida;	188.0	35.0	33.0	4.0	13.0	65.0	5.0	16.0	10.0	0.0	0.0	12.0
Eukaryota;Chromalveolata;Haptophyta;Pavlovophyceae;Rebecca;Pavlovophyceae	1.0	0.0	0.0	0.0	0.0	0.0	0.0	0.0	0.0	0.0	0.0	0.0
Eukaryota;Chromalveolata;Haptophyta;Prymnesiophyceae;Isochrysidales;Prymnesiophyceae	25.0	70.0	25.0	8.0	134.0	28.0	0.0	1.0	2.0	1.0	0.0	3.0
Eukaryota;Chromalveolata;Haptophyta;Prymnesiophyceae;Prymnesiales;Prymnesiophyceae	2.0	3.0	4.0	5.0	9.0	5.0	3.0	2.0	2.0	0.0	0.0	5.0
Eukaryota;Chromalveolata;Stramenopiles;Chrysophyceae;Ochromonadales;Chrysophyceae	1.0	1.0	3.0	4.0	7.0	7.0	0.0	0.0	4.0	0.0	0.0	1.0
Eukaryota;Chromalveolata;Stramenopiles;Diatomea;Bacillariophytina;Bacillariophyceae	6089.0	1082.0	967.0	4715.0	27.0	6177.0	573.0	4178.0	2217.0	3.0	21.0	1322.0
Eukaryota;Chromalveolata;Stramenopiles;Diatomea;Bacillariophytina;Mediophyceae	631.0	680.0	1076.0	1122.0	68.0	2091.0	20.0	146.0	97.0	0.0	10.0	79.0
Eukaryota;Chromalveolata;Stramenopiles;Diatomea;Bacillariophytina;Unclassified Bacillariophytina	1437.0	421.0	285.0	1776.0	10.0	2038.0	89.0	696.0	341.0	5.0	5.0	313.0
Eukaryota;Chromalveolata;Stramenopiles;Diatomea;Fragilariales;Grammatophora	4.0	0.0	1.0	11.0	0.0	3.0	1.0	0.0	0.0	0.0	0.0	0.0
Eukaryota;Chromalveolata;Stramenopiles;Diatomea;Fragilariales;Grammonema	1.0	1.0	2.0	5.0	0.0	4.0	0.0	0.0	0.0	0.0	0.0	0.0
Eukaryota;Chromalveolata;Stramenopiles;Diatomea;Fragilariales;Hyalosira	1.0	1.0	0.0	2.0	0.0	0.0	0.0	0.0	0.0	0.0	0.0	0.0
Eukaryota;Chromalveolata;Stramenopiles;Diatomea;Fragilariales;Licmophora	1958.0	475.0	784.0	1009.0	56.0	1217.0	627.0	3349.0	3988.0	4.0	31.0	2755.0
Eukaryota;Chromalveolata;Stramenopiles;Diatomea;Fragilariales;Synedra	2.0	0.0	1.0	2.0	0.0	2.0	0.0	0.0	1.0	0.0	0.0	0.0
Eukaryota;Chromalveolata;Stramenopiles;Diatomea;Fragilariales;Tabularia	61.0	12.0	20.0	297.0	0.0	108.0	11.0	79.0	30.0	0.0	1.0	43.0
Eukaryota;Chromalveolata;Stramenopiles;Diatomea;Fragilariales;Unclassified Fragilariales	1935.0	1009.0	966.0	6284.0	24.0	2843.0	270.0	1203.0	1081.0	35.0	23.0	1038.0
Eukaryota;Chromalveolata;Stramenopiles;Diatomea;Unclassified Diatomea;	5097.0	1386.0	1747.0	6205.0	87.0	5063.0	984.0	4856.0	5220.0	11.0	61.0	3645.0
Eukaryota;Chromalveolata;Stramenopiles;Labyrinthulomycetes;Labyrinthula;Labyrinthula sp. LTH	2.0	0.0	4.0	14.0	0.0	7.0	2.0	10.0	15.0	0.0	0.0	65.0
Eukaryota;Chromalveolata;Stramenopiles;Labyrinthulomycetes;Labyrinthula;Unclassified Labyrinthula	11.0	3.0	36.0	110.0	0.0	65.0	9.0	137.0	106.0	0.0	0.0	562.0
Eukaryota;Chromalveolata;Stramenopiles;Labyrinthulomycetes;Thraustochytriaceae;Thraustochytriaceae	5.0	38.0	56.0	55.0	6.0	99.0	5.0	66.0	53.0	0.0	5.0	187.0
Eukaryota;Chromalveolata;Stramenopiles;Labyrinthulomycetes;Unclassified Labyrinthulomycetes;	19.0	14.0	69.0	139.0	3.0	89.0	9.0	161.0	112.0	1.0	1.0	732.0
Eukaryota;Chromalveolata;Stramenopiles;Pelagophyceae;Pelagomonadales;Pelagophyceae	1.0	23.0	19.0	1.0	2.0	6.0	0.0	0.0	0.0	0.0	0.0	0.0
Eukaryota;Chromalveolata;Stramenopiles;Peronosporomycetes;Unclassified Peronosporomycetes;	2.0	0.0	4.0	2.0	0.0	1.0	0.0	4.0	1.0	0.0	0.0	1.0
Eukaryota;Chromalveolata;Stramenopiles;Phaeophyceae;Asterocladon interjectum;Phaeophyceae	1.0	2.0	1.0	0.0	3.0	0.0	0.0	4.0	0.0	0.0	0.0	0.0
Eukaryota;Chromalveolata;Stramenopiles;Phaeophyceae;Ectocarpales;Phaeophyceae	11.0	27.0	31.0	16.0	3.0	26.0	20.0	17.0	4.0	0.0	0.0	4.0
Eukaryota;Chromalveolata;Stramenopiles;Phaeophyceae;Fucales;Phaeophyceae	1.0	5.0	8.0	1.0	1.0	2.0	0.0	5.0	1.0	0.0	0.0	0.0
Eukaryota;Chromalveolata;Stramenopiles;Phaeophyceae;Ishige;Phaeophyceae	1.0	0.0	5.0	1.0	0.0	1.0	0.0	1.0	1.0	0.0	0.0	0.0
Eukaryota;Chromalveolata;Stramenopiles;Phaeophyceae;Laminariales;Phaeophyceae	2.0	5.0	6.0	5.0	0.0	5.0	4.0	5.0	1.0	0.0	0.0	3.0
Eukaryota;Chromalveolata;Stramenopiles;Phaeophyceae;Unclassified Phaeophyceae;	2.0	0.0	0.0	0.0	0.0	0.0	0.0	0.0	0.0	0.0	0.0	0.0
Eukaryota;Chromalveolata;Stramenopiles;Unclassified Stramenopiles;;	725.0	254.0	357.0	1050.0	30.0	845.0	129.0	767.0	658.0	3.0	10.0	935.0
Eukaryota;Chromalveolata;Stramenopiles;Xanthophyceae;Tribonematales;Xanthophyceae	1.0	18.0	29.0	12.0	0.0	18.0	0.0	0.0	0.0	0.0	0.0	0.0
Eukaryota;Chromalveolata;Unclassified Chromalveolata;;;	2.0	0.0	1.0	12.0	3.0	2.0	1.0	11.0	3.0	0.0	3.0	8.0
Eukaryota;Fungi;Ascomycota;Pezizomycotina;Unclassified Pezizomycotina;	4.0	140.0	406.0	3.0	2.0	12.0	0.0	0.0	2.0	0.0	0.0	9.0
Eukaryota;Fungi;Ascomycota;Unclassified Ascomycota;;	19.0	31.0	206.0	46.0	2.0	53.0	17.0	35.0	30.0	1.0	2.0	31.0
Eukaryota;Fungi;Basal fungi;Basal fungi;Chytridiomycota;Unclassified Chytridiomycota	1.0	2.0	4.0	1.0	0.0	3.0	1.0	2.0	7.0	0.0	1.0	2.0
Eukaryota;Fungi;Basal fungi;Basal fungi;Entomophthoromycotina;Entomophthoraceae	2.0	0.0	1.0	1.0	0.0	0.0	0.0	0.0	0.0	0.0	0.0	0.0
Eukaryota;Fungi;Basal fungi;Basal fungi;Mucoromycotina;Unclassified Mucoromycotina	1.0	0.0	0.0	0.0	0.0	1.0	0.0	1.0	1.0	0.0	0.0	0.0
Eukaryota;Fungi;Basal fungi;Basal fungi;Unclassified Basal fungi;	4.0	1.0	1.0	0.0	0.0	2.0	1.0	4.0	5.0	0.0	1.0	4.0
Eukaryota;Fungi;Basidiomycota;Agaricomycotina;Agaricomycetes;Unclassified Agaricomycetes	1.0	0.0	1.0	0.0	0.0	2.0	0.0	1.0	0.0	0.0	1.0	0.0
Eukaryota;Fungi;Unclassified Fungi;;;	114.0	350.0	220.0	237.0	657.0	25.0	441.0	413.0	541.0	447.0	393.0	252.0
Eukaryota;Metazoa;Annelida;Annelida;Family Incertae Sedis;Polycirrus cf. eximius THS-2012	3.0	0.0	0.0	0.0	0.0	0.0	0.0	0.0	0.0	0.0	0.0	0.0
Eukaryota;Metazoa;Annelida;Annelida;Family Incertae Sedis;Unclassified Family Incertae Sedis	10.0	25.0	23.0	26.0	34.0	12.0	19.0	24.0	18.0	17.0	19.0	18.0
Eukaryota;Metazoa;Annelida;Annelida;Unclassified Annelida;	2.0	4.0	1.0	1.0	5.0	0.0	3.0	3.0	4.0	4.0	2.0	2.0
Eukaryota;Metazoa;Arthropoda;Hexapoda;Insecta;Unclassified Insecta	9.0	29.0	23.0	52.0	35.0	7.0	14.0	7.0	27.0	21.0	16.0	60.0
Eukaryota;Metazoa;Arthropoda;Hexapoda;Unclassified Hexapoda;	1.0	0.0	0.0	0.0	0.0	0.0	0.0	0.0	0.0	0.0	0.0	0.0
Eukaryota;Metazoa;Arthropoda;Unclassified Arthropoda;;	1.0	6.0	4.0	77.0	2.0	4.0	10.0	5.0	6.0	1.0	1.0	20.0
Eukaryota;Metazoa;Chordata;Craniata;Craniata;Acipenseriformes	1.0	0.0	0.0	0.0	0.0	0.0	0.0	0.0	0.0	0.0	0.0	0.0
Eukaryota;Metazoa;Cnidaria;Cnidaria;Anthozoa;Unclassified Anthozoa	8.0	15.0	10.0	30.0	14.0	10.0	7.0	6.0	9.0	5.0	3.0	8.0
Eukaryota;Metazoa;Cnidaria;Cnidaria;Hydrozoa;Unclassified Hydrozoa	11.0	33.0	25.0	58.0	9.0	12.0	918.0	2672.0	2043.0	2.0	127.0	1769.0
Eukaryota;Metazoa;Echinodermata;Echinodermata;Family Incertae Sedis;Unclassified Family Incertae Sedis	6.0	18.0	36.0	24.0	12.0	5.0	5.0	11.0	5.0	14.0	8.0	127.0
Eukaryota;Metazoa;Mollusca;Bivalvia;Mytiloida;Mytilus trossulus	1.0	1.0	0.0	1.0	2.0	0.0	1.0	2.0	0.0	0.0	0.0	1.0
Eukaryota;Metazoa;Mollusca;Bivalvia;Mytiloida;Unclassified Mytiloida	1987.0	6443.0	1854.0	4347.0	13871.0	62.0	8537.0	8600.0	11028.0	8705.0	8009.0	4884.0
Eukaryota;Metazoa;Mollusca;Bivalvia;Unclassified Bivalvia;	2011.0	6570.0	1848.0	4330.0	14556.0	67.0	8382.0	8474.0	10769.0	8735.0	7754.0	4913.0
Eukaryota;Metazoa;Mollusca;Gastropoda;Caenogastropoda;Unclassified Caenogastropoda	2.0	5.0	3.0	16.0	9.0	0.0	4.0	1.0	5.0	7.0	4.0	1.0
Eukaryota;Metazoa;Mollusca;Gastropoda;Heterobranchia;Unclassified Heterobranchia	2.0	2.0	0.0	0.0	4.0	0.0	1.0	4.0	0.0	0.0	0.0	2.0
Eukaryota;Metazoa;Mollusca;Gastropoda;Unclassified Gastropoda;	15.0	34.0	27.0	60.0	41.0	4.0	26.0	19.0	20.0	23.0	27.0	22.0
Eukaryota;Metazoa;Mollusca;Polyplacophora;Unclassified Polyplacophora;	1.0	1.0	1.0	0.0	0.0	0.0	0.0	6.0	1.0	3.0	2.0	5.0
Eukaryota;Metazoa;Mollusca;Unclassified Mollusca;;	530.0	1817.0	587.0	1441.0	3722.0	24.0	2115.0	2187.0	2754.0	2202.0	2143.0	1365.0
Eukaryota;Metazoa;Nematoda;Unclassified Nematoda;;	2.0	0.0	0.0	0.0	0.0	0.0	2.0	3.0	6.0	1.0	0.0	3.0
Eukaryota;Metazoa;Platyhelminthes;Turbellaria;Acoelomorpha;Unclassified Acoelomorpha	2.0	1.0	18.0	1.0	1.0	5.0	0.0	0.0	0.0	0.0	0.0	0.0
Eukaryota;Metazoa;Platyhelminthes;Turbellaria;Seriata;Unclassified Seriata	1.0	0.0	0.0	0.0	0.0	0.0	0.0	0.0	0.0	0.0	0.0	0.0
Eukaryota;Metazoa;Unclassified Metazoa;;;	3560.0	11613.0	3636.0	8581.0	24013.0	147.0	14815.0	15319.0	19350.0	15402.0	13776.0	9247.0
Eukaryota;Rhizaria;Cercozoa;Cercomonadidae;Cercomonas;Unclassified Cercomonas	1.0	0.0	0.0	0.0	0.0	1.0	0.0	0.0	0.0	0.0	0.0	2.0
Eukaryota;Rhizaria;Cercozoa;Cercomonadidae;Cercomonas;soil flagellate AND6	1.0	0.0	0.0	0.0	0.0	2.0	0.0	0.0	0.0	0.0	0.0	0.0
Eukaryota;Rhizaria;Cercozoa;Endomyxa;Ascetosporea;Paradiniidae	32.0	6.0	13.0	4.0	1.0	12.0	3.0	3.0	5.0	0.0	0.0	4.0
Eukaryota;Rhizaria;Cercozoa;Endomyxa;Unclassified Endomyxa;	6.0	0.0	0.0	4.0	0.0	3.0	0.0	0.0	1.0	0.0	0.0	0.0
Eukaryota;Rhizaria;Cercozoa;Endomyxa;Vampyrellidae;Unclassified Vampyrellidae	1.0	0.0	1.0	1.0	0.0	0.0	0.0	0.0	0.0	0.0	0.0	3.0
Eukaryota;Rhizaria;Cercozoa;Glissomonadida;Heteromita;Unclassified Heteromita	1.0	1.0	1.0	2.0	0.0	7.0	2.0	0.0	4.0	0.0	1.0	1.0
Eukaryota;Rhizaria;Cercozoa;Silicofilosea;Euglyphida;Unclassified Euglyphida	1.0	1.0	1.0	0.0	0.0	0.0	0.0	1.0	2.0	0.0	0.0	1.0
Eukaryota;Rhizaria;Cercozoa;Silicofilosea;Thaumatomonadida;Thaumatomonadidae	10.0	2.0	12.0	0.0	1.0	14.0	6.0	8.0	8.0	0.0	0.0	11.0
Eukaryota;Rhizaria;Cercozoa;Silicofilosea;Thaumatomonadida;Unclassified Thaumatomonadida	1.0	0.0	0.0	0.0	0.0	0.0	0.0	0.0	0.0	0.0	0.0	0.0
Eukaryota;Rhizaria;Cercozoa;Silicofilosea;Unclassified Silicofilosea;	12.0	3.0	8.0	4.0	1.0	25.0	5.0	11.0	18.0	0.0	1.0	9.0
Eukaryota;Rhizaria;Cercozoa;Thecofilosea;Cryomonadida;Protaspidae	9.0	35.0	66.0	21.0	11.0	14.0	1.0	7.0	16.0	0.0	1.0	11.0
Eukaryota;Rhizaria;Cercozoa;Thecofilosea;Cryomonadida;Rhizaspididae	1.0	0.0	0.0	1.0	0.0	0.0	1.0	1.0	4.0	0.0	0.0	1.0
Eukaryota;Rhizaria;Cercozoa;Thecofilosea;Cryomonadida;Unclassified Cryomonadida	1.0	10.0	14.0	6.0	1.0	5.0	2.0	7.0	7.0	0.0	0.0	3.0
Eukaryota;Rhizaria;Cercozoa;Thecofilosea;Unclassified Thecofilosea;	8.0	21.0	38.0	31.0	9.0	42.0	12.0	38.0	33.0	3.0	2.0	32.0
Eukaryota;Rhizaria;Cercozoa;Unclassified Cercozoa;;	66.0	42.0	123.0	61.0	12.0	169.0	64.0	216.0	285.0	6.0	10.0	308.0
Eukaryota;Rhizaria;Radiolaria;Polycystinea;Spumellaria;Unclassified Spumellaria	1.0	0.0	0.0	1.0	0.0	2.0	1.0	0.0	0.0	0.0	0.0	0.0
Eukaryota;Rhizaria;Unclassified Rhizaria;;;	1.0	1.0	0.0	0.0	0.0	1.0	0.0	1.0	0.0	0.0	0.0	0.0
Eukaryota;Unclassified Eukaryota;;;;	795.0	786.0	2347.0	1444.0	233.0	1901.0	363.0	1451.0	1077.0	98.0	99.0	2065.0
Eukaryota;Unikonta;Amoebozoa;Discosea;Flabellinia;Vannellida	4.0	1.0	13.0	1.0	0.0	7.0	6.0	28.0	14.0	0.0	1.0	25.0
Eukaryota;Unikonta;Amoebozoa;Lobosa;Tubulinea;Leptomyxida	1.0	2.0	2.0	3.0	2.0	12.0	3.0	8.0	3.0	0.0	0.0	6.0
Eukaryota;Unikonta;Apusozoa;Apusomonadidae;Unclassified Apusomonadidae;	4.0	0.0	0.0	1.0	0.0	3.0	2.0	27.0	11.0	0.0	0.0	8.0
Eukaryota;Unikonta;Choanomonada;Acanthoecida;Unclassified Acanthoecida;	4.0	1.0	2.0	3.0	0.0	0.0	5.0	37.0	44.0	0.0	0.0	20.0
Eukaryota;Unikonta;Choanomonada;Unclassified Choanomonada;;	4.0	0.0	0.0	2.0	0.0	4.0	6.0	21.0	21.0	0.0	0.0	11.0
Eukaryota;Unikonta;Ichthyosporea;Ichthyophonae;Family Incertae Sedis;LKM51	1.0	1.0	7.0	1.0	0.0	4.0	0.0	0.0	0.0	0.0	0.0	0.0
Eukaryota;Unikonta;Ichthyosporea;Ichthyophonae;Unclassified Ichthyophonae;	1.0	0.0	10.0	0.0	0.0	5.0	0.0	1.0	0.0	0.0	0.0	0.0
Eukaryota;Unikonta;Unclassified Unikonta;;;	1.0	0.0	1.0	4.0	1.0	5.0	2.0	33.0	18.0	0.0	0.0	21.0
Eukaryota;Viridiplantae;Chlorophyta;Chlorophyceae;Chlamydomonas;Chlorophyceae	1.0	0.0	0.0	4.0	0.0	0.0	0.0	0.0	0.0	0.0	0.0	1.0
Eukaryota;Viridiplantae;Chlorophyta;Ulvophyceae;Chlorocystis sp. CCAP 233/1;Ulvophyceae	1.0	0.0	0.0	1.0	0.0	3.0	0.0	0.0	0.0	0.0	0.0	0.0
Eukaryota;Viridiplantae;Chlorophyta;Ulvophyceae;Gayralia sp. ALC-2011;Ulvophyceae	1.0	1.0	0.0	5.0	0.0	2.0	0.0	0.0	0.0	0.0	0.0	0.0
Eukaryota;Viridiplantae;Streptophyta;Embryophyta;Ophioglossales;Botrychium	1.0	0.0	0.0	0.0	0.0	0.0	0.0	0.0	0.0	0.0	0.0	0.0
Eukaryota;Viridiplantae;Streptophyta;Embryophyta;Unclassified Embryophyta;	2.0	2.0	5.0	2.0	0.0	4.0	1.0	1.0	5.0	0.0	0.0	8.0
Mitochondria;;;;;	170.0	302.0	129.0	371.0	26.0	492.0	25.0	60.0	68.0	2.0	10.0	43.0
Mitochondria;Unclassified Mitochondria;;;;	2244.0	2062.0	2088.0	2997.0	668.0	5586.0	318.0	1237.0	959.0	11.0	68.0	757.0
Unclassified ;;;;;	7578.0	6484.0	5748.0	9020.0	1920.0	18398.0	849.0	4412.0	3077.0	31.0	227.0	2068.0
Unknown;;;;;	2599.0	2039.0	2647.0	3282.0	1206.0	4416.0	629.0	1412.0	1288.0	198.0	309.0	1119.0
Archaea;Crenarchaeota;Thermoprotei;Sulfolobales;Sulfolobaceae;Metallosphaera	0.0	4.0	1.0	1.0	0.0	5.0	0.0	0.0	1.0	0.0	0.0	0.0
Archaea;Thaumarchaeota;Unclassified Thaumarchaeota;;;	0.0	4.0	0.0	4.0	2.0	0.0	0.0	0.0	0.0	0.0	0.0	0.0
Bacteria;Acidobacteria;Acidobacteria;Acidobacteriales;Acidobacteriaceae;Candidatus Koribacter	0.0	1.0	0.0	0.0	0.0	0.0	0.0	0.0	0.0	0.0	0.0	0.0
Bacteria;Acidobacteria;Acidobacteria;Acidobacteriales;Acidobacteriaceae;Unclassified Acidobacteriaceae	0.0	1.0	1.0	0.0	0.0	5.0	0.0	2.0	1.0	0.0	0.0	0.0
Bacteria;Acidobacteria;Acidobacteria;DA023;Unclassified DA023;	0.0	1.0	1.0	3.0	0.0	0.0	0.0	0.0	0.0	0.0	0.0	0.0
Bacteria;Acidobacteria;Acidobacteria;Unclassified Acidobacteria;;	0.0	3.0	0.0	0.0	0.0	0.0	0.0	0.0	0.0	0.0	0.0	0.0
Bacteria;Actinobacteria;Acidimicrobiia;Acidimicrobiales;Acidimicrobiaceae;Ferrimicrobium	0.0	1.0	0.0	0.0	0.0	0.0	0.0	0.0	0.0	0.0	0.0	0.0
Bacteria;Actinobacteria;Acidimicrobiia;Acidimicrobiales;Acidimicrobiaceae;Ferrithrix	0.0	1.0	1.0	0.0	0.0	1.0	0.0	0.0	0.0	0.0	0.0	0.0
Bacteria;Actinobacteria;Actinobacteria;Actinomycetales;Actinomycetaceae;Actinomyces	0.0	3.0	2.0	0.0	0.0	2.0	0.0	0.0	0.0	0.0	0.0	0.0
Bacteria;Actinobacteria;Actinobacteria;Corynebacteriales;Dietziaceae;Dietzia	0.0	1.0	0.0	0.0	0.0	1.0	0.0	0.0	0.0	0.0	0.0	0.0
Bacteria;Actinobacteria;Actinobacteria;Corynebacteriales;Mycobacteriaceae;Mycobacterium	0.0	4.0	3.0	1.0	0.0	3.0	0.0	0.0	0.0	1.0	0.0	0.0
Bacteria;Actinobacteria;Actinobacteria;Corynebacteriales;Nocardiaceae;Nocardia	0.0	2.0	0.0	1.0	1.0	0.0	0.0	0.0	0.0	0.0	0.0	0.0
Bacteria;Actinobacteria;Actinobacteria;Corynebacteriales;Nocardiaceae;Rhodococcus	0.0	2.0	15.0	3.0	3.0	7.0	0.0	0.0	0.0	0.0	1.0	0.0
Bacteria;Actinobacteria;Actinobacteria;Corynebacteriales;Unclassified Corynebacteriales;	0.0	3.0	0.0	2.0	4.0	1.0	1.0	0.0	0.0	0.0	0.0	0.0
Bacteria;Actinobacteria;Actinobacteria;Frankiales;Frankiaceae;Frankia	0.0	3.0	1.0	0.0	0.0	0.0	0.0	0.0	0.0	0.0	0.0	1.0
Bacteria;Actinobacteria;Actinobacteria;Frankiales;Geodermatophilaceae;Blastococcus	0.0	1.0	0.0	0.0	0.0	0.0	0.0	0.0	0.0	0.0	0.0	0.0
Bacteria;Actinobacteria;Actinobacteria;Frankiales;Geodermatophilaceae;Unclassified Geodermatophilaceae	0.0	4.0	0.0	0.0	0.0	2.0	0.0	0.0	2.0	0.0	0.0	0.0
Bacteria;Actinobacteria;Actinobacteria;Frankiales;Unclassified Frankiales;	0.0	2.0	0.0	0.0	0.0	1.0	0.0	0.0	4.0	0.0	1.0	0.0
Bacteria;Actinobacteria;Actinobacteria;Micrococcales;Cellulomonadaceae;Actinotalea	0.0	5.0	0.0	0.0	0.0	0.0	0.0	0.0	0.0	0.0	0.0	0.0
Bacteria;Actinobacteria;Actinobacteria;Micrococcales;Microbacteriaceae;Candidatus Rhodoluna	0.0	1.0	0.0	0.0	0.0	0.0	0.0	0.0	0.0	0.0	0.0	0.0
Bacteria;Actinobacteria;Actinobacteria;Micrococcales;Microbacteriaceae;Clavibacter	0.0	1.0	0.0	0.0	0.0	0.0	1.0	0.0	0.0	0.0	0.0	0.0
Bacteria;Actinobacteria;Actinobacteria;Micrococcales;Microbacteriaceae;Microbacterium	0.0	11.0	10.0	5.0	3.0	13.0	0.0	1.0	1.0	0.0	0.0	0.0
Bacteria;Actinobacteria;Actinobacteria;Micrococcales;Microbacteriaceae;Plantibacter	0.0	1.0	0.0	0.0	0.0	0.0	0.0	0.0	0.0	0.0	0.0	0.0
Bacteria;Actinobacteria;Actinobacteria;Micrococcales;Micrococcaceae;Kocuria	0.0	1.0	0.0	1.0	0.0	0.0	0.0	0.0	0.0	0.0	0.0	0.0
Bacteria;Actinobacteria;Actinobacteria;Micrococcales;Micrococcaceae;Unclassified Micrococcaceae	0.0	1.0	5.0	5.0	3.0	6.0	2.0	0.0	1.0	0.0	0.0	1.0
Bacteria;Actinobacteria;Actinobacteria;Micrococcales;Promicromonosporaceae;Cellulosimicrobium	0.0	1.0	0.0	1.0	1.0	0.0	0.0	0.0	0.0	0.0	0.0	0.0
Bacteria;Actinobacteria;Actinobacteria;Propionibacteriales;Nocardioidaceae;Nocardioides	0.0	2.0	0.0	1.0	0.0	5.0	0.0	0.0	0.0	0.0	0.0	0.0
Bacteria;Actinobacteria;Actinobacteria;Propionibacteriales;Propionibacteriaceae;Friedmanniella	0.0	4.0	0.0	0.0	0.0	0.0	0.0	0.0	0.0	0.0	0.0	0.0
Bacteria;Actinobacteria;Actinobacteria;Propionibacteriales;Propionibacteriaceae;Unclassified Propionibacteriaceae	0.0	3.0	3.0	0.0	3.0	4.0	0.0	0.0	3.0	0.0	0.0	0.0
Bacteria;Actinobacteria;Actinobacteria;Propionibacteriales;Unclassified Propionibacteriales;	0.0	3.0	2.0	0.0	0.0	2.0	0.0	0.0	0.0	0.0	0.0	0.0
Bacteria;Actinobacteria;Actinobacteria;Pseudonocardiales;Pseudonocardiaceae;Actinomycetospora	0.0	8.0	0.0	0.0	0.0	0.0	0.0	0.0	0.0	0.0	0.0	0.0
Bacteria;Actinobacteria;Actinobacteria;Pseudonocardiales;Pseudonocardiaceae;Pseudonocardia	0.0	6.0	0.0	0.0	1.0	0.0	0.0	0.0	0.0	0.0	0.0	0.0
Bacteria;Actinobacteria;Actinobacteria;Streptomycetales;Streptomycetaceae;Streptomyces	0.0	1.0	2.0	4.0	0.0	0.0	0.0	3.0	0.0	0.0	0.0	1.0
Bacteria;Actinobacteria;Actinobacteria;Streptosporangiales;Nocardiopsaceae;Nocardiopsis	0.0	1.0	0.0	0.0	0.0	0.0	0.0	0.0	0.0	0.0	0.0	0.0
Bacteria;Actinobacteria;Coriobacteriia;Coriobacteriales;Coriobacteriaceae;Collinsella	0.0	5.0	10.0	5.0	4.0	12.0	0.0	0.0	0.0	2.0	2.0	0.0
Bacteria;Actinobacteria;Rubrobacteria;Rubrobacterales;Rubrobacteriaceae;Rubrobacter	0.0	4.0	0.0	0.0	0.0	0.0	0.0	0.0	0.0	0.0	0.0	0.0
Bacteria;Actinobacteria;Thermoleophilia;Solirubrobacterales;Patulibacteraceae;Patulibacter	0.0	2.0	0.0	0.0	0.0	0.0	0.0	0.0	0.0	0.0	0.0	0.0
Bacteria;Armatimonadetes;Armatimonadia;Armatimonadales;Armatimonadaceae;Armatimonas	0.0	4.0	0.0	0.0	0.0	1.0	0.0	0.0	0.0	0.0	0.0	0.0
Bacteria;Bacteroidetes;Cytophagia;Cytophagales;Cytophagaceae;Cytophaga	0.0	1.0	0.0	0.0	0.0	0.0	1.0	1.0	0.0	0.0	0.0	1.0
Bacteria;Bacteroidetes;Cytophagia;Cytophagales;Flammeovirgaceae;Flammeovirga	0.0	1.0	0.0	0.0	0.0	0.0	0.0	0.0	0.0	0.0	0.0	0.0
Bacteria;Bacteroidetes;Cytophagia;Order II Incertae Sedis;Rhodothermaceae;Salinibacter	0.0	1.0	0.0	0.0	0.0	0.0	0.0	0.0	0.0	0.0	0.0	0.0
Bacteria;Bacteroidetes;Cytophagia;Order II Incertae Sedis;Rhodothermaceae;Unclassified Rhodothermaceae	0.0	1.0	0.0	1.0	0.0	0.0	0.0	0.0	0.0	0.0	0.0	1.0
Bacteria;Bacteroidetes;Flavobacteria;Flavobacteriales;Flavobacteriaceae;Capnocytophaga	0.0	1.0	0.0	1.0	1.0	0.0	0.0	3.0	0.0	0.0	0.0	2.0
Bacteria;Bacteroidetes;Flavobacteria;Flavobacteriales;Flavobacteriaceae;Eudoraea	0.0	1.0	0.0	1.0	0.0	0.0	0.0	0.0	0.0	0.0	0.0	0.0
Bacteria;Bacteroidetes;Flavobacteria;Flavobacteriales;Flavobacteriaceae;Flavobacteriaceae	0.0	1.0	0.0	0.0	0.0	0.0	0.0	0.0	3.0	0.0	0.0	0.0
Bacteria;Bacteroidetes;Flavobacteria;Flavobacteriales;Flavobacteriaceae;Gramella	0.0	1.0	0.0	0.0	0.0	0.0	0.0	0.0	0.0	0.0	0.0	0.0
Bacteria;Bacteroidetes;Flavobacteria;Flavobacteriales;Flavobacteriaceae;Mesonia	0.0	1.0	0.0	0.0	0.0	1.0	0.0	0.0	0.0	0.0	0.0	0.0
Bacteria;Chlamydiae;Chlamydiae;Chlamydiales;Waddliaceae;Waddlia	0.0	2.0	3.0	0.0	1.0	3.0	0.0	0.0	0.0	0.0	0.0	0.0
Bacteria;Chlamydiae;Chlamydiae;Chlamydiales;cvE6;Chlamydiales	0.0	1.0	0.0	0.0	0.0	0.0	0.0	0.0	0.0	0.0	0.0	0.0
Bacteria;Chloroflexi;Chloroflexi;Chloroflexales;Chloroflexaceae;Roseiflexus	0.0	1.0	0.0	0.0	0.0	0.0	0.0	0.0	0.0	0.0	0.0	0.0
Bacteria;Chloroflexi;Ktedonobacteria;Ktedonobacterales;Ktedonobacteraceae;Ktedonobacter	0.0	1.0	0.0	0.0	0.0	2.0	0.0	0.0	0.0	0.0	0.0	0.0
Bacteria;Chloroflexi;Thermomicrobia;Unclassified Thermomicrobia;;	0.0	1.0	0.0	0.0	0.0	0.0	0.0	0.0	0.0	0.0	0.0	0.0
Bacteria;Cyanobacteria;Cyanobacteria;SubgroupI;FamilyI;Chroogloeocystis	0.0	1.0	0.0	0.0	0.0	0.0	0.0	0.0	0.0	0.0	0.0	0.0
Bacteria;Cyanobacteria;Cyanobacteria;SubgroupI;FamilyI;Unclassified FamilyI	0.0	5.0	0.0	0.0	0.0	0.0	0.0	0.0	0.0	0.0	2.0	0.0
Bacteria;Cyanobacteria;Cyanobacteria;SubsectionI;FamilyI;Gleocapsa	0.0	1.0	0.0	0.0	0.0	0.0	0.0	0.0	0.0	0.0	0.0	0.0
Bacteria;Cyanobacteria;Cyanobacteria;SubsectionI;FamilyI;Gloeobacter	0.0	1.0	0.0	0.0	0.0	0.0	0.0	0.0	0.0	0.0	0.0	0.0
Bacteria;Cyanobacteria;Cyanobacteria;SubsectionII;FamilyII;Chroococcidiopsis	0.0	13.0	0.0	0.0	0.0	0.0	0.0	0.0	0.0	0.0	0.0	0.0
Bacteria;Cyanobacteria;Cyanobacteria;SubsectionIII;FamilyI;Leptolyngbya	0.0	1.0	0.0	0.0	0.0	0.0	0.0	0.0	0.0	0.0	0.0	0.0
Bacteria;Cyanobacteria;Cyanobacteria;SubsectionIV;FamilyI;Anabaena	0.0	1.0	0.0	0.0	0.0	0.0	0.0	0.0	0.0	0.0	0.0	0.0
Bacteria;Cyanobacteria;Cyanobacteria;SubsectionIV;FamilyI;Nostoc	0.0	3.0	0.0	0.0	0.0	0.0	0.0	0.0	0.0	0.0	0.0	0.0
Bacteria;Cyanobacteria;Cyanobacteria;SubsectionIV;FamilyI;Tolypothrix	0.0	1.0	0.0	0.0	0.0	0.0	0.0	0.0	0.0	0.0	0.0	0.0
Bacteria;Cyanobacteria;Cyanobacteria;SubsectionV;FamilyI;Stigonema	0.0	2.0	0.0	0.0	0.0	0.0	0.0	0.0	1.0	0.0	0.0	0.0
Bacteria;Cyanobacteria;Cyanobacteria;SubsectionV;FamilyI;Unclassified FamilyI	0.0	1.0	0.0	0.0	0.0	0.0	0.0	0.0	0.0	0.0	0.0	0.0
Bacteria;Deinococcus-Thermus;Deinococci;Deinococcales;Trueperaceae;Truepera	0.0	13.0	0.0	0.0	0.0	0.0	0.0	0.0	0.0	0.0	0.0	1.0
Bacteria;Deinococcus-Thermus;Deinococci;Deinococcales;Unclassified Deinococcales;	0.0	75.0	1.0	0.0	0.0	0.0	0.0	1.0	1.0	0.0	0.0	0.0
Bacteria;Deinococcus-Thermus;Deinococci;Unclassified Deinococci;;	0.0	1.0	0.0	0.0	0.0	0.0	0.0	0.0	0.0	0.0	0.0	0.0
Bacteria;Firmicutes;Bacilli;Bacillales;Family XI Incertae Sedis;Unclassified Family XI Incertae Sedis	0.0	1.0	0.0	0.0	0.0	0.0	0.0	0.0	1.0	0.0	0.0	0.0
Bacteria;Firmicutes;Bacilli;Bacillales;Family XII Incertae Sedis;Unclassified Family XII Incertae Sedis	0.0	2.0	0.0	0.0	0.0	0.0	0.0	1.0	0.0	0.0	0.0	1.0
Bacteria;Firmicutes;Bacilli;Bacillales;Paenibacillaceae;Brevibacillus	0.0	2.0	0.0	1.0	0.0	0.0	0.0	0.0	0.0	0.0	0.0	0.0
Bacteria;Firmicutes;Bacilli;Bacillales;Planococcaceae;Lysinibacillus	0.0	3.0	0.0	0.0	0.0	0.0	0.0	0.0	0.0	0.0	0.0	0.0
Bacteria;Firmicutes;Bacilli;Bacillales;Unclassified Bacillales;	0.0	4.0	3.0	3.0	0.0	5.0	0.0	1.0	3.0	0.0	0.0	2.0
Bacteria;Firmicutes;Bacilli;Lactobacillales;Enterococcaceae;Unclassified Enterococcaceae	0.0	1.0	1.0	0.0	0.0	4.0	0.0	0.0	0.0	0.0	0.0	0.0
Bacteria;Firmicutes;Bacilli;Lactobacillales;Streptococcaceae;Unclassified Streptococcaceae	0.0	1.0	0.0	1.0	1.0	12.0	0.0	2.0	1.0	0.0	0.0	1.0
Bacteria;Firmicutes;Clostridia;Clostridiales;Family XI Incertae Sedis;Peptoniphilus	0.0	1.0	4.0	1.0	0.0	0.0	0.0	0.0	0.0	0.0	0.0	0.0
Bacteria;Firmicutes;Clostridia;Clostridiales;Family XVII Incertae Sedis;Sulfobacillus	0.0	1.0	0.0	0.0	0.0	1.0	0.0	0.0	0.0	0.0	0.0	0.0
Bacteria;Firmicutes;Clostridia;Clostridiales;Gracilibacteraceae;Unclassified Gracilibacteraceae	0.0	1.0	0.0	0.0	0.0	0.0	0.0	0.0	0.0	0.0	0.0	0.0
Bacteria;Firmicutes;Clostridia;Clostridiales;Lachnospiraceae;Catonella	0.0	1.0	0.0	0.0	0.0	0.0	0.0	0.0	0.0	0.0	0.0	0.0
Bacteria;Firmicutes;Clostridia;Clostridiales;Ruminococcaceae;Fastidiosipila	0.0	1.0	0.0	3.0	0.0	0.0	0.0	0.0	0.0	0.0	0.0	0.0
Bacteria;Firmicutes;Clostridia;Clostridiales;Ruminococcaceae;Incertae Sedis	0.0	2.0	8.0	1.0	6.0	1.0	0.0	3.0	0.0	0.0	2.0	1.0
Bacteria;Firmicutes;Clostridia;Clostridiales;Ruminococcaceae;Ruminococcus	0.0	6.0	13.0	7.0	1.0	17.0	1.0	1.0	0.0	1.0	0.0	0.0
Bacteria;Firmicutes;Clostridia;Halanaerobiales;64K2;Candidatus	0.0	1.0	0.0	0.0	0.0	0.0	0.0	0.0	0.0	0.0	0.0	0.0
Bacteria;Gemmatimonadetes;Gemmatimonadetes;Gemmatimonadales;Gemmatimonadaceae;Gemmatimonas	0.0	44.0	1.0	0.0	0.0	0.0	0.0	0.0	0.0	0.0	0.0	0.0
Bacteria;Nitrospirae;Nitrospira;Nitrospirales;Nitrospiraceae;Thermodesulfovibrio	0.0	1.0	0.0	1.0	0.0	1.0	0.0	0.0	0.0	0.0	0.0	0.0
Bacteria;Planctomycetes;Planctomycetacia;Planctomycetales;Planctomycetaceae;Isosphaera	0.0	2.0	2.0	1.0	0.0	2.0	1.0	0.0	0.0	0.0	0.0	0.0
Bacteria;Planctomycetes;Planctomycetacia;Planctomycetales;Planctomycetaceae;Pir4 lineage	0.0	12.0	35.0	12.0	11.0	14.0	1.0	0.0	0.0	1.0	1.0	0.0
Bacteria;Planctomycetes;Planctomycetacia;Planctomycetales;Planctomycetaceae;Schlesneria	0.0	2.0	9.0	4.0	0.0	1.0	0.0	0.0	0.0	0.0	0.0	0.0
Bacteria;Planctomycetes;Planctomycetacia;Planctomycetales;Planctomycetaceae;Singulisphaera	0.0	8.0	5.0	3.0	0.0	1.0	2.0	0.0	1.0	0.0	0.0	5.0
Bacteria;Planctomycetes;Planctomycetacia;Planctomycetales;Planctomycetaceae;Zavarzinella	0.0	2.0	0.0	0.0	0.0	0.0	0.0	0.0	0.0	0.0	0.0	0.0
Bacteria;Proteobacteria;Alphaproteobacteria;Caulobacterales;Caulobacteraceae;Phenylobacterium	0.0	1.0	0.0	0.0	0.0	0.0	0.0	0.0	0.0	0.0	0.0	0.0
Bacteria;Proteobacteria;Alphaproteobacteria;Caulobacterales;Caulobacteraceae;Unclassified Caulobacteraceae	0.0	2.0	0.0	2.0	2.0	1.0	0.0	1.0	0.0	0.0	0.0	0.0
Bacteria;Proteobacteria;Alphaproteobacteria;Rhizobiales;Aurantimonadaceae;Fulvimarina	0.0	1.0	0.0	0.0	1.0	1.0	0.0	0.0	4.0	0.0	0.0	0.0
Bacteria;Proteobacteria;Alphaproteobacteria;Rhizobiales;Beijerinckiaceae;Chelatococcus	0.0	1.0	0.0	0.0	0.0	0.0	0.0	0.0	0.0	0.0	0.0	0.0
Bacteria;Proteobacteria;Alphaproteobacteria;Rhizobiales;Bradyrhizobiaceae;Bosea	0.0	1.0	0.0	0.0	0.0	0.0	0.0	0.0	0.0	0.0	0.0	3.0
Bacteria;Proteobacteria;Alphaproteobacteria;Rhizobiales;Bradyrhizobiaceae;Unclassified Bradyrhizobiaceae	0.0	3.0	3.0	4.0	0.0	1.0	0.0	0.0	3.0	1.0	0.0	1.0
Bacteria;Proteobacteria;Alphaproteobacteria;Rhizobiales;Hyphomicrobiaceae;Blastochloris	0.0	1.0	1.0	0.0	0.0	1.0	2.0	1.0	0.0	0.0	0.0	1.0
Bacteria;Proteobacteria;Alphaproteobacteria;Rhizobiales;Methylobacteriaceae;Microvirga	0.0	4.0	0.0	0.0	0.0	0.0	0.0	0.0	0.0	0.0	0.0	0.0
Bacteria;Proteobacteria;Alphaproteobacteria;Rhizobiales;Methylobacteriaceae;Unclassified Methylobacteriaceae	0.0	11.0	0.0	0.0	0.0	0.0	0.0	0.0	0.0	0.0	0.0	0.0
Bacteria;Proteobacteria;Alphaproteobacteria;Rhizobiales;Phyllobacteriaceae;Aliihoeflea	0.0	1.0	0.0	1.0	1.0	1.0	0.0	0.0	0.0	0.0	0.0	0.0
Bacteria;Proteobacteria;Alphaproteobacteria;Rhizobiales;Rhizobiaceae;Ensifer	0.0	1.0	0.0	1.0	0.0	3.0	0.0	0.0	0.0	0.0	0.0	4.0
Bacteria;Proteobacteria;Alphaproteobacteria;Rhizobiales;Rhodobiaceae;Rhodobium	0.0	1.0	0.0	0.0	0.0	0.0	0.0	0.0	0.0	0.0	0.0	1.0
Bacteria;Proteobacteria;Alphaproteobacteria;Rhizobiales;Xanthobacteraceae;Azorhizobium	0.0	1.0	0.0	1.0	0.0	0.0	0.0	0.0	0.0	0.0	0.0	0.0
Bacteria;Proteobacteria;Alphaproteobacteria;Rhodobacterales;Rhodobacteraceae;Palleronia	0.0	2.0	0.0	0.0	1.0	1.0	0.0	0.0	0.0	0.0	0.0	2.0
Bacteria;Proteobacteria;Alphaproteobacteria;Rhodobacterales;Rhodobacteraceae;Rubellimicrobium	0.0	7.0	0.0	0.0	0.0	0.0	0.0	0.0	0.0	0.0	0.0	0.0
Bacteria;Proteobacteria;Alphaproteobacteria;Rhodospirillales;Acetobacteraceae;Acetobacter	0.0	3.0	0.0	0.0	0.0	0.0	0.0	0.0	0.0	0.0	0.0	1.0
Bacteria;Proteobacteria;Alphaproteobacteria;Rhodospirillales;Acetobacteraceae;Acidiphilium	0.0	5.0	0.0	0.0	0.0	0.0	0.0	0.0	0.0	0.0	0.0	0.0
Bacteria;Proteobacteria;Alphaproteobacteria;Rhodospirillales;Acetobacteraceae;Belnapia	0.0	1.0	0.0	0.0	0.0	0.0	0.0	0.0	0.0	0.0	0.0	0.0
Bacteria;Proteobacteria;Alphaproteobacteria;Rhodospirillales;Acetobacteraceae;Craurococcus	0.0	2.0	0.0	0.0	0.0	0.0	0.0	0.0	0.0	0.0	0.0	0.0
Bacteria;Proteobacteria;Alphaproteobacteria;Rhodospirillales;Acetobacteraceae;Gluconacetobacter	0.0	16.0	0.0	0.0	0.0	0.0	0.0	0.0	0.0	0.0	0.0	0.0
Bacteria;Proteobacteria;Alphaproteobacteria;Rhodospirillales;Acetobacteraceae;Gluconobacter	0.0	1.0	0.0	0.0	0.0	0.0	0.0	0.0	0.0	0.0	0.0	0.0
Bacteria;Proteobacteria;Alphaproteobacteria;Rhodospirillales;Acetobacteraceae;Rhodopila	0.0	3.0	0.0	0.0	0.0	0.0	0.0	0.0	0.0	0.0	0.0	0.0
Bacteria;Proteobacteria;Alphaproteobacteria;Rhodospirillales;Acetobacteraceae;Tanticharoenia	0.0	3.0	0.0	0.0	0.0	0.0	0.0	0.0	0.0	0.0	0.0	0.0
Bacteria;Proteobacteria;Alphaproteobacteria;Rhodospirillales;Rhodospirillaceae;Tistrella	0.0	1.0	0.0	0.0	0.0	0.0	0.0	0.0	0.0	0.0	0.0	0.0
Bacteria;Proteobacteria;Alphaproteobacteria;Rickettsiales;Candidatus Anadelfobacter;Candidatus	0.0	1.0	1.0	0.0	1.0	0.0	1.0	1.0	2.0	0.0	0.0	1.0
Bacteria;Proteobacteria;Alphaproteobacteria;Rickettsiales;Holosporaceae;Holospora	0.0	3.0	2.0	1.0	0.0	0.0	0.0	1.0	0.0	0.0	0.0	0.0
Bacteria;Proteobacteria;Alphaproteobacteria;SAR11 clade;Surface 1;Candidatus Pelagibacter	0.0	3.0	1.0	1.0	0.0	0.0	1.0	0.0	0.0	0.0	0.0	1.0
Bacteria;Proteobacteria;Betaproteobacteria;Burkholderiales;Burkholderiaceae;Pandoraea	0.0	2.0	0.0	0.0	0.0	0.0	0.0	0.0	0.0	0.0	0.0	0.0
Bacteria;Proteobacteria;Betaproteobacteria;Burkholderiales;Burkholderiaceae;Polynucleobacter	0.0	2.0	0.0	0.0	1.0	0.0	0.0	0.0	0.0	0.0	0.0	0.0
Bacteria;Proteobacteria;Betaproteobacteria;Burkholderiales;Burkholderiaceae;Unclassified Burkholderiaceae	0.0	4.0	0.0	1.0	0.0	3.0	0.0	0.0	0.0	0.0	0.0	0.0
Bacteria;Proteobacteria;Betaproteobacteria;Burkholderiales;Comamonadaceae;Acidovorax	0.0	1.0	1.0	0.0	3.0	1.0	1.0	0.0	0.0	0.0	1.0	0.0
Bacteria;Proteobacteria;Betaproteobacteria;Burkholderiales;Comamonadaceae;Aquabacterium	0.0	1.0	0.0	2.0	0.0	0.0	0.0	0.0	0.0	0.0	0.0	0.0
Bacteria;Proteobacteria;Betaproteobacteria;Burkholderiales;Oxalobacteraceae;Massilia	0.0	5.0	1.0	1.0	0.0	0.0	0.0	0.0	0.0	0.0	0.0	0.0
Bacteria;Proteobacteria;Betaproteobacteria;Burkholderiales;Oxalobacteraceae;Unclassified Oxalobacteraceae	0.0	6.0	0.0	5.0	0.0	4.0	1.0	1.0	3.0	0.0	0.0	2.0
Bacteria;Proteobacteria;Betaproteobacteria;Neisseriales;Neisseriaceae;Aquitalea	0.0	1.0	0.0	0.0	0.0	0.0	0.0	0.0	0.0	0.0	0.0	0.0
Bacteria;Proteobacteria;Betaproteobacteria;Nitrosomonadales;Unclassified Nitrosomonadales;	0.0	1.0	0.0	0.0	0.0	0.0	0.0	0.0	0.0	0.0	0.0	0.0
Bacteria;Proteobacteria;Deltaproteobacteria;Bdellovibrionales;Bacteriovoracaceae;Deferrisoma	0.0	1.0	0.0	0.0	0.0	0.0	0.0	0.0	0.0	0.0	0.0	0.0
Bacteria;Proteobacteria;Deltaproteobacteria;Desulfobacterales;Desulfobulbaceae;Desulfopila	0.0	1.0	1.0	0.0	0.0	0.0	0.0	0.0	1.0	0.0	0.0	0.0
Bacteria;Proteobacteria;Deltaproteobacteria;Desulfurellales;Desulfurellaceae;Hippea	0.0	3.0	1.0	1.0	0.0	0.0	0.0	0.0	0.0	0.0	0.0	0.0
Bacteria;Proteobacteria;Deltaproteobacteria;Desulfuromonadales;Desulfuromonadaceae;Desulfuromonas	0.0	1.0	0.0	0.0	0.0	0.0	0.0	0.0	0.0	0.0	0.0	1.0
Bacteria;Proteobacteria;Deltaproteobacteria;Myxococcales;Cystobacteraceae;Anaeromyxobacter	0.0	1.0	2.0	0.0	0.0	0.0	0.0	0.0	4.0	0.0	0.0	1.0
Bacteria;Proteobacteria;Deltaproteobacteria;Myxococcales;Haliangiaceae;Haliangium	0.0	2.0	2.0	0.0	0.0	0.0	0.0	0.0	0.0	0.0	0.0	0.0
Bacteria;Proteobacteria;Deltaproteobacteria;Myxococcales;Myxococcaceae;Unclassified Myxococcaceae	0.0	1.0	0.0	0.0	0.0	0.0	0.0	0.0	0.0	0.0	0.0	0.0
Bacteria;Proteobacteria;Deltaproteobacteria;Myxococcales;Nannocystaceae;Unclassified Nannocystaceae	0.0	2.0	1.0	1.0	0.0	2.0	0.0	5.0	8.0	0.0	0.0	17.0
Bacteria;Proteobacteria;Epsilonproteobacteria;Campylobacterales;Campylobacteraceae;Sulfurospirillum	0.0	1.0	0.0	0.0	0.0	3.0	0.0	0.0	1.0	0.0	0.0	0.0
Bacteria;Proteobacteria;Epsilonproteobacteria;Campylobacterales;Unclassified Campylobacterales;	0.0	7.0	3.0	1.0	1.0	2.0	4.0	2.0	10.0	7.0	2.0	2.0
Bacteria;Proteobacteria;Gammaproteobacteria;Acidithiobacillales;Acidithiobacillaceae;Unclassified Acidithiobacillaceae	0.0	1.0	0.0	0.0	0.0	0.0	0.0	0.0	0.0	0.0	0.0	0.0
Bacteria;Proteobacteria;Gammaproteobacteria;Alteromonadales;Alteromonadaceae;Gilvimarinus	0.0	1.0	0.0	0.0	0.0	0.0	1.0	0.0	0.0	0.0	0.0	0.0
Bacteria;Proteobacteria;Gammaproteobacteria;Alteromonadales;Alteromonadaceae;OM60	0.0	1.0	0.0	1.0	1.0	3.0	0.0	0.0	0.0	0.0	0.0	0.0
Bacteria;Proteobacteria;Gammaproteobacteria;Cardiobacteriales;Cardiobacteriaceae;Unclassified Cardiobacteriaceae	0.0	1.0	0.0	0.0	0.0	0.0	0.0	0.0	1.0	0.0	0.0	0.0
Bacteria;Proteobacteria;Gammaproteobacteria;Chromatiales;Chromatiaceae;Thiocapsa	0.0	1.0	0.0	0.0	0.0	0.0	0.0	0.0	0.0	0.0	0.0	0.0
Bacteria;Proteobacteria;Gammaproteobacteria;Chromatiales;Ectothiorhodospiraceae;Thioalkalispira	0.0	1.0	0.0	0.0	0.0	0.0	0.0	0.0	0.0	0.0	0.0	0.0
Bacteria;Proteobacteria;Gammaproteobacteria;Chromatiales;Ectothiorhodospiraceae;Thiorhodospira	0.0	2.0	0.0	0.0	0.0	0.0	0.0	0.0	1.0	0.0	0.0	2.0
Bacteria;Proteobacteria;Gammaproteobacteria;Enterobacteriales;Enterobacteriaceae;Proteus	0.0	1.0	0.0	0.0	2.0	0.0	0.0	0.0	0.0	0.0	0.0	0.0
Bacteria;Proteobacteria;Gammaproteobacteria;Legionellales;Coxiellaceae;Unclassified Coxiellaceae	0.0	3.0	3.0	1.0	0.0	0.0	0.0	0.0	1.0	0.0	0.0	0.0
Bacteria;Proteobacteria;Gammaproteobacteria;Legionellales;Unclassified Legionellales;	0.0	1.0	0.0	0.0	1.0	1.0	0.0	0.0	0.0	0.0	1.0	0.0
Bacteria;Proteobacteria;Gammaproteobacteria;Methylococcales;Methylococcaceae;Methylomicrobium	0.0	1.0	0.0	0.0	0.0	0.0	0.0	0.0	0.0	0.0	0.0	0.0
Bacteria;Proteobacteria;Gammaproteobacteria;Methylococcales;Methylococcaceae;Methylosoma	0.0	1.0	0.0	1.0	0.0	0.0	0.0	0.0	0.0	0.0	0.0	0.0
Bacteria;Proteobacteria;Gammaproteobacteria;Oceanospirillales;Halomonadaceae;Kushneria	0.0	1.0	0.0	0.0	0.0	0.0	0.0	0.0	0.0	0.0	0.0	0.0
Bacteria;Proteobacteria;Gammaproteobacteria;Pasteurellales;Pasteurellaceae;Bibersteinia	0.0	1.0	0.0	0.0	0.0	0.0	0.0	0.0	0.0	0.0	0.0	0.0
Bacteria;Proteobacteria;Gammaproteobacteria;Pasteurellales;Pasteurellaceae;Orbus	0.0	2.0	1.0	0.0	0.0	0.0	0.0	0.0	0.0	0.0	0.0	0.0
Bacteria;Proteobacteria;Gammaproteobacteria;Pseudomonadales;Pseudomonadaceae;Unclassified Pseudomonadaceae	0.0	1.0	2.0	0.0	1.0	2.0	0.0	0.0	0.0	0.0	0.0	2.0
Bacteria;Proteobacteria;Gammaproteobacteria;Thiotrichales;Piscirickettsiaceae;Thiomicrospira	0.0	3.0	0.0	0.0	110.0	3.0	0.0	0.0	0.0	0.0	0.0	1.0
Bacteria;Proteobacteria;Gammaproteobacteria;Thiotrichales;Thiotrichaceae;Candidatus	0.0	1.0	0.0	0.0	0.0	0.0	0.0	0.0	0.0	0.0	0.0	0.0
Bacteria;Proteobacteria;Gammaproteobacteria;Thiotrichales;Thiotrichaceae;Thioploca	0.0	1.0	0.0	0.0	0.0	0.0	0.0	0.0	0.0	0.0	0.0	0.0
Bacteria;Proteobacteria;Gammaproteobacteria;Vibrionales;Vibrionaceae;Salinivibrio	0.0	1.0	13.0	1.0	0.0	0.0	23.0	0.0	7.0	29.0	39.0	33.0
Bacteria;Proteobacteria;Gammaproteobacteria;Xanthomonadales;Xanthomonadaceae;Xanthomonas	0.0	1.0	0.0	0.0	2.0	0.0	0.0	0.0	0.0	0.0	0.0	0.0
Bacteria;Tenericutes;Mollicutes;Entomoplasmatales;Spiroplasmataceae;Spiroplasma	0.0	1.0	0.0	0.0	0.0	1.0	0.0	0.0	0.0	0.0	0.0	0.0
Bacteria;Thermotogae;Thermotogae;Thermotogales;Thermotogaceae;Thermotoga	0.0	1.0	9.0	1.0	0.0	6.0	0.0	0.0	0.0	0.0	0.0	0.0
Bacteria;Thermotogae;Thermotogae;Thermotogales;Thermotogaceae;Unclassified Thermotogaceae	0.0	1.0	2.0	0.0	0.0	0.0	0.0	0.0	0.0	0.0	0.0	1.0
Bacteria;Verrucomicrobia;Opitutae;Opitutales;Opitutaceae;Opitutus	0.0	2.0	0.0	1.0	0.0	1.0	0.0	0.0	2.0	0.0	0.0	3.0
Bacteria;Verrucomicrobia;Spartobacteria;Chthoniobacterales;Unclassified Chthoniobacterales;	0.0	4.0	3.0	3.0	0.0	3.0	0.0	0.0	1.0	0.0	0.0	0.0
Eukaryota;Alveolata;Ciliophora;Intramacronucleata;Conthreep;Oligohymenophorea	0.0	2.0	2.0	4.0	0.0	9.0	1.0	26.0	4.0	0.0	0.0	8.0
Eukaryota;Alveolata;Ciliophora;Intramacronucleata;Conthreep;Plagiopylea	0.0	1.0	0.0	0.0	0.0	0.0	0.0	0.0	0.0	0.0	0.0	0.0
Eukaryota;Alveolata;Ciliophora;Intramacronucleata;Litostomatea;Mesodiniidae	0.0	2.0	4.0	10.0	3.0	2.0	0.0	0.0	0.0	0.0	0.0	0.0
Eukaryota;Alveolata;Ciliophora;Intramacronucleata;Spirotrichea;Unclassified Spirotrichea	0.0	13.0	17.0	5.0	3.0	15.0	2.0	28.0	6.0	0.0	0.0	7.0
Eukaryota;Alveolata;Ciliophora;Intramacronucleata;Unclassified Intramacronucleata;	0.0	13.0	69.0	50.0	14.0	45.0	1.0	46.0	20.0	0.0	1.0	38.0
Eukaryota;Alveolata;Dinoflagellata;Dinophyceae;Unclassified Dinophyceae;	0.0	3.0	9.0	1.0	3.0	5.0	6.0	4.0	0.0	0.0	0.0	0.0
Eukaryota;Alveolata;Protalveolata;Syndiniales;Syndiniales;Unclassified Syndiniales	0.0	3.0	3.0	4.0	0.0	2.0	0.0	0.0	0.0	0.0	0.0	0.0
Eukaryota;Archaeplastida;Chloroplastida;Chlorophyta;Chlorodendrales;Unclassified Chlorodendrales	0.0	2.0	10.0	8.0	0.0	14.0	0.0	0.0	0.0	0.0	0.0	0.0
Eukaryota;Archaeplastida;Chloroplastida;Chlorophyta;Chlorophyceae;Chlorophyceae	0.0	7.0	0.0	3.0	0.0	3.0	1.0	0.0	0.0	0.0	0.0	1.0
Eukaryota;Archaeplastida;Chloroplastida;Unclassified Chloroplastida;;	0.0	2.0	0.0	1.0	0.0	1.0	0.0	0.0	0.0	0.0	0.0	0.0
Eukaryota;Archaeplastida;Rhodophyceae;Florideophycidae;Nemaliophycidae;Rhodophyceae	0.0	8.0	1.0	2.0	0.0	6.0	0.0	0.0	0.0	0.0	0.0	1.0
Eukaryota;Archaeplastida;Rhodophyceae;Florideophycidae;Unclassified Florideophycidae;	0.0	1.0	0.0	1.0	0.0	1.0	0.0	0.0	0.0	0.0	0.0	5.0
Eukaryota;Chromalveolata;Cryptophyta;Cryptophyceae;Cryptomonadales;Cryptophyceae	0.0	5.0	7.0	7.0	0.0	5.0	0.0	0.0	0.0	0.0	1.0	0.0
Eukaryota;Chromalveolata;Haptophyta;Prymnesiophyceae;Coccolithales;Prymnesiophyceae	0.0	1.0	0.0	0.0	1.0	0.0	0.0	0.0	0.0	0.0	0.0	0.0
Eukaryota;Chromalveolata;Haptophyta;Prymnesiophyceae;Phaeocystis;Prymnesiophyceae	0.0	1.0	2.0	0.0	0.0	2.0	0.0	0.0	0.0	0.0	0.0	0.0
Eukaryota;Chromalveolata;Stramenopiles;Bicosoecida;Cafeteriidae;Unclassified Cafeteriidae	0.0	1.0	2.0	1.0	0.0	1.0	0.0	0.0	1.0	0.0	0.0	0.0
Eukaryota;Chromalveolata;Stramenopiles;Bicosoecida;Unclassified Bicosoecida;	0.0	1.0	3.0	0.0	0.0	0.0	0.0	0.0	0.0	0.0	0.0	0.0
Eukaryota;Chromalveolata;Stramenopiles;Chrysophyceae;Chromulinales;Chrysophyceae	0.0	1.0	0.0	4.0	1.0	3.0	0.0	0.0	0.0	1.0	0.0	0.0
Eukaryota;Chromalveolata;Stramenopiles;Chrysophyceae;Chromulinales;Unclassified Chromulinales	0.0	1.0	0.0	0.0	0.0	0.0	0.0	0.0	0.0	0.0	0.0	0.0
Eukaryota;Chromalveolata;Stramenopiles;Chrysophyceae;Chrysocapsales;Chrysophyceae	0.0	2.0	0.0	0.0	0.0	2.0	0.0	0.0	0.0	0.0	0.0	0.0
Eukaryota;Chromalveolata;Stramenopiles;Diatomea;Coscinodiscophytina;Rhizosolenids	0.0	1.0	0.0	0.0	0.0	1.0	0.0	0.0	0.0	0.0	0.0	0.0
Eukaryota;Chromalveolata;Stramenopiles;Diatomea;Fragilariales;Synedropsis	0.0	1.0	0.0	0.0	0.0	0.0	0.0	0.0	0.0	0.0	0.0	0.0
Eukaryota;Chromalveolata;Stramenopiles;Labyrinthulomycetes;Thraustochytriaceae;Unclassified Thraustochytriaceae	0.0	2.0	1.0	1.0	1.0	3.0	0.0	1.0	0.0	0.0	0.0	2.0
Eukaryota;Chromalveolata;Stramenopiles;Pelagophyceae;Sarcinochrysidales;Pelagophyceae	0.0	2.0	2.0	0.0	0.0	0.0	0.0	0.0	1.0	0.0	0.0	0.0
Eukaryota;Chromalveolata;Stramenopiles;Phaeophyceae;Desmarestiales;Phaeophyceae	0.0	4.0	0.0	0.0	1.0	2.0	1.0	3.0	0.0	0.0	0.0	2.0
Eukaryota;Chromalveolata;Stramenopiles;Phaeophyceae;Dictyotales;Phaeophyceae	0.0	3.0	4.0	0.0	0.0	0.0	1.0	1.0	0.0	0.0	0.0	0.0
Eukaryota;Chromalveolata;Stramenopiles;Pinguiochrysidales;Pinguiochrysidales;Phaeomonas parva	0.0	1.0	0.0	0.0	0.0	0.0	0.0	0.0	0.0	0.0	0.0	0.0
Eukaryota;Chromalveolata;Stramenopiles;Synurales;Synurales;Unclassified Synurales	0.0	1.0	1.0	2.0	3.0	1.0	0.0	0.0	1.0	0.0	0.0	0.0
Eukaryota;Excavata;Euglenozoa;Euglenida;Heteronematina;Petalomonas	0.0	1.0	0.0	0.0	0.0	0.0	0.0	0.0	3.0	0.0	0.0	2.0
Eukaryota;Fungi;Ascomycota;Pezizomycotina;Chaetothyriales;Herpotrichiellaceae	0.0	6.0	1.0	2.0	1.0	0.0	0.0	0.0	0.0	0.0	0.0	1.0
Eukaryota;Fungi;Ascomycota;Pezizomycotina;Chaetothyriales;Incertae Sedis	0.0	3.0	0.0	0.0	0.0	0.0	0.0	0.0	0.0	0.0	0.0	0.0
Eukaryota;Fungi;Ascomycota;Pezizomycotina;Chaetothyriales;Unclassified Chaetothyriales	0.0	3.0	0.0	0.0	0.0	0.0	0.0	0.0	0.0	0.0	0.0	0.0
Eukaryota;Fungi;Ascomycota;Pezizomycotina;Dothideomycetes;Unclassified Dothideomycetes	0.0	1.0	44.0	0.0	0.0	2.0	0.0	0.0	0.0	0.0	0.0	0.0
Eukaryota;Fungi;Ascomycota;Pezizomycotina;Incertae Sedis;Incertae Sedis	0.0	1.0	37.0	0.0	0.0	0.0	0.0	0.0	0.0	0.0	0.0	0.0
Eukaryota;Fungi;Ascomycota;Pezizomycotina;Lecanoromycetes;Unclassified Lecanoromycetes	0.0	12.0	0.0	0.0	0.0	0.0	0.0	0.0	0.0	0.0	0.0	0.0
Eukaryota;Fungi;Ascomycota;Pezizomycotina;Leotiomycetes;Unclassified Leotiomycetes	0.0	1.0	0.0	1.0	0.0	0.0	0.0	0.0	0.0	0.0	0.0	0.0
Eukaryota;Fungi;Ascomycota;Pezizomycotina;Lichinales;Lichinaceae	0.0	1.0	2.0	0.0	0.0	0.0	0.0	0.0	0.0	0.0	0.0	0.0
Eukaryota;Fungi;Ascomycota;Saccharomycotina;Saccharomycetales;Anamorphic Saccharomycetales	0.0	1.0	0.0	0.0	0.0	0.0	0.0	0.0	1.0	0.0	0.0	0.0
Eukaryota;Fungi;Basidiomycota;Agaricomycotina;Tremellomycetes;Cryptococcus terricola	0.0	1.0	0.0	0.0	0.0	0.0	0.0	0.0	0.0	0.0	0.0	0.0
Eukaryota;Fungi;Basidiomycota;Agaricomycotina;Unclassified Agaricomycotina;	0.0	1.0	2.0	1.0	0.0	3.0	0.0	0.0	0.0	0.0	0.0	0.0
Eukaryota;Fungi;Basidiomycota;Pucciniomycotina;Agaricostilbomycetes;Unclassified Agaricostilbomycetes	0.0	1.0	1.0	0.0	0.0	0.0	0.0	0.0	0.0	0.0	0.0	0.0
Eukaryota;Fungi;Basidiomycota;Ustilaginomycotina;Exobasidiomycetes;Unclassified Exobasidiomycetes	0.0	1.0	0.0	0.0	0.0	0.0	0.0	0.0	0.0	0.0	0.0	0.0
Eukaryota;Fungi;Microsporidia;Unclassified Microsporidia;;	0.0	6.0	15.0	5.0	0.0	4.0	0.0	0.0	0.0	0.0	0.0	0.0
Eukaryota;Metazoa;Annelida;Annelida;Eunicidae;Unclassified Eunicidae	0.0	1.0	0.0	0.0	1.0	0.0	1.0	1.0	1.0	0.0	0.0	0.0
Eukaryota;Metazoa;Annelida;Annelida;Family Incertae Sedis;Enchytraeidae	0.0	3.0	0.0	0.0	2.0	0.0	1.0	0.0	0.0	0.0	0.0	0.0
Eukaryota;Metazoa;Appendicularia;Unclassified Appendicularia;;	0.0	1.0	4.0	1.0	1.0	1.0	0.0	0.0	0.0	0.0	0.0	0.0
Eukaryota;Metazoa;Arthropoda;Chelicerata;Arachnida;Unclassified Arachnida	0.0	2.0	0.0	0.0	3.0	0.0	1.0	0.0	0.0	0.0	0.0	4.0
Eukaryota;Metazoa;Arthropoda;Crustacea;Branchiopoda;Unclassified Branchiopoda	0.0	2.0	5.0	1.0	0.0	13.0	0.0	0.0	0.0	0.0	0.0	0.0
Eukaryota;Metazoa;Arthropoda;Crustacea;Malacostraca;Unclassified Malacostraca	0.0	1.0	0.0	0.0	0.0	0.0	0.0	1.0	2.0	0.0	0.0	4.0
Eukaryota;Metazoa;Arthropoda;Crustacea;Maxillopoda;Unclassified Maxillopoda	0.0	203.0	19.0	1020.0	54.0	119.0	320.0	180.0	1430.0	76.0	17.0	286.0
Eukaryota;Metazoa;Arthropoda;Crustacea;Unclassified Crustacea;	0.0	13.0	3.0	11.0	2.0	5.0	10.0	3.0	32.0	1.0	3.0	12.0
Eukaryota;Metazoa;Ascidiacea;Unclassified Ascidiacea;;	0.0	2.0	3.0	2.0	0.0	1.0	0.0	0.0	0.0	0.0	0.0	0.0
Eukaryota;Metazoa;Bryozoa;Bryozoa;Family Incertae Sedis;Unclassified Family Incertae Sedis	0.0	2.0	13.0	5.0	0.0	1.0	1.0	36.0	0.0	0.0	0.0	185.0
Eukaryota;Metazoa;Chordata;Craniata;Craniata;Unclassified Craniata	0.0	1.0	0.0	1.0	0.0	0.0	0.0	0.0	0.0	0.0	0.0	1.0
Eukaryota;Metazoa;Cnidaria;Cnidaria;Unclassified Cnidaria;	0.0	5.0	3.0	6.0	3.0	1.0	50.0	151.0	101.0	1.0	4.0	82.0
Eukaryota;Metazoa;Mollusca;Bivalvia;Pterioidea;Unclassified Pterioidea	0.0	3.0	1.0	3.0	9.0	0.0	4.0	7.0	7.0	2.0	5.0	5.0
Eukaryota;Metazoa;Mollusca;Gastropoda;Neritopsina;Nerita albicilla	0.0	1.0	0.0	0.0	0.0	0.0	1.0	0.0	1.0	0.0	1.0	0.0
Eukaryota;Metazoa;Nemertea;Nemertea;Family Incertae Sedis;Unclassified Family Incertae Sedis	0.0	4.0	1.0	0.0	1.0	0.0	1.0	3.0	8.0	1.0	1.0	3.0
Eukaryota;Metazoa;Rotifera;Rotifera;Family Incertae Sedis;Unclassified Family Incertae Sedis	0.0	5.0	2.0	1.0	0.0	0.0	2.0	41.0	5.0	0.0	0.0	18.0
Eukaryota;Metazoa;Rotifera;Rotifera;Unclassified Rotifera;	0.0	2.0	0.0	0.0	0.0	0.0	0.0	0.0	0.0	0.0	0.0	0.0
Eukaryota;Rhizaria;Cercozoa;Endomyxa;Gromia;Gromia oviformis	0.0	3.0	4.0	1.0	0.0	2.0	0.0	0.0	0.0	0.0	0.0	0.0
Eukaryota;Rhizaria;Cercozoa;Endomyxa;Phytomyxea;Unclassified Phytomyxea	0.0	1.0	0.0	0.0	0.0	0.0	0.0	0.0	0.0	0.0	0.0	0.0
Eukaryota;Rhizaria;Cercozoa;Silicofilosea;Chlorarachniophyta;Unclassified Chlorarachniophyta	0.0	1.0	1.0	1.0	0.0	6.0	3.0	3.0	3.0	0.0	0.0	17.0
Eukaryota;Rhizaria;Cercozoa;Silicofilosea;Euglyphida;Euglyphidae	0.0	1.0	2.0	0.0	0.0	0.0	0.0	0.0	0.0	0.0	0.0	0.0
Eukaryota;Unikonta;Amoebozoa;Conosa;Unclassified Conosa;	0.0	1.0	0.0	0.0	0.0	0.0	0.0	0.0	0.0	0.0	0.0	0.0
Eukaryota;Unikonta;Amoebozoa;Discosea;Flabellinia;Dactylopodida	0.0	2.0	5.0	2.0	0.0	13.0	3.0	9.0	14.0	0.0	1.0	10.0
Eukaryota;Viridiplantae;Chlorophyta;Trebouxiophyceae;Chlorella;Trebouxiophyceae	0.0	11.0	0.0	0.0	0.0	0.0	0.0	0.0	0.0	0.0	0.0	0.0
Eukaryota;Viridiplantae;Chlorophyta;Trebouxiophyceae;Nannochloris;Trebouxiophyceae	0.0	2.0	1.0	0.0	1.0	1.0	0.0	0.0	0.0	0.0	0.0	0.0
Eukaryota;Viridiplantae;Chlorophyta;Trebouxiophyceae;Stichococcus;Trebouxiophyceae	0.0	1.0	0.0	0.0	0.0	0.0	0.0	0.0	0.0	0.0	0.0	0.0
Eukaryota;Viridiplantae;Unclassified Viridiplantae;;;	0.0	1.0	0.0	0.0	0.0	0.0	0.0	3.0	0.0	0.0	0.0	0.0
Archaea;Euryarchaeota;Halobacteria;Halobacteriales;Halobacteriaceae;Unclassified Halobacteriaceae	0.0	0.0	2.0	0.0	0.0	0.0	0.0	0.0	0.0	0.0	0.0	0.0
Archaea;Euryarchaeota;Methanobacteria;Methanobacteriales;Methanobacteriaceae;Methanobrevibacter	0.0	0.0	1.0	0.0	0.0	0.0	0.0	0.0	0.0	0.0	0.0	0.0
Archaea;Euryarchaeota;Methanomicrobia;Methanosarcinales;Methanosaetaceae;Methanosaeta	0.0	0.0	1.0	0.0	0.0	0.0	0.0	0.0	0.0	0.0	0.0	0.0
Archaea;Euryarchaeota;Methanomicrobia;Unclassified Methanomicrobia;;	0.0	0.0	1.0	0.0	0.0	0.0	0.0	0.0	0.0	0.0	0.0	0.0
Bacteria;Acidobacteria;Holophagae;Acanthopleuribacterales;Acanthopleuribacteraceae;Acanthopleuribacter	0.0	0.0	2.0	0.0	0.0	0.0	0.0	0.0	0.0	0.0	0.0	0.0
Bacteria;Actinobacteria;Acidimicrobiia;Acidimicrobiales;Acidimicrobiaceae;CL500-29 marine group	0.0	0.0	4.0	0.0	0.0	4.0	0.0	0.0	0.0	0.0	0.0	0.0
Bacteria;Actinobacteria;Acidimicrobiia;Acidimicrobiales;TM214;Aciditerrimonas	0.0	0.0	2.0	0.0	0.0	0.0	0.0	0.0	0.0	0.0	0.0	0.0
Bacteria;Actinobacteria;Actinobacteria;Bifidobacteriales;Bifidobacteriaceae;Unclassified Bifidobacteriaceae	0.0	0.0	1.0	1.0	0.0	0.0	0.0	0.0	0.0	0.0	0.0	1.0
Bacteria;Actinobacteria;Actinobacteria;Catenulisporales;Catenulisporaceae;Catenulispora	0.0	0.0	1.0	0.0	7.0	0.0	0.0	0.0	1.0	0.0	0.0	0.0
Bacteria;Actinobacteria;Actinobacteria;Corynebacteriales;Nocardiaceae;Gordonia	0.0	0.0	1.0	0.0	0.0	0.0	0.0	0.0	0.0	0.0	0.0	0.0
Bacteria;Actinobacteria;Actinobacteria;Micrococcales;Beutenbergiaceae;Unclassified Beutenbergiaceae	0.0	0.0	1.0	0.0	0.0	0.0	0.0	0.0	0.0	0.0	0.0	0.0
Bacteria;Actinobacteria;Actinobacteria;Micrococcales;Bogoriellaceae;Georgenia	0.0	0.0	2.0	0.0	0.0	0.0	0.0	0.0	0.0	0.0	0.0	0.0
Bacteria;Actinobacteria;Actinobacteria;Micrococcales;Dermabacteraceae;Unclassified Dermabacteraceae	0.0	0.0	2.0	0.0	0.0	0.0	0.0	0.0	0.0	0.0	0.0	0.0
Bacteria;Actinobacteria;Actinobacteria;Micrococcales;Dermatophilaceae;Kineosphaera	0.0	0.0	1.0	0.0	0.0	0.0	0.0	0.0	0.0	0.0	0.0	0.0
Bacteria;Actinobacteria;Actinobacteria;Micrococcales;Intrasporangiaceae;Janibacter	0.0	0.0	1.0	0.0	0.0	0.0	0.0	0.0	0.0	0.0	0.0	0.0
Bacteria;Actinobacteria;Actinobacteria;Micrococcales;Intrasporangiaceae;Phycicoccus	0.0	0.0	2.0	0.0	0.0	0.0	0.0	0.0	0.0	0.0	0.0	0.0
Bacteria;Actinobacteria;Actinobacteria;Micrococcales;Microbacteriaceae;Pseudoclavibacter	0.0	0.0	1.0	0.0	0.0	0.0	0.0	0.0	0.0	0.0	0.0	0.0
Bacteria;Actinobacteria;Actinobacteria;Micrococcales;Micrococcaceae;Rothia	0.0	0.0	2.0	0.0	0.0	0.0	0.0	0.0	0.0	0.0	0.0	0.0
Bacteria;Actinobacteria;Actinobacteria;Micromonosporales;Micromonosporaceae;Planosporangium	0.0	0.0	1.0	0.0	0.0	0.0	0.0	0.0	0.0	0.0	0.0	0.0
Bacteria;Actinobacteria;Actinobacteria;Propionibacteriales;Nocardioidaceae;Unclassified Nocardioidaceae	0.0	0.0	1.0	1.0	1.0	4.0	0.0	0.0	0.0	0.0	0.0	0.0
Bacteria;Actinobacteria;Actinobacteria;Propionibacteriales;Propionibacteriaceae;Propionibacterium	0.0	0.0	1.0	1.0	12.0	0.0	0.0	0.0	0.0	0.0	0.0	1.0
Bacteria;Actinobacteria;Actinobacteria;Streptosporangiales;Nocardiopsaceae;Streptomonospora	0.0	0.0	1.0	0.0	0.0	0.0	0.0	0.0	0.0	0.0	0.0	0.0
Bacteria;Actinobacteria;Actinobacteria;Streptosporangiales;Thermomonosporaceae;Actinomadura	0.0	0.0	1.0	0.0	1.0	0.0	0.0	1.0	1.0	0.0	0.0	2.0
Bacteria;Actinobacteria;Coriobacteriia;Coriobacteriales;Coriobacteriaceae;Denitrobacterium	0.0	0.0	1.0	0.0	0.0	1.0	0.0	0.0	0.0	0.0	0.0	0.0
Bacteria;Actinobacteria;Coriobacteriia;Coriobacteriales;Coriobacteriaceae;Slackia	0.0	0.0	1.0	0.0	0.0	1.0	0.0	0.0	0.0	0.0	0.0	0.0
Bacteria;Actinobacteria;Thermoleophilia;Gaiellales;Gaiellaceae;Gaiella	0.0	0.0	1.0	0.0	1.0	3.0	0.0	0.0	0.0	0.0	0.0	0.0
Bacteria;Aquificae;Aquificae;Aquificales;Aquificaceae;Unclassified Aquificaceae	0.0	0.0	3.0	0.0	0.0	2.0	0.0	0.0	0.0	0.0	0.0	0.0
Bacteria;Bacteroidetes;Bacteroidia;Bacteroidales;Prevotellaceae;Prevotella	0.0	0.0	1.0	0.0	3.0	0.0	0.0	2.0	0.0	0.0	0.0	0.0
Bacteria;Bacteroidetes;Cytophagia;Cytophagales;Cytophagaceae;Arcicella	0.0	0.0	1.0	0.0	0.0	0.0	0.0	0.0	1.0	0.0	0.0	0.0
Bacteria;Bacteroidetes;Cytophagia;Cytophagales;Cytophagaceae;Dyadobacter	0.0	0.0	2.0	0.0	0.0	1.0	0.0	2.0	0.0	0.0	0.0	1.0
Bacteria;Bacteroidetes;Cytophagia;Cytophagales;Flammeovirgaceae;Reichenbachiella	0.0	0.0	1.0	1.0	0.0	1.0	0.0	8.0	3.0	0.0	0.0	1.0
Bacteria;Bacteroidetes;Flavobacteria;Flavobacteriales;Flavobacteriaceae;Zobellia	0.0	0.0	1.0	0.0	0.0	0.0	0.0	0.0	1.0	0.0	0.0	1.0
Bacteria;Bacteroidetes;Sphingobacteriia;Sphingobacteriales;Chitinophagaceae;Lacibacter	0.0	0.0	1.0	0.0	0.0	0.0	0.0	0.0	0.0	0.0	0.0	0.0
Bacteria;Bacteroidetes;Sphingobacteriia;Sphingobacteriales;Chitinophagaceae;Segetibacter	0.0	0.0	1.0	0.0	0.0	0.0	0.0	0.0	0.0	0.0	0.0	0.0
Bacteria;Chlamydiae;Chlamydiae;Chlamydiales;Parachlamydiaceae;Unclassified Parachlamydiaceae	0.0	0.0	1.0	2.0	1.0	0.0	0.0	1.0	0.0	0.0	0.0	0.0
Bacteria;Chlorobi;Chlorobia;Chlorobiales;Chlorobiaceae;Prosthecochloris	0.0	0.0	1.0	0.0	0.0	0.0	0.0	0.0	0.0	0.0	0.0	0.0
Bacteria;Cyanobacteria;Cyanobacteria;SubsectionI;FamilyI;Acaryochloris	0.0	0.0	1.0	0.0	0.0	4.0	0.0	0.0	0.0	0.0	0.0	0.0
Bacteria;Cyanobacteria;Cyanobacteria;SubsectionIII;FamilyI;Spirulina	0.0	0.0	1.0	0.0	0.0	0.0	0.0	1.0	0.0	0.0	0.0	0.0
Bacteria;Cyanobacteria;Cyanobacteria;SubsectionIV;FamilyI;Hydrocoryne	0.0	0.0	1.0	0.0	0.0	0.0	0.0	0.0	0.0	0.0	0.0	0.0
Bacteria;Cyanobacteria;Unclassified Cyanobacteria;;;	0.0	0.0	2.0	0.0	0.0	0.0	0.0	0.0	0.0	0.0	0.0	0.0
Bacteria;Firmicutes;Bacilli;Bacillales;Paenibacillaceae;Unclassified Paenibacillaceae	0.0	0.0	1.0	0.0	0.0	1.0	0.0	0.0	0.0	0.0	0.0	0.0
Bacteria;Firmicutes;Bacilli;Bacillales;Staphylococcaceae;Salinicoccus	0.0	0.0	1.0	0.0	0.0	2.0	0.0	0.0	0.0	0.0	0.0	0.0
Bacteria;Firmicutes;Bacilli;Lactobacillales;Aerococcaceae;Facklamia	0.0	0.0	1.0	0.0	0.0	0.0	0.0	0.0	0.0	0.0	1.0	0.0
Bacteria;Firmicutes;Bacilli;Lactobacillales;Carnobacteriaceae;Unclassified Carnobacteriaceae	0.0	0.0	3.0	0.0	1.0	3.0	0.0	1.0	0.0	0.0	0.0	0.0
Bacteria;Firmicutes;Bacilli;Lactobacillales;Enterococcaceae;Enterococcus	0.0	0.0	3.0	1.0	0.0	2.0	0.0	0.0	1.0	0.0	2.0	0.0
Bacteria;Firmicutes;Bacilli;Lactobacillales;Leuconostocaceae;Leuconostoc	0.0	0.0	1.0	0.0	0.0	0.0	0.0	0.0	0.0	0.0	0.0	0.0
Bacteria;Firmicutes;Clostridia;Clostridiales;Clostridiaceae;Caloramator	0.0	0.0	1.0	0.0	0.0	0.0	0.0	0.0	0.0	0.0	0.0	0.0
Bacteria;Firmicutes;Clostridia;Clostridiales;Family XIII Incertae Sedis;Incertae Sedis	0.0	0.0	2.0	0.0	0.0	0.0	0.0	0.0	0.0	0.0	0.0	0.0
Bacteria;Firmicutes;Clostridia;Clostridiales;Family XIII Incertae Sedis;Mogibacterium	0.0	0.0	1.0	0.0	0.0	0.0	0.0	0.0	0.0	0.0	0.0	0.0
Bacteria;Firmicutes;Clostridia;Clostridiales;Family XIII Incertae Sedis;Unclassified Family XIII Incertae Sedis	0.0	0.0	1.0	0.0	0.0	1.0	0.0	0.0	0.0	0.0	0.0	0.0
Bacteria;Firmicutes;Clostridia;Clostridiales;Lachnospiraceae;Dorea	0.0	0.0	3.0	0.0	0.0	5.0	0.0	0.0	0.0	0.0	0.0	0.0
Bacteria;Firmicutes;Clostridia;Clostridiales;Lachnospiraceae;Roseburia	0.0	0.0	2.0	0.0	0.0	0.0	1.0	1.0	3.0	0.0	1.0	0.0
Bacteria;Firmicutes;Clostridia;Clostridiales;Ruminococcaceae;Anaerotruncus	0.0	0.0	3.0	0.0	0.0	0.0	0.0	0.0	0.0	0.0	0.0	0.0
Bacteria;Firmicutes;Clostridia;Clostridiales;Ruminococcaceae;Oscillospira	0.0	0.0	1.0	0.0	0.0	0.0	0.0	0.0	0.0	0.0	0.0	0.0
Bacteria;Firmicutes;Clostridia;Clostridiales;Syntrophomonadaceae;Dethiobacter	0.0	0.0	1.0	1.0	0.0	0.0	0.0	0.0	0.0	0.0	0.0	0.0
Bacteria;Firmicutes;Clostridia;Thermoanaerobacterales;Thermoanaerobacteraceae;Moorella	0.0	0.0	1.0	0.0	0.0	0.0	0.0	0.0	0.0	0.0	0.0	0.0
Bacteria;Firmicutes;Erysipelotrichi;Erysipelotrichales;Erysipelotrichaceae;Erysipelothrix	0.0	0.0	1.0	1.0	0.0	0.0	0.0	0.0	0.0	0.0	0.0	0.0
Bacteria;Proteobacteria;Alphaproteobacteria;Rhizobiales;Beijerinckiaceae;Unclassified Beijerinckiaceae	0.0	0.0	2.0	1.0	0.0	0.0	0.0	0.0	0.0	0.0	0.0	0.0
Bacteria;Proteobacteria;Alphaproteobacteria;Rhizobiales;Brucellaceae;Unclassified Brucellaceae	0.0	0.0	1.0	0.0	0.0	0.0	0.0	0.0	0.0	0.0	1.0	0.0
Bacteria;Proteobacteria;Alphaproteobacteria;Rhizobiales;Candidatus Liberibacter;Candidatus	0.0	0.0	1.0	1.0	0.0	0.0	0.0	0.0	2.0	0.0	0.0	0.0
Bacteria;Proteobacteria;Alphaproteobacteria;Rhizobiales;Phyllobacteriaceae;Aquamicrobium	0.0	0.0	2.0	0.0	0.0	0.0	0.0	0.0	0.0	0.0	0.0	0.0
Bacteria;Proteobacteria;Alphaproteobacteria;Rhizobiales;Rhodobiaceae;Unclassified Rhodobiaceae	0.0	0.0	1.0	0.0	0.0	0.0	0.0	0.0	0.0	0.0	0.0	0.0
Bacteria;Proteobacteria;Alphaproteobacteria;Rhodobacterales;Rhodobacteraceae;Dinoroseobacter	0.0	0.0	2.0	0.0	0.0	0.0	0.0	0.0	4.0	0.0	0.0	0.0
Bacteria;Proteobacteria;Alphaproteobacteria;Rhodobacterales;Rhodobacteraceae;Gaetbulicola	0.0	0.0	1.0	0.0	0.0	0.0	0.0	0.0	0.0	0.0	0.0	0.0
Bacteria;Proteobacteria;Alphaproteobacteria;Rhodobacterales;Rhodobacteraceae;Maribius	0.0	0.0	1.0	0.0	1.0	0.0	0.0	0.0	0.0	0.0	0.0	0.0
Bacteria;Proteobacteria;Alphaproteobacteria;Rhodobacterales;Rhodobacteraceae;Marinosulfonomonas	0.0	0.0	1.0	0.0	0.0	0.0	0.0	0.0	0.0	0.0	0.0	2.0
Bacteria;Proteobacteria;Alphaproteobacteria;Rhodobacterales;Rhodobacteraceae;Seohaeicola	0.0	0.0	1.0	0.0	0.0	0.0	0.0	0.0	1.0	0.0	1.0	1.0
Bacteria;Proteobacteria;Alphaproteobacteria;Rhodobacterales;Rhodobacteraceae;Shimia	0.0	0.0	2.0	0.0	0.0	0.0	0.0	0.0	0.0	0.0	0.0	1.0
Bacteria;Proteobacteria;Alphaproteobacteria;Rhodospirillales;Rhodospirillaceae;Rhodovibrio	0.0	0.0	1.0	0.0	0.0	0.0	0.0	0.0	0.0	0.0	0.0	1.0
Bacteria;Proteobacteria;Alphaproteobacteria;Sphingomonadales;Erythrobacteraceae;Porphyrobacter	0.0	0.0	1.0	0.0	0.0	0.0	0.0	0.0	0.0	0.0	0.0	0.0
Bacteria;Proteobacteria;Betaproteobacteria;Burkholderiales;Comamonadaceae;Pelomonas	0.0	0.0	1.0	0.0	0.0	0.0	0.0	0.0	0.0	0.0	0.0	0.0
Bacteria;Proteobacteria;Betaproteobacteria;Methylophilales;Methylophilaceae;Methylobacillus	0.0	0.0	1.0	0.0	1.0	1.0	0.0	0.0	0.0	0.0	0.0	2.0
Bacteria;Proteobacteria;Betaproteobacteria;Methylophilales;Methylophilaceae;Methylotenera	0.0	0.0	3.0	0.0	2.0	1.0	0.0	1.0	1.0	0.0	1.0	1.0
Bacteria;Proteobacteria;Betaproteobacteria;Neisseriales;Neisseriaceae;Unclassified Neisseriaceae	0.0	0.0	3.0	0.0	1.0	3.0	1.0	1.0	0.0	0.0	0.0	0.0
Bacteria;Proteobacteria;Betaproteobacteria;Nitrosomonadales;Nitrosomonadaceae;Nitrosomonas	0.0	0.0	2.0	0.0	0.0	2.0	0.0	0.0	0.0	0.0	0.0	0.0
Bacteria;Proteobacteria;Betaproteobacteria;Rhodocyclales;Rhodocyclaceae;Uliginosibacterium	0.0	0.0	2.0	0.0	0.0	0.0	0.0	0.0	0.0	0.0	0.0	0.0
Bacteria;Proteobacteria;Deltaproteobacteria;Desulfovibrionales;Desulfomicrobiaceae;Desulfomicrobium	0.0	0.0	1.0	0.0	0.0	1.0	0.0	0.0	2.0	0.0	0.0	0.0
Bacteria;Proteobacteria;Deltaproteobacteria;Desulfovibrionales;Desulfovibrionaceae;Unclassified Desulfovibrionaceae	0.0	0.0	2.0	0.0	0.0	0.0	0.0	0.0	0.0	0.0	0.0	0.0
Bacteria;Proteobacteria;Deltaproteobacteria;Myxococcales;0319-6G20;bacterium Shr3	0.0	0.0	2.0	0.0	0.0	0.0	0.0	0.0	0.0	0.0	0.0	0.0
Bacteria;Proteobacteria;Deltaproteobacteria;Myxococcales;Polyangiaceae;Unclassified Polyangiaceae	0.0	0.0	2.0	0.0	0.0	0.0	0.0	0.0	0.0	0.0	0.0	0.0
Bacteria;Proteobacteria;Gammaproteobacteria;Alteromonadales;Alteromonadaceae;Microbulbifer	0.0	0.0	2.0	0.0	0.0	2.0	2.0	0.0	0.0	0.0	0.0	1.0
Bacteria;Proteobacteria;Gammaproteobacteria;Chromatiales;Ectothiorhodospiraceae;Acidiferrobacter	0.0	0.0	1.0	0.0	0.0	0.0	0.0	0.0	0.0	0.0	0.0	0.0
Bacteria;Proteobacteria;Gammaproteobacteria;Legionellales;Coxiellaceae;Aquicella	0.0	0.0	1.0	0.0	0.0	2.0	0.0	0.0	0.0	0.0	0.0	0.0
Bacteria;Proteobacteria;Gammaproteobacteria;Legionellales;Legionellaceae;Unclassified Legionellaceae	0.0	0.0	5.0	0.0	0.0	3.0	0.0	0.0	0.0	0.0	0.0	0.0
Bacteria;Proteobacteria;Gammaproteobacteria;Methylococcales;Methylococcaceae;Methylosarcina	0.0	0.0	1.0	0.0	0.0	0.0	0.0	0.0	0.0	0.0	0.0	0.0
Bacteria;Proteobacteria;Gammaproteobacteria;Methylococcales;Methylococcaceae;Unclassified Methylococcaceae	0.0	0.0	1.0	0.0	0.0	1.0	0.0	3.0	0.0	0.0	0.0	0.0
Bacteria;Proteobacteria;Gammaproteobacteria;Oceanospirillales;Hahellaceae;Hahella	0.0	0.0	2.0	0.0	0.0	0.0	1.0	0.0	0.0	0.0	0.0	1.0
Bacteria;Proteobacteria;Gammaproteobacteria;Oceanospirillales;Halomonadaceae;Halomonas	0.0	0.0	2.0	1.0	0.0	0.0	2.0	0.0	1.0	2.0	4.0	2.0
Bacteria;Proteobacteria;Gammaproteobacteria;Oceanospirillales;Oceanospirillaceae;Bermanella	0.0	0.0	1.0	0.0	0.0	0.0	0.0	1.0	0.0	0.0	0.0	0.0
Bacteria;Proteobacteria;Gammaproteobacteria;Order Incertae Sedis;Family Incertae Sedis;Sedimenticola	0.0	0.0	1.0	0.0	0.0	0.0	0.0	0.0	0.0	0.0	0.0	0.0
Bacteria;Proteobacteria;Gammaproteobacteria;Thiotrichales;Piscirickettsiaceae;Cycloclasticus	0.0	0.0	1.0	0.0	0.0	0.0	1.0	1.0	2.0	0.0	0.0	21.0
Bacteria;Proteobacteria;Gammaproteobacteria;Xanthomonadales;Sinobacteraceae;JTB255 marine benthic group	0.0	0.0	2.0	1.0	0.0	0.0	0.0	0.0	1.0	0.0	0.0	0.0
Bacteria;Proteobacteria;Gammaproteobacteria;Xanthomonadales;Xanthomonadaceae;Arenimonas	0.0	0.0	2.0	0.0	0.0	0.0	0.0	0.0	0.0	0.0	0.0	0.0
Bacteria;Proteobacteria;Gammaproteobacteria;Xanthomonadales;Xanthomonadaceae;Thermomonas	0.0	0.0	1.0	0.0	0.0	0.0	0.0	0.0	0.0	0.0	0.0	0.0
Bacteria;Spirochaetes;Spirochaetes;Spirochaetales;Leptospiraceae;Leptospira	0.0	0.0	1.0	1.0	0.0	0.0	1.0	1.0	0.0	0.0	0.0	5.0
Bacteria;Synergistetes;Synergistia;Synergistales;Synergistaceae;Unclassified Synergistaceae	0.0	0.0	1.0	0.0	0.0	0.0	0.0	0.0	2.0	0.0	0.0	3.0
Bacteria;Thermodesulfobacteria;Thermodesulfobacteria;Thermodesulfobacteriales;Thermodesulfobacteriaceae;Thermodesulfatator	0.0	0.0	1.0	0.0	0.0	0.0	0.0	0.0	0.0	0.0	0.0	0.0
Bacteria;Verrucomicrobia;Opitutae;Puniceicoccales;Puniceicoccaceae;Puniceicoccus	0.0	0.0	1.0	0.0	0.0	0.0	0.0	2.0	0.0	0.0	0.0	0.0
Bacteria;Verrucomicrobia;Spartobacteria;Chthoniobacterales;DA101 soil group;Verrucomicrobia	0.0	0.0	1.0	0.0	0.0	0.0	0.0	0.0	0.0	0.0	0.0	0.0
Eukaryota;Alveolata;Apicomplexa;Aconoidasida;Piroplasmorida;Babesia	0.0	0.0	2.0	0.0	0.0	0.0	0.0	0.0	0.0	0.0	0.0	0.0
Eukaryota;Alveolata;Apicomplexa;Aconoidasida;Piroplasmorida;Unclassified Piroplasmorida	0.0	0.0	2.0	1.0	0.0	1.0	0.0	0.0	0.0	0.0	0.0	0.0
Eukaryota;Alveolata;Apicomplexa;Conoidasida;Coccidia;Unclassified Coccidia	0.0	0.0	4.0	0.0	0.0	0.0	0.0	0.0	0.0	0.0	0.0	2.0
Eukaryota;Alveolata;Apicomplexa;Conoidasida;Gregarinasina;Archigregarinorida	0.0	0.0	1.0	0.0	0.0	0.0	0.0	1.0	1.0	0.0	0.0	0.0
Eukaryota;Alveolata;Apicomplexa;Conoidasida;Gregarinasina;Eugregarinorida	0.0	0.0	6.0	0.0	0.0	4.0	1.0	0.0	0.0	0.0	0.0	0.0
Eukaryota;Alveolata;Ciliophora;Intramacronucleata;Conthreep;Colpodea	0.0	0.0	11.0	1.0	0.0	3.0	0.0	2.0	0.0	0.0	0.0	2.0
Eukaryota;Alveolata;Ciliophora;Intramacronucleata;Litostomatea;Trichostomatia	0.0	0.0	1.0	0.0	0.0	1.0	0.0	4.0	3.0	0.0	0.0	2.0
Eukaryota;Alveolata;Dinoflagellata;Dinophyceae;Gymnodiniphycidae;Unclassified Gymnodiniphycidae	0.0	0.0	1.0	0.0	0.0	1.0	0.0	0.0	0.0	0.0	0.0	0.0
Eukaryota;Alveolata;Protalveolata;Syndiniales;Syndiniales;Amoebophrya	0.0	0.0	1.0	0.0	0.0	0.0	0.0	0.0	0.0	0.0	0.0	0.0
Eukaryota;Alveolata;Protalveolata;Syndiniales;Syndiniales;Duboscquella	0.0	0.0	5.0	2.0	0.0	0.0	0.0	0.0	0.0	0.0	0.0	0.0
Eukaryota;Chromalveolata;Haptophyta;Prymnesiophyceae;Coccosphaerales;Prymnesiophyceae	0.0	0.0	1.0	0.0	3.0	1.0	0.0	1.0	0.0	0.0	1.0	0.0
Eukaryota;Chromalveolata;Stramenopiles;Bicosoecida;Siluaniidae;Caecitellus	0.0	0.0	1.0	1.0	0.0	0.0	0.0	0.0	0.0	0.0	0.0	2.0
Eukaryota;Chromalveolata;Stramenopiles;Chrysophyceae;P34.45;Chrysophyceae	0.0	0.0	1.0	0.0	0.0	0.0	0.0	0.0	0.0	0.0	0.0	0.0
Eukaryota;Chromalveolata;Stramenopiles;Dictyochophyceae;Pedinellales;Dictyochophyceae	0.0	0.0	1.0	2.0	0.0	1.0	2.0	4.0	9.0	0.0	0.0	32.0
Eukaryota;Chromalveolata;Stramenopiles;Eustigmatales;Eustigmatales;Pseudostaurastrum	0.0	0.0	1.0	0.0	0.0	0.0	0.0	0.0	0.0	0.0	0.0	0.0
Eukaryota;Chromalveolata;Stramenopiles;Hyphochytriales;Hyphochytriales;Rhizidiomycetaceae	0.0	0.0	1.0	0.0	0.0	0.0	0.0	0.0	0.0	0.0	0.0	0.0
Eukaryota;Chromalveolata;Stramenopiles;Labyrinthulomycetes;Labyrinthula;Labyrinthula sp. L59	0.0	0.0	3.0	6.0	0.0	3.0	1.0	5.0	2.0	0.0	0.0	19.0
Eukaryota;Chromalveolata;Stramenopiles;Raphidophyceae;Gonyostomum;Raphidophyceae	0.0	0.0	1.0	0.0	0.0	0.0	0.0	0.0	0.0	0.0	0.0	0.0
Eukaryota;Chromalveolata;Stramenopiles;Xanthophyceae;Tribonematales;Unclassified Tribonematales	0.0	0.0	1.0	4.0	0.0	1.0	0.0	0.0	0.0	0.0	0.0	0.0
Eukaryota;Excavata;Euglenozoa;Diplonemea;Unclassified Diplonemea;	0.0	0.0	2.0	0.0	0.0	2.0	0.0	0.0	0.0	0.0	0.0	1.0
Eukaryota;Fungi;Ascomycota;Pezizomycotina;Capnodiales;Mycosphaerellaceae	0.0	0.0	13.0	0.0	0.0	0.0	0.0	0.0	0.0	0.0	0.0	0.0
Eukaryota;Fungi;Ascomycota;Pezizomycotina;Capnodiales;Teratosphaeriaceae	0.0	0.0	1.0	0.0	0.0	0.0	0.0	0.0	0.0	0.0	0.0	0.0
Eukaryota;Fungi;Ascomycota;Pezizomycotina;Dothideomycetes;Incertae sedis	0.0	0.0	3.0	0.0	0.0	0.0	0.0	0.0	0.0	0.0	0.0	0.0
Eukaryota;Fungi;Ascomycota;Pezizomycotina;Eurotiales;Trichocomaceae	0.0	0.0	1.0	0.0	0.0	0.0	0.0	0.0	0.0	0.0	0.0	0.0
Eukaryota;Fungi;Ascomycota;Pezizomycotina;Lichinales;Unclassified Lichinales	0.0	0.0	1.0	0.0	0.0	0.0	0.0	0.0	0.0	0.0	0.0	0.0
Eukaryota;Fungi;Ascomycota;Pezizomycotina;Onygenales;Ajellomycetaceae	0.0	0.0	1.0	0.0	0.0	0.0	0.0	0.0	0.0	0.0	0.0	0.0
Eukaryota;Fungi;Ascomycota;Pezizomycotina;Onygenales;Arthrodermataceae	0.0	0.0	3.0	0.0	0.0	0.0	0.0	0.0	0.0	0.0	0.0	0.0
Eukaryota;Fungi;Ascomycota;Pezizomycotina;Onygenales;Onygenaceae	0.0	0.0	10.0	0.0	0.0	0.0	0.0	0.0	0.0	0.0	0.0	0.0
Eukaryota;Fungi;Ascomycota;Saccharomycotina;Saccharomycetales;Saccharomycetaceae	0.0	0.0	1.0	0.0	0.0	0.0	0.0	0.0	0.0	0.0	0.0	0.0
Eukaryota;Fungi;Ascomycota;Saccharomycotina;Saccharomycetales;Unclassified Saccharomycetales	0.0	0.0	2.0	0.0	1.0	0.0	1.0	5.0	1.0	0.0	1.0	2.0
Eukaryota;Fungi;Ascomycota;Taphrinomycotina;Unclassified Taphrinomycotina;	0.0	0.0	19.0	0.0	0.0	3.0	0.0	2.0	2.0	0.0	0.0	4.0
Eukaryota;Fungi;Basal fungi;Basal fungi;Glomeromycota;Unclassified Glomeromycota	0.0	0.0	1.0	0.0	0.0	0.0	0.0	1.0	1.0	0.0	0.0	0.0
Eukaryota;Fungi;Basidiomycota;Agaricomycotina;Agaricomycetes;Guehomyces	0.0	0.0	1.0	0.0	0.0	0.0	0.0	0.0	0.0	0.0	0.0	0.0
Eukaryota;Fungi;Basidiomycota;Agaricomycotina;Tremellomycetes;Unclassified Tremellomycetes	0.0	0.0	1.0	1.0	0.0	1.0	0.0	0.0	0.0	0.0	0.0	0.0
Eukaryota;Metazoa;Arthropoda;Hexapoda;Insecta;Blattella germanica	0.0	0.0	1.0	0.0	0.0	0.0	0.0	0.0	0.0	0.0	0.0	0.0
Eukaryota;Metazoa;Chordata;Craniata;Craniata;Mammalia	0.0	0.0	1.0	8.0	1.0	0.0	0.0	0.0	0.0	0.0	0.0	0.0
Eukaryota;Metazoa;Cnidaria;Myxozoa;Myxozoa;Myxosporea	0.0	0.0	1.0	0.0	0.0	7.0	0.0	0.0	1.0	0.0	0.0	1.0
Eukaryota;Metazoa;Ctenophora;Ctenophora;Family Incertae Sedis;Unclassified Family Incertae Sedis	0.0	0.0	1.0	1.0	1.0	0.0	0.0	1.0	1.0	0.0	0.0	0.0
Eukaryota;Metazoa;Mollusca;Bivalvia;Arcoida;Unclassified Arcoida	0.0	0.0	1.0	0.0	1.0	0.0	2.0	3.0	8.0	1.0	1.0	1.0
Eukaryota;Metazoa;Porifera;Porifera;Demospongiae;Pachydictyum globosum	0.0	0.0	3.0	1.0	0.0	0.0	0.0	0.0	0.0	0.0	0.0	0.0
Eukaryota;Metazoa;Porifera;Porifera;Demospongiae;Unclassified Demospongiae	0.0	0.0	1.0	1.0	0.0	0.0	0.0	0.0	0.0	0.0	0.0	0.0
Eukaryota;Metazoa;Tardigrada;Tardigrada;Unclassified Tardigrada;	0.0	0.0	1.0	0.0	0.0	0.0	0.0	0.0	0.0	0.0	0.0	0.0
Eukaryota;Rhizaria;Cercozoa;Endomyxa;Ascetosporea;Haplosporida	0.0	0.0	3.0	1.0	0.0	0.0	0.0	0.0	0.0	0.0	0.0	0.0
Eukaryota;Rhizaria;Cercozoa;Silicofilosea;Chlorarachniophyta;Partenskyella	0.0	0.0	1.0	0.0	0.0	0.0	0.0	0.0	1.0	0.0	0.0	1.0
Eukaryota;Rhizaria;Cercozoa;Silicofilosea;Euglyphida;Paulinellidae	0.0	0.0	1.0	0.0	0.0	1.0	0.0	2.0	2.0	0.0	0.0	4.0
Eukaryota;Rhizaria;Cercozoa;Thecofilosea;Ebriacea;Ebria	0.0	0.0	3.0	0.0	0.0	1.0	1.0	4.0	3.0	0.0	0.0	1.0
Eukaryota;Unikonta;Amoebozoa;Discosea;Longamoebia;Centramoebida	0.0	0.0	1.0	1.0	0.0	1.0	0.0	10.0	5.0	0.0	0.0	8.0
Eukaryota;Unikonta;Ichthyosporea;Ichthyophonae;Family Incertae Sedis;Unclassified Family Incertae Sedis	0.0	0.0	1.0	1.0	0.0	2.0	0.0	0.0	0.0	0.0	0.0	0.0
Eukaryota;Unikonta;Ichthyosporea;Unclassified Ichthyosporea;;	0.0	0.0	4.0	1.0	0.0	3.0	0.0	0.0	0.0	0.0	0.0	0.0
Archaea;Euryarchaeota;Unclassified Euryarchaeota;;;	0.0	0.0	0.0	1.0	0.0	0.0	0.0	0.0	0.0	0.0	0.0	0.0
Archaea;Unclassified Archaea;;;;	0.0	0.0	0.0	1.0	0.0	0.0	0.0	0.0	0.0	0.0	0.0	0.0
Bacteria;Actinobacteria;Actinobacteria;Bifidobacteriales;Bifidobacteriaceae;Gardnerella	0.0	0.0	0.0	1.0	0.0	0.0	0.0	0.0	0.0	0.0	0.0	0.0
Bacteria;Actinobacteria;Actinobacteria;Streptomycetales;Streptomycetaceae;Unclassified Streptomycetaceae	0.0	0.0	0.0	1.0	0.0	0.0	0.0	0.0	0.0	0.0	0.0	0.0
Bacteria;Actinobacteria;Actinobacteria;Streptosporangiales;Thermomonosporaceae;Thermobispora	0.0	0.0	0.0	1.0	0.0	1.0	0.0	0.0	0.0	0.0	0.0	0.0
Bacteria;Bacteroidetes;Cytophagia;Cytophagales;Cyclobacteriaceae;Belliella	0.0	0.0	0.0	2.0	0.0	0.0	0.0	0.0	0.0	0.0	0.0	0.0
Bacteria;Bacteroidetes;Cytophagia;Cytophagales;Cyclobacteriaceae;Unclassified Cyclobacteriaceae	0.0	0.0	0.0	2.0	0.0	0.0	1.0	1.0	5.0	0.0	0.0	6.0
Bacteria;Bacteroidetes;Cytophagia;Cytophagales;Cytophagaceae;Persicitalea	0.0	0.0	0.0	1.0	0.0	0.0	0.0	0.0	0.0	0.0	0.0	0.0
Bacteria;Bacteroidetes;Cytophagia;Cytophagales;Flammeovirgaceae;Candidatus Amoebophilus	0.0	0.0	0.0	2.0	0.0	1.0	0.0	3.0	0.0	0.0	0.0	7.0
Bacteria;Bacteroidetes;Flavobacteria;Flavobacteriales;Flavobacteriaceae;Mesoflavibacter	0.0	0.0	0.0	1.0	0.0	1.0	0.0	0.0	0.0	0.0	0.0	1.0
Bacteria;Bacteroidetes;Sphingobacteriia;Sphingobacteriales;Sphingobacteriaceae;Mucilaginibacter	0.0	0.0	0.0	1.0	0.0	0.0	0.0	0.0	2.0	0.0	0.0	0.0
Bacteria;Chlamydiae;Chlamydiae;Chlamydiales;Chlamydiaceae;Chlamydophila	0.0	0.0	0.0	2.0	0.0	0.0	0.0	0.0	0.0	0.0	0.0	0.0
Bacteria;Chloroflexi;Caldilineae;Caldilineales;Caldilineaceae;Unclassified Caldilineaceae	0.0	0.0	0.0	4.0	0.0	0.0	0.0	0.0	0.0	0.0	0.0	0.0
Bacteria;Chloroflexi;Dehalococcoidetes;Order Incertae Sedis;Family Incertae Sedis;Unclassified Family Incertae Sedis	0.0	0.0	0.0	1.0	0.0	2.0	0.0	0.0	0.0	0.0	0.0	0.0
Bacteria;Cyanobacteria;Cyanobacteria;SubsectionIII;FamilyI;Symploca	0.0	0.0	0.0	1.0	0.0	0.0	0.0	0.0	0.0	0.0	0.0	0.0
Bacteria;Firmicutes;Clostridia;Clostridiales;Family XI Incertae Sedis;Parvimonas	0.0	0.0	0.0	1.0	0.0	0.0	0.0	0.0	0.0	0.0	0.0	0.0
Bacteria;Firmicutes;Clostridia;Clostridiales;Family XIII Incertae Sedis;Anaerovorax	0.0	0.0	0.0	1.0	0.0	0.0	0.0	0.0	0.0	0.0	0.0	0.0
Bacteria;Firmicutes;Clostridia;Clostridiales;Peptococcaceae;Desulfosporosinus	0.0	0.0	0.0	1.0	0.0	1.0	0.0	0.0	0.0	0.0	0.0	0.0
Bacteria;Nitrospirae;Nitrospira;Nitrospirales;Nitrospiraceae;Unclassified Nitrospiraceae	0.0	0.0	0.0	1.0	0.0	0.0	0.0	0.0	0.0	0.0	0.0	0.0
Bacteria;Proteobacteria;Alphaproteobacteria;Caulobacterales;Caulobacteraceae;Caulobacter	0.0	0.0	0.0	1.0	0.0	1.0	0.0	0.0	0.0	0.0	0.0	0.0
Bacteria;Proteobacteria;Alphaproteobacteria;Rhizobiales;Hyphomicrobiaceae;Rhodomicrobium	0.0	0.0	0.0	1.0	0.0	0.0	0.0	0.0	0.0	0.0	0.0	0.0
Bacteria;Proteobacteria;Alphaproteobacteria;Rhizobiales;Rhizobiaceae;Kaistia	0.0	0.0	0.0	1.0	0.0	2.0	0.0	0.0	0.0	0.0	0.0	0.0
Bacteria;Proteobacteria;Alphaproteobacteria;Rhizobiales;Rhodobiaceae;Anderseniella	0.0	0.0	0.0	1.0	0.0	0.0	0.0	0.0	0.0	1.0	0.0	0.0
Bacteria;Proteobacteria;Alphaproteobacteria;Rhodobacterales;Rhodobacteraceae;Roseivivax	0.0	0.0	0.0	1.0	0.0	0.0	0.0	0.0	0.0	0.0	0.0	0.0
Bacteria;Proteobacteria;Alphaproteobacteria;Rhodobacterales;Rhodobacteraceae;Thalassobius	0.0	0.0	0.0	2.0	1.0	0.0	0.0	0.0	0.0	0.0	0.0	2.0
Bacteria;Proteobacteria;Alphaproteobacteria;Rhodobacterales;Rhodobacteraceae;Tropicibacter	0.0	0.0	0.0	1.0	0.0	0.0	1.0	0.0	0.0	0.0	0.0	0.0
Bacteria;Proteobacteria;Alphaproteobacteria;Rhodospirillales;Rhodospirillaceae;Caenispirillum	0.0	0.0	0.0	1.0	0.0	0.0	0.0	0.0	0.0	0.0	0.0	0.0
Bacteria;Proteobacteria;Alphaproteobacteria;Rhodospirillales;Rhodospirillaceae;Telmatospirillum	0.0	0.0	0.0	2.0	0.0	0.0	0.0	0.0	0.0	0.0	0.0	0.0
Bacteria;Proteobacteria;Alphaproteobacteria;Rickettsiales;Rickettsiaceae;Candidatus Cryptoprodotis	0.0	0.0	0.0	1.0	0.0	0.0	0.0	0.0	0.0	0.0	0.0	0.0
Bacteria;Proteobacteria;Alphaproteobacteria;Rickettsiales;SAR116 clade;Candidatus Puniceispirillum	0.0	0.0	0.0	1.0	0.0	0.0	0.0	0.0	0.0	0.0	0.0	0.0
Bacteria;Proteobacteria;Alphaproteobacteria;Sphingomonadales;Erythrobacteraceae;Altererythrobacter	0.0	0.0	0.0	1.0	0.0	0.0	0.0	0.0	1.0	0.0	0.0	0.0
Bacteria;Proteobacteria;Betaproteobacteria;Burkholderiales;Alcaligenaceae;Unclassified Alcaligenaceae	0.0	0.0	0.0	1.0	1.0	0.0	0.0	0.0	0.0	0.0	1.0	0.0
Bacteria;Proteobacteria;Betaproteobacteria;Burkholderiales;Comamonadaceae;Comamonas	0.0	0.0	0.0	1.0	1.0	0.0	1.0	1.0	0.0	0.0	0.0	0.0
Bacteria;Proteobacteria;Betaproteobacteria;Burkholderiales;Comamonadaceae;Polaromonas	0.0	0.0	0.0	1.0	1.0	0.0	0.0	1.0	0.0	0.0	0.0	0.0
Bacteria;Proteobacteria;Betaproteobacteria;Burkholderiales;Oxalobacteraceae;Janthinobacterium	0.0	0.0	0.0	1.0	0.0	0.0	0.0	0.0	0.0	0.0	0.0	0.0
Bacteria;Proteobacteria;Betaproteobacteria;Neisseriales;Neisseriaceae;Laribacter	0.0	0.0	0.0	1.0	0.0	0.0	0.0	0.0	0.0	0.0	0.0	0.0
Bacteria;Proteobacteria;Deltaproteobacteria;Desulfobacterales;Desulfobacteraceae;Desulfofrigus	0.0	0.0	0.0	1.0	0.0	0.0	0.0	1.0	0.0	0.0	0.0	0.0
Bacteria;Proteobacteria;Deltaproteobacteria;Desulfobacterales;Desulfobulbaceae;Desulfobulbus	0.0	0.0	0.0	1.0	1.0	1.0	0.0	4.0	1.0	0.0	0.0	2.0
Bacteria;Proteobacteria;Deltaproteobacteria;Myxococcales;Sandaracinaceae;Sandaracinus	0.0	0.0	0.0	3.0	0.0	0.0	0.0	0.0	0.0	0.0	0.0	0.0
Bacteria;Proteobacteria;Deltaproteobacteria;Myxococcales;Sandaracinaceae;myxobacterium SIBN-17	0.0	0.0	0.0	1.0	0.0	0.0	0.0	0.0	2.0	0.0	0.0	1.0
Bacteria;Proteobacteria;Gammaproteobacteria;Chromatiales;Ectothiorhodospiraceae;Thiohalospira	0.0	0.0	0.0	1.0	0.0	0.0	0.0	0.0	0.0	0.0	0.0	0.0
Bacteria;Proteobacteria;Gammaproteobacteria;Methylococcales;Methylococcaceae;methanotroph E10	0.0	0.0	0.0	1.0	0.0	0.0	0.0	0.0	0.0	0.0	0.0	0.0
Bacteria;Proteobacteria;Gammaproteobacteria;Oceanospirillales;Alcanivoracaceae;Alcanivorax	0.0	0.0	0.0	1.0	0.0	0.0	0.0	0.0	1.0	0.0	0.0	0.0
Bacteria;Proteobacteria;Gammaproteobacteria;Order Incertae Sedis;Family Incertae Sedis;Gallaecimonas	0.0	0.0	0.0	1.0	0.0	3.0	0.0	0.0	0.0	0.0	3.0	2.0
Bacteria;Proteobacteria;Gammaproteobacteria;Order Incertae Sedis;Family Incertae Sedis;Thioprofundum	0.0	0.0	0.0	1.0	0.0	0.0	0.0	0.0	0.0	0.0	0.0	0.0
Bacteria;Proteobacteria;Gammaproteobacteria;Salinisphaerales;Salinisphaeraceae;Salinisphaera	0.0	0.0	0.0	1.0	0.0	0.0	0.0	0.0	0.0	0.0	0.0	0.0
Bacteria;Proteobacteria;Gammaproteobacteria;Thiotrichales;Piscirickettsiaceae;Unclassified Piscirickettsiaceae	0.0	0.0	0.0	1.0	0.0	2.0	1.0	3.0	3.0	0.0	0.0	16.0
Bacteria;Proteobacteria;Gammaproteobacteria;Xanthomonadales;Xanthomonadaceae;Lysobacter	0.0	0.0	0.0	2.0	0.0	1.0	1.0	0.0	0.0	0.0	0.0	0.0
Bacteria;Proteobacteria;Gammaproteobacteria;Xanthomonadales;Xanthomonadaceae;Stenotrophomonas	0.0	0.0	0.0	2.0	0.0	1.0	1.0	0.0	0.0	0.0	0.0	0.0
Bacteria;Proteobacteria;Gammaproteobacteria;Xanthomonadales;Xanthomonadaceae;Xylella	0.0	0.0	0.0	1.0	1.0	1.0	0.0	0.0	0.0	0.0	0.0	0.0
Bacteria;Verrucomicrobia;Opitutae;Opitutales;Opitutaceae;Alterococcus	0.0	0.0	0.0	1.0	0.0	0.0	0.0	0.0	0.0	0.0	0.0	0.0
Bacteria;Verrucomicrobia;Opitutae;Puniceicoccales;Puniceicoccaceae;Cerasicoccus	0.0	0.0	0.0	2.0	0.0	0.0	0.0	2.0	0.0	0.0	0.0	0.0
Eukaryota;Alveolata;Apicomplexa;Conoidasida;Coccidia;Adeleorina	0.0	0.0	0.0	1.0	0.0	0.0	2.0	2.0	0.0	0.0	0.0	0.0
Eukaryota;Alveolata;Ciliophora;Intramacronucleata;Spirotrichea;Euplotia	0.0	0.0	0.0	3.0	0.0	0.0	7.0	15.0	9.0	0.0	1.0	5.0
Eukaryota;Archaeplastida;Rhodophyceae;Rhodellophyceae;Rhodella;Rhodophyceae	0.0	0.0	0.0	1.0	0.0	3.0	1.0	0.0	0.0	0.0	0.0	0.0
Eukaryota;Chromalveolata;Cryptophyta;Cryptophyceae;Goniomonas;Cryptophyceae	0.0	0.0	0.0	1.0	0.0	0.0	0.0	3.0	0.0	0.0	0.0	0.0
Eukaryota;Chromalveolata;Haptophyta;Prymnesiophyceae;Calyptrosphaera sp. LKM-2007-2;Prymnesiophyceae	0.0	0.0	0.0	1.0	1.0	0.0	0.0	0.0	0.0	0.0	0.0	0.0
Eukaryota;Chromalveolata;Stramenopiles;Diatomea;Coscinodiscophytina;Melosirids	0.0	0.0	0.0	2.0	0.0	0.0	0.0	2.0	1.0	0.0	0.0	0.0
Eukaryota;Chromalveolata;Stramenopiles;Diatomea;Fragilariales;Fragilaria	0.0	0.0	0.0	2.0	0.0	0.0	0.0	0.0	0.0	0.0	0.0	0.0
Eukaryota;Chromalveolata;Stramenopiles;Diatomea;Fragilariales;Pteroncola inane	0.0	0.0	0.0	1.0	0.0	0.0	0.0	0.0	0.0	0.0	0.0	0.0
Eukaryota;Chromalveolata;Stramenopiles;Eustigmatales;Eustigmatales;Unclassified Eustigmatales	0.0	0.0	0.0	1.0	0.0	0.0	0.0	0.0	0.0	0.0	0.0	0.0
Eukaryota;Excavata;Euglenozoa;Unclassified Euglenozoa;;	0.0	0.0	0.0	2.0	0.0	0.0	0.0	0.0	0.0	0.0	0.0	0.0
Eukaryota;Fungi;Basidiomycota;Pucciniomycotina;Cystobasidiomycetes;Unclassified Cystobasidiomycetes	0.0	0.0	0.0	2.0	0.0	0.0	0.0	0.0	0.0	0.0	0.0	0.0
Eukaryota;Metazoa;Annelida;Annelida;Family Incertae Sedis;Cirrophorus lyra	0.0	0.0	0.0	1.0	0.0	0.0	0.0	0.0	0.0	0.0	0.0	0.0
Eukaryota;Metazoa;Annelida;Annelida;Family Incertae Sedis;Naididae	0.0	0.0	0.0	1.0	0.0	0.0	0.0	0.0	0.0	0.0	0.0	0.0
Eukaryota;Metazoa;Arthropoda;Crustacea;Maxillopoda;Cancrincola plumipes	0.0	0.0	0.0	1.0	0.0	0.0	0.0	0.0	0.0	0.0	0.0	0.0
Eukaryota;Metazoa;Arthropoda;Crustacea;Maxillopoda;Tisbe sp. JSL-2009	0.0	0.0	0.0	1.0	0.0	0.0	0.0	0.0	0.0	0.0	0.0	0.0
Eukaryota;Metazoa;Brachiopoda;Brachiopoda;Family Incertae Sedis;Unclassified Family Incertae Sedis	0.0	0.0	0.0	1.0	1.0	0.0	0.0	2.0	2.0	1.0	0.0	0.0
Eukaryota;Metazoa;Chordata;Craniata;Craniata;Teleostei	0.0	0.0	0.0	1.0	0.0	0.0	0.0	0.0	0.0	0.0	0.0	0.0
Eukaryota;Metazoa;Nematoda;Chromadorea;Unclassified Chromadorea;	0.0	0.0	0.0	4.0	0.0	0.0	19.0	16.0	29.0	5.0	5.0	22.0
Eukaryota;Metazoa;Nematoda;Enoplea;Oncholaimidae;Unclassified Oncholaimidae	0.0	0.0	0.0	2.0	0.0	0.0	0.0	0.0	8.0	0.0	0.0	0.0
Eukaryota;Rhizaria;Radiolaria;Unclassified Radiolaria;;	0.0	0.0	0.0	1.0	0.0	0.0	0.0	0.0	0.0	0.0	0.0	0.0
Eukaryota;Unikonta;Choanomonada;Craspedida;Salpingoeca;Salpingoeca sp. ATCC 50818	0.0	0.0	0.0	1.0	0.0	0.0	0.0	0.0	0.0	0.0	0.0	1.0
Bacteria;Actinobacteria;Actinobacteria;Micrococcales;Micrococcaceae;Nesterenkonia	0.0	0.0	0.0	0.0	1.0	0.0	0.0	0.0	0.0	0.0	0.0	0.0
Bacteria;Bacteroidetes;Bacteroidia;Bacteroidales;Porphyromonadaceae;Parabacteroides	0.0	0.0	0.0	0.0	2.0	0.0	0.0	0.0	0.0	0.0	0.0	0.0
Bacteria;Chlamydiae;Chlamydiae;Chlamydiales;Simkaniaceae;Simkania	0.0	0.0	0.0	0.0	1.0	0.0	0.0	0.0	0.0	0.0	0.0	0.0
Bacteria;Chlamydiae;Chlamydiae;Chlamydiales;Simkaniaceae;Unclassified Simkaniaceae	0.0	0.0	0.0	0.0	1.0	0.0	0.0	2.0	0.0	0.0	0.0	0.0
Bacteria;Chlorobi;Ignavibacteria;Ignavibacteriales;IheB3-7;Melioribacter	0.0	0.0	0.0	0.0	1.0	0.0	0.0	0.0	0.0	0.0	0.0	0.0
Bacteria;Firmicutes;Bacilli;Lactobacillales;Aerococcaceae;Aerococcus	0.0	0.0	0.0	0.0	1.0	0.0	0.0	0.0	0.0	0.0	0.0	0.0
Bacteria;Firmicutes;Clostridia;Clostridiales;Veillonellaceae;Dialister	0.0	0.0	0.0	0.0	2.0	0.0	1.0	1.0	0.0	0.0	0.0	0.0
Bacteria;Firmicutes;Clostridia;Clostridiales;Veillonellaceae;Phascolarctobacterium	0.0	0.0	0.0	0.0	1.0	0.0	0.0	0.0	0.0	0.0	0.0	0.0
Bacteria;Firmicutes;Clostridia;Thermoanerobacterales;Thermoanaerobacteraceae;Ammonifex	0.0	0.0	0.0	0.0	1.0	0.0	0.0	2.0	0.0	0.0	0.0	0.0
Bacteria;Fusobacteria;Fusobacteria;Fusobacteriales;Leptotrichiaceae;Sebaldella	0.0	0.0	0.0	0.0	1.0	0.0	0.0	0.0	0.0	0.0	0.0	0.0
Bacteria;Nitrospirae;Nitrospira;Nitrospirales;Nitrospiraceae;Leptospirillum	0.0	0.0	0.0	0.0	1.0	0.0	0.0	0.0	0.0	0.0	0.0	0.0
Bacteria;Proteobacteria;Alphaproteobacteria;Rhizobiales;Beijerinckiaceae;Beijerinckia	0.0	0.0	0.0	0.0	1.0	0.0	0.0	0.0	0.0	0.0	0.0	0.0
Bacteria;Proteobacteria;Alphaproteobacteria;Rhizobiales;Hyphomicrobiaceae;Rhodoplanes	0.0	0.0	0.0	0.0	1.0	0.0	0.0	0.0	0.0	0.0	0.0	0.0
Bacteria;Proteobacteria;Alphaproteobacteria;Rhizobiales;Rhodobiaceae;Afifella	0.0	0.0	0.0	0.0	1.0	0.0	0.0	0.0	0.0	0.0	0.0	0.0
Bacteria;Proteobacteria;Betaproteobacteria;Burkholderiales;Comamonadaceae;Albidiferax	0.0	0.0	0.0	0.0	1.0	0.0	0.0	0.0	0.0	0.0	0.0	0.0
Bacteria;Proteobacteria;Gammaproteobacteria;Enterobacteriales;Enterobacteriaceae;Enterobacter	0.0	0.0	0.0	0.0	1.0	0.0	0.0	0.0	0.0	0.0	0.0	0.0
Bacteria;Proteobacteria;Gammaproteobacteria;Enterobacteriales;Enterobacteriaceae;Pantoea	0.0	0.0	0.0	0.0	2.0	0.0	0.0	0.0	0.0	0.0	0.0	0.0
Bacteria;Proteobacteria;Gammaproteobacteria;Legionellales;Coxiellaceae;Rickettsiella	0.0	0.0	0.0	0.0	1.0	0.0	0.0	0.0	0.0	0.0	0.0	0.0
Bacteria;Proteobacteria;Gammaproteobacteria;Oceanospirillales;Candidatus Ruthia;Candidatus	0.0	0.0	0.0	0.0	2.0	0.0	0.0	0.0	0.0	0.0	0.0	0.0
Bacteria;Proteobacteria;Gammaproteobacteria;Order Incertae Sedis;Family Incertae Sedis;Thiohalophilus	0.0	0.0	0.0	0.0	2.0	1.0	0.0	0.0	0.0	0.0	0.0	0.0
Bacteria;Proteobacteria;Gammaproteobacteria;Pseudomonadales;Moraxellaceae;Enhydrobacter	0.0	0.0	0.0	0.0	1.0	0.0	0.0	1.0	0.0	0.0	0.0	0.0
Bacteria;Proteobacteria;Gammaproteobacteria;Pseudomonadales;Moraxellaceae;Moraxella	0.0	0.0	0.0	0.0	1.0	1.0	0.0	2.0	1.0	1.0	0.0	1.0
Bacteria;Proteobacteria;Gammaproteobacteria;Thiotrichales;Thiotrichaceae;Thiomargarita	0.0	0.0	0.0	0.0	4.0	0.0	0.0	0.0	0.0	0.0	0.0	0.0
Eukaryota;Archaeplastida;Rhodophyceae;Compsopogonales;Compsopogonales;Rhodophyceae	0.0	0.0	0.0	0.0	1.0	1.0	0.0	0.0	0.0	0.0	0.0	0.0
Eukaryota;Metazoa;Annelida;Annelida;Family Incertae Sedis;Spinculida	0.0	0.0	0.0	0.0	1.0	0.0	0.0	0.0	0.0	1.0	0.0	0.0
Eukaryota;Metazoa;Arthropoda;Chelicerata;Arachnida;Siro rubens	0.0	0.0	0.0	0.0	1.0	0.0	0.0	0.0	0.0	0.0	0.0	0.0
Eukaryota;Metazoa;Nematoda;Chromadorea;Rhabditidae;Unclassified Rhabditidae	0.0	0.0	0.0	0.0	1.0	0.0	0.0	0.0	0.0	0.0	0.0	0.0
Eukaryota;Metazoa;Platyhelminthes;Monogenea;Monopisthocotylea;Euryhaliotrema perezponcei	0.0	0.0	0.0	0.0	1.0	0.0	0.0	0.0	0.0	0.0	0.0	0.0
Eukaryota;Metazoa;Tardigrada;Tardigrada;Milnesiidae;Unclassified Milnesiidae	0.0	0.0	0.0	0.0	1.0	0.0	0.0	1.0	0.0	0.0	0.0	0.0
Eukaryota;Unikonta;Amoebozoa;Unclassified Amoebozoa;;	0.0	0.0	0.0	0.0	1.0	0.0	0.0	0.0	1.0	0.0	0.0	0.0
Archaea;Euryarchaeota;Methanomicrobia;Methanosarcinales;Unclassified Methanosarcinales;	0.0	0.0	0.0	0.0	0.0	1.0	0.0	0.0	0.0	0.0	0.0	0.0
Bacteria;Actinobacteria;Acidimicrobiia;Acidimicrobiales;Candidatus Microthrix;Unclassified Candidatus Microthrix	0.0	0.0	0.0	0.0	0.0	2.0	0.0	0.0	1.0	0.0	0.0	0.0
Bacteria;Actinobacteria;Actinobacteria;Corynebacteriales;Nocardiaceae;Williamsia	0.0	0.0	0.0	0.0	0.0	1.0	0.0	0.0	0.0	0.0	0.0	0.0
Bacteria;Actinobacteria;Actinobacteria;Corynebacteriales;Tsukamurellaceae;Tsukamurella	0.0	0.0	0.0	0.0	0.0	1.0	0.0	0.0	0.0	0.0	0.0	0.0
Bacteria;Actinobacteria;Actinobacteria;Frankiales;Nakamurellaceae;Humicoccus	0.0	0.0	0.0	0.0	0.0	1.0	0.0	0.0	0.0	0.0	0.0	0.0
Bacteria;Actinobacteria;Actinobacteria;Frankiales;Nakamurellaceae;Unclassified Nakamurellaceae	0.0	0.0	0.0	0.0	0.0	1.0	0.0	0.0	0.0	1.0	0.0	0.0
Bacteria;Actinobacteria;Actinobacteria;Micrococcales;Microbacteriaceae;Alpinimonas	0.0	0.0	0.0	0.0	0.0	2.0	0.0	0.0	0.0	0.0	0.0	0.0
Bacteria;Actinobacteria;Actinobacteria;Micrococcales;Micrococcaceae;Micrococcus	0.0	0.0	0.0	0.0	0.0	1.0	0.0	0.0	0.0	0.0	0.0	0.0
Bacteria;Actinobacteria;Actinobacteria;Micrococcales;Sanguibacteraceae;Sanguibacter	0.0	0.0	0.0	0.0	0.0	1.0	0.0	0.0	0.0	0.0	0.0	0.0
Bacteria;Actinobacteria;Actinobacteria;Streptosporangiales;Unclassified Streptosporangiales;	0.0	0.0	0.0	0.0	0.0	1.0	0.0	0.0	0.0	0.0	0.0	0.0
Bacteria;Actinobacteria;Coriobacteriia;Coriobacteriales;Coriobacteriaceae;Atopobium	0.0	0.0	0.0	0.0	0.0	1.0	0.0	0.0	0.0	0.0	0.0	0.0
Bacteria;Actinobacteria;Thermoleophilia;Solirubrobacterales;480-2;Rubrobacterineae	0.0	0.0	0.0	0.0	0.0	1.0	0.0	0.0	0.0	0.0	0.0	0.0
Bacteria;Actinobacteria;Thermoleophilia;Solirubrobacterales;Solirubrobacteraceae;Solirubrobacter	0.0	0.0	0.0	0.0	0.0	1.0	0.0	0.0	0.0	0.0	0.0	0.0
Bacteria;Aquificae;Aquificae;Aquificales;Hydrogenothermaceae;Sulfurihydrogenibium	0.0	0.0	0.0	0.0	0.0	2.0	0.0	0.0	0.0	0.0	0.0	0.0
Bacteria;Bacteroidetes;Cytophagia;Cytophagales;Cytophagaceae;Microscilla	0.0	0.0	0.0	0.0	0.0	1.0	0.0	1.0	3.0	0.0	0.0	0.0
Bacteria;Bacteroidetes;Cytophagia;Cytophagales;Flammeovirgaceae;Ekhidna	0.0	0.0	0.0	0.0	0.0	1.0	0.0	1.0	0.0	0.0	0.0	0.0
Bacteria;Bacteroidetes;Flavobacteria;Flavobacteriales;Flavobacteriaceae;Flaviramulus	0.0	0.0	0.0	0.0	0.0	1.0	1.0	2.0	5.0	0.0	0.0	5.0
Bacteria;Bacteroidetes;Flavobacteria;Flavobacteriales;Flavobacteriaceae;Muricauda	0.0	0.0	0.0	0.0	0.0	2.0	0.0	3.0	3.0	0.0	0.0	1.0
Bacteria;Bacteroidetes;Sphingobacteriia;Sphingobacteriales;Saprospiraceae;Candidatus Aquirestis	0.0	0.0	0.0	0.0	0.0	1.0	0.0	1.0	0.0	0.0	0.0	0.0
Bacteria;Chlamydiae;Chlamydiae;Chlamydiales;Parachlamydiaceae;Parachlamydia	0.0	0.0	0.0	0.0	0.0	1.0	0.0	0.0	0.0	0.0	0.0	0.0
Bacteria;Chloroflexi;Anaerolineae;Anaerolineales;Anaerolineaceae;Anaerolinea	0.0	0.0	0.0	0.0	0.0	1.0	0.0	0.0	0.0	0.0	0.0	1.0
Bacteria;Chloroflexi;Anaerolineae;Anaerolineales;Anaerolineaceae;Bellilinea	0.0	0.0	0.0	0.0	0.0	1.0	0.0	0.0	0.0	0.0	0.0	0.0
Bacteria;Chloroflexi;Anaerolineae;Anaerolineales;Anaerolineaceae;Levilinea	0.0	0.0	0.0	0.0	0.0	1.0	0.0	0.0	0.0	0.0	0.0	1.0
Bacteria;Chloroflexi;Chloroflexi;Herpetosiphonales;Herpetosiphonaceae;Unclassified Herpetosiphonaceae	0.0	0.0	0.0	0.0	0.0	1.0	0.0	0.0	0.0	0.0	0.0	0.0
Bacteria;Cyanobacteria;Cyanobacteria;SubsectionII;FamilyI;Unclassified FamilyI	0.0	0.0	0.0	0.0	0.0	1.0	0.0	0.0	0.0	0.0	0.0	0.0
Bacteria;Firmicutes;Bacilli;Bacillales;Bacillaceae;Anoxybacillus	0.0	0.0	0.0	0.0	0.0	1.0	0.0	0.0	0.0	0.0	1.0	0.0
Bacteria;Firmicutes;Bacilli;Bacillales;Paenibacillaceae;Aneurinibacillus	0.0	0.0	0.0	0.0	0.0	1.0	0.0	0.0	0.0	0.0	0.0	0.0
Bacteria;Firmicutes;Bacilli;Lactobacillales;Carnobacteriaceae;Atopostipes	0.0	0.0	0.0	0.0	0.0	1.0	0.0	0.0	0.0	0.0	0.0	0.0
Bacteria;Firmicutes;Clostridia;Clostridiales;Caldicoprobacteraceae;Caldicoprobacter	0.0	0.0	0.0	0.0	0.0	1.0	0.0	0.0	0.0	0.0	0.0	0.0
Bacteria;Firmicutes;Clostridia;Clostridiales;Eubacteriaceae;Alkalibacter	0.0	0.0	0.0	0.0	0.0	1.0	0.0	0.0	0.0	0.0	0.0	0.0
Bacteria;Firmicutes;Clostridia;Clostridiales;Eubacteriaceae;Unclassified Eubacteriaceae	0.0	0.0	0.0	0.0	0.0	1.0	0.0	0.0	0.0	0.0	0.0	0.0
Bacteria;Firmicutes;Clostridia;Clostridiales;Family XI Incertae Sedis;Sedimentibacter	0.0	0.0	0.0	0.0	0.0	2.0	0.0	0.0	0.0	0.0	0.0	0.0
Bacteria;Firmicutes;Clostridia;Clostridiales;Family XI Incertae Sedis;Tepidimicrobium	0.0	0.0	0.0	0.0	0.0	1.0	0.0	1.0	0.0	0.0	0.0	0.0
Bacteria;Firmicutes;Clostridia;Clostridiales;Lachnospiraceae;Marvinbryantia	0.0	0.0	0.0	0.0	0.0	2.0	0.0	0.0	0.0	0.0	0.0	0.0
Bacteria;Firmicutes;Clostridia;Clostridiales;Lachnospiraceae;Shuttleworthia	0.0	0.0	0.0	0.0	0.0	1.0	0.0	0.0	0.0	0.0	0.0	0.0
Bacteria;Firmicutes;Clostridia;Clostridiales;Ruminococcaceae;Butyricicoccus	0.0	0.0	0.0	0.0	0.0	1.0	0.0	0.0	0.0	0.0	0.0	0.0
Bacteria;Firmicutes;Clostridia;Thermoanaerobacterales;Family III Incertae Sedis;Thermoanaerobacterium	0.0	0.0	0.0	0.0	0.0	2.0	0.0	0.0	0.0	0.0	0.0	0.0
Bacteria;Firmicutes;Clostridia;Thermoanaerobacterales;Unclassified Thermoanaerobacterales;	0.0	0.0	0.0	0.0	0.0	1.0	0.0	0.0	0.0	0.0	0.0	0.0
Bacteria;Fusobacteria;Fusobacteria;Fusobacteriales;Fusobacteriaceae;Propionigenium	0.0	0.0	0.0	0.0	0.0	3.0	0.0	0.0	6.0	15.0	1.0	2.0
Bacteria;Fusobacteria;Fusobacteria;Fusobacteriales;Fusobacteriaceae;Psychrilyobacter	0.0	0.0	0.0	0.0	0.0	1.0	0.0	0.0	61.0	15.0	5.0	5.0
Bacteria;Fusobacteria;Fusobacteria;Fusobacteriales;Leptotrichiaceae;Unclassified Leptotrichiaceae	0.0	0.0	0.0	0.0	0.0	1.0	0.0	0.0	0.0	0.0	0.0	0.0
Bacteria;Planctomycetes;Phycisphaerae;Phycisphaerales;Phycisphaeraceae;SM1A02	0.0	0.0	0.0	0.0	0.0	2.0	0.0	0.0	0.0	0.0	0.0	3.0
Bacteria;Planctomycetes;Planctomycetacia;Brocadiales;Brocadiaceae;Unclassified Brocadiaceae	0.0	0.0	0.0	0.0	0.0	1.0	0.0	1.0	0.0	0.0	0.0	0.0
Bacteria;Proteobacteria;Alphaproteobacteria;Rhizobiales;Bradyrhizobiaceae;Rhodoblastus	0.0	0.0	0.0	0.0	0.0	1.0	0.0	0.0	0.0	0.0	0.0	0.0
Bacteria;Proteobacteria;Alphaproteobacteria;Rhizobiales;Family Incertae Sedis;Rhizomicrobium	0.0	0.0	0.0	0.0	0.0	1.0	0.0	0.0	0.0	0.0	0.0	0.0
Bacteria;Proteobacteria;Alphaproteobacteria;Rhizobiales;Hyphomicrobiaceae;Filomicrobium	0.0	0.0	0.0	0.0	0.0	1.0	0.0	0.0	0.0	0.0	0.0	0.0
Bacteria;Proteobacteria;Alphaproteobacteria;Rhizobiales;Hyphomicrobiaceae;Pedomicrobium	0.0	0.0	0.0	0.0	0.0	1.0	0.0	0.0	0.0	0.0	0.0	0.0
Bacteria;Proteobacteria;Alphaproteobacteria;Rhizobiales;Methylocystaceae;Unclassified Methylocystaceae	0.0	0.0	0.0	0.0	0.0	2.0	0.0	0.0	0.0	0.0	0.0	0.0
Bacteria;Proteobacteria;Alphaproteobacteria;Rhizobiales;Rhodobiaceae;Parvibaculum	0.0	0.0	0.0	0.0	0.0	1.0	0.0	0.0	0.0	0.0	0.0	0.0
Bacteria;Proteobacteria;Alphaproteobacteria;Rhodobacterales;Rhodobacteraceae;Yangia	0.0	0.0	0.0	0.0	0.0	2.0	1.0	0.0	4.0	0.0	1.0	6.0
Bacteria;Proteobacteria;Alphaproteobacteria;Rhodospirillales;Acetobacteraceae;Acidocella	0.0	0.0	0.0	0.0	0.0	1.0	0.0	0.0	0.0	0.0	0.0	0.0
Bacteria;Proteobacteria;Alphaproteobacteria;Rhodospirillales;Candidatus Alysiosphaera;Unclassified Candidatus Alysiosphaera	0.0	0.0	0.0	0.0	0.0	1.0	0.0	0.0	0.0	0.0	0.0	0.0
Bacteria;Proteobacteria;Alphaproteobacteria;Rhodospirillales;Rhodospirillaceae;Magnetospirillum	0.0	0.0	0.0	0.0	0.0	1.0	0.0	0.0	1.0	0.0	0.0	3.0
Bacteria;Proteobacteria;Alphaproteobacteria;Rickettsiales;Candidatus Odyssella;Candidatus	0.0	0.0	0.0	0.0	0.0	2.0	0.0	0.0	0.0	0.0	0.0	0.0
Bacteria;Proteobacteria;Betaproteobacteria;Burkholderiales;Burkholderiaceae;Limnobacter	0.0	0.0	0.0	0.0	0.0	2.0	0.0	0.0	0.0	0.0	0.0	0.0
Bacteria;Proteobacteria;Betaproteobacteria;Burkholderiales;Comamonadaceae;Brachymonas	0.0	0.0	0.0	0.0	0.0	1.0	0.0	0.0	0.0	0.0	0.0	0.0
Bacteria;Proteobacteria;Betaproteobacteria;Burkholderiales;Comamonadaceae;Limnohabitans	0.0	0.0	0.0	0.0	0.0	1.0	0.0	0.0	0.0	0.0	0.0	0.0
Bacteria;Proteobacteria;Betaproteobacteria;Nitrosomonadales;Gallionellaceae;Candidatus Nitrotoga	0.0	0.0	0.0	0.0	0.0	1.0	0.0	0.0	0.0	0.0	0.0	0.0
Bacteria;Proteobacteria;Deltaproteobacteria;Desulfobacterales;Desulfobacteraceae;Desulfobacter	0.0	0.0	0.0	0.0	0.0	1.0	0.0	0.0	0.0	0.0	0.0	0.0
Bacteria;Proteobacteria;Deltaproteobacteria;Desulfobacterales;Desulfobulbaceae;Desulfocapsa	0.0	0.0	0.0	0.0	0.0	1.0	0.0	0.0	0.0	0.0	0.0	1.0
Bacteria;Proteobacteria;Deltaproteobacteria;Myxococcales;Nannocystaceae;Nannocystis	0.0	0.0	0.0	0.0	0.0	5.0	0.0	1.0	0.0	0.0	0.0	1.0
Bacteria;Proteobacteria;Deltaproteobacteria;Myxococcales;Polyangiaceae;Sorangium	0.0	0.0	0.0	0.0	0.0	1.0	0.0	0.0	0.0	0.0	0.0	0.0
Bacteria;Proteobacteria;Epsilonproteobacteria;Campylobacterales;Campylobacteraceae;Campylobacter	0.0	0.0	0.0	0.0	0.0	2.0	0.0	0.0	0.0	0.0	0.0	1.0
Bacteria;Proteobacteria;Epsilonproteobacteria;Nautiliales;Nautiliaceae;Nitratiruptor	0.0	0.0	0.0	0.0	0.0	1.0	0.0	0.0	0.0	0.0	0.0	0.0
Bacteria;Proteobacteria;Gammaproteobacteria;Acidithiobacillales;Acidithiobacillaceae;Acidithiobacillus	0.0	0.0	0.0	0.0	0.0	1.0	0.0	0.0	0.0	0.0	0.0	0.0
Bacteria;Proteobacteria;Gammaproteobacteria;Alteromonadales;Alteromonadaceae;Eionea	0.0	0.0	0.0	0.0	0.0	1.0	0.0	0.0	2.0	0.0	0.0	0.0
Bacteria;Proteobacteria;Gammaproteobacteria;Alteromonadales;Idiomarinaceae;Pseudidiomarina	0.0	0.0	0.0	0.0	0.0	2.0	0.0	0.0	0.0	0.0	0.0	1.0
Bacteria;Proteobacteria;Gammaproteobacteria;Enterobacteriales;Enterobacteriaceae;Cronobacter	0.0	0.0	0.0	0.0	0.0	1.0	0.0	0.0	0.0	0.0	0.0	1.0
Bacteria;Proteobacteria;Gammaproteobacteria;Methylococcales;Methylococcaceae;Methylothermus	0.0	0.0	0.0	0.0	0.0	2.0	0.0	0.0	0.0	0.0	0.0	0.0
Bacteria;Proteobacteria;Gammaproteobacteria;Oceanospirillales;Hahellaceae;Endozoicomonas	0.0	0.0	0.0	0.0	0.0	1.0	0.0	0.0	1.0	0.0	0.0	1.0
Bacteria;Proteobacteria;Gammaproteobacteria;Oceanospirillales;Oceanospirillaceae;Balneatrix	0.0	0.0	0.0	0.0	0.0	1.0	0.0	0.0	0.0	0.0	0.0	0.0
Bacteria;Proteobacteria;Gammaproteobacteria;Thiotrichales;Piscirickettsiaceae;Piscirickettsia	0.0	0.0	0.0	0.0	0.0	1.0	0.0	0.0	0.0	0.0	0.0	0.0
Bacteria;Synergistetes;Synergistia;Synergistales;Synergistaceae;Dethiosulfovibrio	0.0	0.0	0.0	0.0	0.0	2.0	0.0	0.0	0.0	0.0	0.0	0.0
Bacteria;Tenericutes;Mollicutes;Acholeplasmatales;Acholeplasmataceae;Unclassified Acholeplasmataceae	0.0	0.0	0.0	0.0	0.0	1.0	0.0	0.0	0.0	0.0	0.0	0.0
Eukaryota;Alveolata;Apicomplexa;Aconoidasida;Piroplasmorida;Theileria	0.0	0.0	0.0	0.0	0.0	2.0	0.0	0.0	0.0	0.0	0.0	0.0
Eukaryota;Alveolata;Protalveolata;Perkinsidae;Parvilucifera;Parvilucifera sp. RRF-2008	0.0	0.0	0.0	0.0	0.0	1.0	0.0	0.0	0.0	0.0	0.0	0.0
Eukaryota;Alveolata;Protalveolata;Unclassified Protalveolata;;	0.0	0.0	0.0	0.0	0.0	1.0	0.0	0.0	0.0	0.0	0.0	0.0
Eukaryota;Archaeplastida;Chloroplastida;Chlorophyta;Mamiellophyceae;Mamiellophyceae	0.0	0.0	0.0	0.0	0.0	1.0	0.0	1.0	2.0	0.0	0.0	0.0
Eukaryota;Archaeplastida;Chloroplastida;Chlorophyta;Nephroselmidophyceae;Nephroselmidophyceae	0.0	0.0	0.0	0.0	0.0	2.0	0.0	0.0	0.0	0.0	0.0	0.0
Eukaryota;Chromalveolata;Stramenopiles;Peronosporomycetes;Phytophthora;Phytophthora infestans T30-4	0.0	0.0	0.0	0.0	0.0	1.0	0.0	0.0	0.0	0.0	0.0	0.0
Eukaryota;Fungi;Ascomycota;Pezizomycotina;Sordariomycetes;Unclassified Sordariomycetes	0.0	0.0	0.0	0.0	0.0	1.0	2.0	0.0	0.0	0.0	0.0	0.0
Eukaryota;Metazoa;Arthropoda;Hexapoda;Insecta;Acutalis tartarea	0.0	0.0	0.0	0.0	0.0	1.0	0.0	0.0	0.0	0.0	0.0	0.0
Eukaryota;Metazoa;Nematoda;Chromadorea;Heteroderidae;Unclassified Heteroderidae	0.0	0.0	0.0	0.0	0.0	1.0	0.0	0.0	0.0	0.0	0.0	0.0
Eukaryota;Metazoa;Porifera;Porifera;Calcarea;Unclassified Calcarea	0.0	0.0	0.0	0.0	0.0	1.0	0.0	0.0	0.0	0.0	0.0	2.0
Eukaryota;Rhizaria;Cercozoa;Cercomonadidae;Cercomonas;Cercomonas edax	0.0	0.0	0.0	0.0	0.0	1.0	0.0	0.0	0.0	0.0	0.0	0.0
Eukaryota;Rhizaria;Cercozoa;Cercomonadidae;Unclassified Cercomonadidae;	0.0	0.0	0.0	0.0	0.0	1.0	0.0	2.0	1.0	0.0	0.0	3.0
Eukaryota;Rhizaria;Cercozoa;Endomyxa;Vampyrellidae;Leptophrys	0.0	0.0	0.0	0.0	0.0	3.0	0.0	0.0	0.0	0.0	0.0	0.0
Eukaryota;Rhizaria;Cercozoa;Glissomonadida;Unclassified Glissomonadida;	0.0	0.0	0.0	0.0	0.0	5.0	4.0	11.0	14.0	0.0	0.0	14.0
Eukaryota;Rhizaria;Cercozoa;Silicofilosea;Chlorarachniophyta;Lotharella	0.0	0.0	0.0	0.0	0.0	1.0	2.0	1.0	2.0	0.0	0.0	0.0
Eukaryota;Unikonta;Amoebozoa;Conosa;Myxogastria;Unclassified Myxogastria	0.0	0.0	0.0	0.0	0.0	1.0	0.0	0.0	0.0	0.0	0.0	0.0
Eukaryota;Unikonta;Amoebozoa;Discosea;Flabellinia;Parvamoeba rugata	0.0	0.0	0.0	0.0	0.0	1.0	0.0	0.0	0.0	0.0	0.0	0.0
Bacteria;Acidobacteria;Acidobacteria;Acidobacteriales;Acidobacteriaceae;Acidobacterium	0.0	0.0	0.0	0.0	0.0	0.0	2.0	1.0	0.0	0.0	0.0	0.0
Bacteria;Bacteroidetes;Bacteroidia;Bacteroidales;Porphyromonadaceae;Unclassified Porphyromonadaceae	0.0	0.0	0.0	0.0	0.0	0.0	1.0	0.0	0.0	0.0	0.0	0.0
Bacteria;Bacteroidetes;Cytophagia;Cytophagales;Cyclobacteriaceae;Echinicola	0.0	0.0	0.0	0.0	0.0	0.0	1.0	0.0	1.0	0.0	0.0	0.0
Bacteria;Bacteroidetes;Cytophagia;Cytophagales;Cytophagaceae;Pontibacter	0.0	0.0	0.0	0.0	0.0	0.0	2.0	0.0	0.0	0.0	0.0	2.0
Bacteria;Bacteroidetes;Cytophagia;Cytophagales;Flammeovirgaceae;Fabibacter	0.0	0.0	0.0	0.0	0.0	0.0	1.0	0.0	0.0	0.0	0.0	0.0
Bacteria;Bacteroidetes;Cytophagia;Cytophagales;Flammeovirgaceae;Roseivirga	0.0	0.0	0.0	0.0	0.0	0.0	2.0	3.0	2.0	0.0	0.0	0.0
Bacteria;Bacteroidetes;Flavobacteria;Flavobacteriales;Cryomorphaceae;Cryomorpha	0.0	0.0	0.0	0.0	0.0	0.0	2.0	2.0	1.0	0.0	0.0	2.0
Bacteria;Bacteroidetes;Flavobacteria;Flavobacteriales;Flavobacteriaceae;Gillisia	0.0	0.0	0.0	0.0	0.0	0.0	3.0	3.0	4.0	0.0	2.0	7.0
Bacteria;Bacteroidetes;Flavobacteria;Flavobacteriales;Flavobacteriaceae;Hyunsoonleella	0.0	0.0	0.0	0.0	0.0	0.0	1.0	0.0	0.0	0.0	0.0	3.0
Bacteria;Bacteroidetes;Flavobacteria;Flavobacteriales;Flavobacteriaceae;Leeuwenhoekiella	0.0	0.0	0.0	0.0	0.0	0.0	1.0	1.0	0.0	0.0	0.0	1.0
Bacteria;Bacteroidetes;Flavobacteria;Flavobacteriales;Flavobacteriaceae;Maritimimonas	0.0	0.0	0.0	0.0	0.0	0.0	1.0	0.0	0.0	0.0	0.0	4.0
Bacteria;Bacteroidetes;Flavobacteria;Flavobacteriales;Flavobacteriaceae;Ulvibacter	0.0	0.0	0.0	0.0	0.0	0.0	1.0	5.0	3.0	0.0	0.0	11.0
Bacteria;Bacteroidetes;Sphingobacteriia;Sphingobacteriales;Sphingobacteriaceae;Solitalea	0.0	0.0	0.0	0.0	0.0	0.0	1.0	2.0	0.0	0.0	0.0	0.0
Bacteria;Cyanobacteria;Cyanobacteria;SubsectionIV;FamilyII;Unclassified FamilyII	0.0	0.0	0.0	0.0	0.0	0.0	2.0	0.0	0.0	0.0	0.0	0.0
Bacteria;Nitrospirae;Nitrospira;Nitrospirales;Nitrospiraceae;Nitrospira	0.0	0.0	0.0	0.0	0.0	0.0	1.0	0.0	0.0	0.0	0.0	0.0
Bacteria;Proteobacteria;Betaproteobacteria;Burkholderiales;Alcaligenaceae;Alcaligenes	0.0	0.0	0.0	0.0	0.0	0.0	1.0	0.0	0.0	0.0	0.0	0.0
Bacteria;Proteobacteria;Betaproteobacteria;Burkholderiales;Comamonadaceae;Simplicispira	0.0	0.0	0.0	0.0	0.0	0.0	2.0	0.0	0.0	0.0	0.0	0.0
Bacteria;Proteobacteria;Deltaproteobacteria;Desulfuromonadales;Desulfuromonadaceae;Pelobacter	0.0	0.0	0.0	0.0	0.0	0.0	2.0	0.0	5.0	0.0	0.0	1.0
Bacteria;Proteobacteria;Deltaproteobacteria;Syntrophobacterales;Syntrophaceae;Syntrophus	0.0	0.0	0.0	0.0	0.0	0.0	1.0	0.0	0.0	0.0	0.0	0.0
Bacteria;Proteobacteria;Gammaproteobacteria;Aeromonadales;Aeromonadaceae;Oceanimonas	0.0	0.0	0.0	0.0	0.0	0.0	19.0	2.0	4.0	1.0	2.0	5.0
Bacteria;Proteobacteria;Gammaproteobacteria;Alteromonadales;Alteromonadaceae;Agarivorans	0.0	0.0	0.0	0.0	0.0	0.0	2.0	0.0	0.0	2.0	2.0	2.0
Bacteria;Proteobacteria;Gammaproteobacteria;Alteromonadales;Moritellaceae;Unclassified Moritellaceae	0.0	0.0	0.0	0.0	0.0	0.0	1.0	1.0	0.0	0.0	1.0	5.0
Bacteria;Proteobacteria;Gammaproteobacteria;Alteromonadales;Psychromonadaceae;Unclassified Psychromonadaceae	0.0	0.0	0.0	0.0	0.0	0.0	2.0	0.0	1.0	0.0	3.0	11.0
Bacteria;Proteobacteria;Gammaproteobacteria;Alteromonadales;Shewanellaceae;Unclassified Shewanellaceae	0.0	0.0	0.0	0.0	0.0	0.0	1.0	0.0	0.0	0.0	0.0	5.0
Bacteria;Proteobacteria;Gammaproteobacteria;Enterobacteriales;Enterobacteriaceae;Erwinia	0.0	0.0	0.0	0.0	0.0	0.0	6.0	6.0	4.0	0.0	1.0	3.0
Bacteria;Proteobacteria;Gammaproteobacteria;Enterobacteriales;Enterobacteriaceae;Escherichia-Shigella	0.0	0.0	0.0	0.0	0.0	0.0	17.0	1.0	15.0	2.0	10.0	17.0
Bacteria;Proteobacteria;Gammaproteobacteria;Enterobacteriales;Enterobacteriaceae;Yersinia	0.0	0.0	0.0	0.0	0.0	0.0	1.0	0.0	0.0	0.0	0.0	1.0
Bacteria;Proteobacteria;Gammaproteobacteria;Methylococcales;Hyd24-01;Methylococcaceae	0.0	0.0	0.0	0.0	0.0	0.0	1.0	0.0	0.0	0.0	0.0	2.0
Bacteria;Proteobacteria;Gammaproteobacteria;Oceanospirillales;Halomonadaceae;Salinicola	0.0	0.0	0.0	0.0	0.0	0.0	3.0	0.0	0.0	14.0	12.0	2.0
Bacteria;Proteobacteria;Gammaproteobacteria;Oceanospirillales;Oceanospirillaceae;Marinobacterium	0.0	0.0	0.0	0.0	0.0	0.0	1.0	0.0	0.0	0.0	0.0	1.0
Bacteria;Proteobacteria;Gammaproteobacteria;Oceanospirillales;Oceanospirillaceae;Marinospirillum	0.0	0.0	0.0	0.0	0.0	0.0	4.0	0.0	0.0	0.0	0.0	0.0
Bacteria;Proteobacteria;Gammaproteobacteria;Oceanospirillales;Oceanospirillaceae;Neptunomonas	0.0	0.0	0.0	0.0	0.0	0.0	7.0	1.0	5.0	4.0	1.0	19.0
Bacteria;Proteobacteria;Gammaproteobacteria;Oceanospirillales;Oceanospirillaceae;Oceaniserpentilla	0.0	0.0	0.0	0.0	0.0	0.0	1.0	0.0	0.0	0.0	0.0	1.0
Bacteria;Proteobacteria;Gammaproteobacteria;Oceanospirillales;Oceanospirillaceae;Oleispira	0.0	0.0	0.0	0.0	0.0	0.0	73.0	11.0	37.0	13.0	5.0	22.0
Bacteria;Proteobacteria;Gammaproteobacteria;Xanthomonadales;Xanthomonadaceae;Luteibacter	0.0	0.0	0.0	0.0	0.0	0.0	1.0	0.0	0.0	0.0	0.0	0.0
Bacteria;Tenericutes;Mollicutes;Entomoplasmatales;Unclassified Entomoplasmatales;	0.0	0.0	0.0	0.0	0.0	0.0	2.0	0.0	1.0	0.0	0.0	1.0
Eukaryota;Chromalveolata;Stramenopiles;Diatomea;Fragilariales;Berkeleya	0.0	0.0	0.0	0.0	0.0	0.0	1.0	0.0	0.0	0.0	0.0	1.0
Eukaryota;Excavata;Euglenozoa;Kinetoplastea;Metakinetoplastina;Neobodonida	0.0	0.0	0.0	0.0	0.0	0.0	1.0	2.0	0.0	0.0	0.0	0.0
Eukaryota;Fungi;Basidiomycota;Agaricomycotina;Agaricomycetes;Laetiporus	0.0	0.0	0.0	0.0	0.0	0.0	1.0	1.0	0.0	0.0	0.0	0.0
Eukaryota;Metazoa;Arthropoda;Crustacea;Ostracoda;Unclassified Ostracoda	0.0	0.0	0.0	0.0	0.0	0.0	2.0	2.0	153.0	0.0	0.0	5.0
Eukaryota;Metazoa;Mollusca;Scaphopoda;Dentaliidae;Unclassified Dentaliidae	0.0	0.0	0.0	0.0	0.0	0.0	1.0	2.0	0.0	0.0	0.0	3.0
Eukaryota;Metazoa;Nematoda;Chromadorea;Axonolaimidae;Unclassified Axonolaimidae	0.0	0.0	0.0	0.0	0.0	0.0	2.0	0.0	0.0	0.0	0.0	0.0
Eukaryota;Metazoa;Nematoda;Chromadorea;Chromadoridae;Unclassified Chromadoridae	0.0	0.0	0.0	0.0	0.0	0.0	4.0	0.0	0.0	0.0	0.0	0.0
Eukaryota;Metazoa;Nematoda;Chromadorea;Desmodoridae;Unclassified Desmodoridae	0.0	0.0	0.0	0.0	0.0	0.0	7.0	10.0	7.0	0.0	1.0	7.0
Eukaryota;Metazoa;Nematoda;Chromadorea;Monhysteridae;Unclassified Monhysteridae	0.0	0.0	0.0	0.0	0.0	0.0	10.0	15.0	9.0	2.0	2.0	14.0
Eukaryota;Metazoa;Nematoda;Chromadorea;Xyalidae;Unclassified Xyalidae	0.0	0.0	0.0	0.0	0.0	0.0	2.0	0.0	0.0	0.0	0.0	0.0
Eukaryota;Metazoa;Platyhelminthes;Turbellaria;Rhabdocoela;Unclassified Rhabdocoela	0.0	0.0	0.0	0.0	0.0	0.0	1.0	0.0	0.0	0.0	0.0	19.0
Eukaryota;Rhizaria;Radiolaria;Acantharia;Chaunocanthida;Unclassified Chaunocanthida	0.0	0.0	0.0	0.0	0.0	0.0	1.0	2.0	0.0	0.0	0.0	0.0
Eukaryota;Unikonta;Choanomonada;Craspedida;Salpingoeca;Unclassified Salpingoeca	0.0	0.0	0.0	0.0	0.0	0.0	1.0	0.0	0.0	0.0	0.0	0.0
Bacteria;Actinobacteria;Actinobacteria;Propionibacteriales;Nocardioidaceae;Kribbella	0.0	0.0	0.0	0.0	0.0	0.0	0.0	1.0	0.0	0.0	0.0	0.0
Bacteria;Bacteroidetes;Bacteroidia;Bacteroidales;Marinilabiaceae;Cytophaga	0.0	0.0	0.0	0.0	0.0	0.0	0.0	1.0	0.0	0.0	0.0	0.0
Bacteria;Bacteroidetes;Cytophagia;Cytophagales;Cyclobacteriaceae;Cyclobacterium	0.0	0.0	0.0	0.0	0.0	0.0	0.0	2.0	0.0	0.0	0.0	4.0
Bacteria;Bacteroidetes;Cytophagia;Cytophagales;Cytophagaceae;Adhaeribacter	0.0	0.0	0.0	0.0	0.0	0.0	0.0	2.0	0.0	0.0	0.0	0.0
Bacteria;Bacteroidetes;Cytophagia;Cytophagales;Flammeovirgaceae;Limibacter	0.0	0.0	0.0	0.0	0.0	0.0	0.0	1.0	1.0	0.0	0.0	0.0
Bacteria;Bacteroidetes;Flavobacteria;Flavobacteriales;Cryomorphaceae;Wandonia	0.0	0.0	0.0	0.0	0.0	0.0	0.0	4.0	0.0	0.0	0.0	1.0
Bacteria;Bacteroidetes;Flavobacteria;Flavobacteriales;Flavobacteriaceae;Dokdonia	0.0	0.0	0.0	0.0	0.0	0.0	0.0	1.0	1.0	0.0	0.0	3.0
Bacteria;Bacteroidetes;Flavobacteria;Flavobacteriales;Flavobacteriaceae;Pibocella	0.0	0.0	0.0	0.0	0.0	0.0	0.0	1.0	0.0	0.0	0.0	3.0
Bacteria;Bacteroidetes;Sphingobacteriia;Sphingobacteriales;Chitinophagaceae;Flavisolibacter	0.0	0.0	0.0	0.0	0.0	0.0	0.0	1.0	0.0	0.0	0.0	0.0
Bacteria;Chrysiogenetes;Chrysiogenetes;Chrysiogenales;Chrysiogenaceae;Unclassified Chrysiogenaceae	0.0	0.0	0.0	0.0	0.0	0.0	0.0	5.0	0.0	0.0	0.0	0.0
Bacteria;Cyanobacteria;Cyanobacteria;SubsectionI;FamilyI;Cyanothece	0.0	0.0	0.0	0.0	0.0	0.0	0.0	1.0	0.0	0.0	0.0	0.0
Bacteria;Firmicutes;Clostridia;Clostridiales;Family XI Incertae Sedis;Helcococcus	0.0	0.0	0.0	0.0	0.0	0.0	0.0	1.0	0.0	0.0	0.0	0.0
Bacteria;Firmicutes;Clostridia;Clostridiales;Lachnospiraceae;Lachnospira	0.0	0.0	0.0	0.0	0.0	0.0	0.0	1.0	0.0	0.0	0.0	0.0
Bacteria;Fusobacteria;Fusobacteria;Fusobacteriales;Fusobacteriaceae;Fusobacterium	0.0	0.0	0.0	0.0	0.0	0.0	0.0	1.0	0.0	0.0	0.0	0.0
Bacteria;Lentisphaerae;Lentisphaeria;Unclassified Lentisphaeria;;	0.0	0.0	0.0	0.0	0.0	0.0	0.0	1.0	0.0	0.0	0.0	0.0
Bacteria;Proteobacteria;Alphaproteobacteria;Rhodospirillales;Rhodospirillaceae;Tistlia	0.0	0.0	0.0	0.0	0.0	0.0	0.0	1.0	0.0	0.0	0.0	0.0
Bacteria;Proteobacteria;Alphaproteobacteria;Rickettsiales;Candidatus Anadelfobacter;Unclassified Candidatus Anadelfobacter	0.0	0.0	0.0	0.0	0.0	0.0	0.0	1.0	0.0	0.0	0.0	3.0
Bacteria;Proteobacteria;Alphaproteobacteria;Rickettsiales;Candidatus Hepatincola;Strigamia	0.0	0.0	0.0	0.0	0.0	0.0	0.0	2.0	0.0	0.0	0.0	3.0
Bacteria;Proteobacteria;Alphaproteobacteria;Rickettsiales;TK34;Constrictibacter	0.0	0.0	0.0	0.0	0.0	0.0	0.0	1.0	0.0	0.0	0.0	0.0
Bacteria;Proteobacteria;Betaproteobacteria;Burkholderiales;Comamonadaceae;Sphaerotilus	0.0	0.0	0.0	0.0	0.0	0.0	0.0	2.0	0.0	0.0	0.0	0.0
Bacteria;Proteobacteria;Deltaproteobacteria;Desulfobacterales;Desulfobacteraceae;Desulfocella	0.0	0.0	0.0	0.0	0.0	0.0	0.0	1.0	0.0	0.0	0.0	0.0
Bacteria;Proteobacteria;Deltaproteobacteria;Desulfobacterales;Desulfobacteraceae;Desulforegula	0.0	0.0	0.0	0.0	0.0	0.0	0.0	4.0	1.0	0.0	0.0	0.0
Bacteria;Proteobacteria;Deltaproteobacteria;Desulfovibrionales;Desulfonatronaceae;Desulfonatronum	0.0	0.0	0.0	0.0	0.0	0.0	0.0	1.0	0.0	0.0	0.0	1.0
Bacteria;Proteobacteria;Deltaproteobacteria;Myxococcales;Nannocystaceae;Enhygromyxa	0.0	0.0	0.0	0.0	0.0	0.0	0.0	6.0	0.0	0.0	0.0	3.0
Bacteria;Proteobacteria;Gammaproteobacteria;Aeromonadales;Aeromonadaceae;Unclassified Aeromonadaceae	0.0	0.0	0.0	0.0	0.0	0.0	0.0	1.0	0.0	0.0	0.0	4.0
Bacteria;Proteobacteria;Gammaproteobacteria;Alteromonadales;Alteromonadaceae;Umboniibacter	0.0	0.0	0.0	0.0	0.0	0.0	0.0	1.0	0.0	0.0	0.0	1.0
Bacteria;Proteobacteria;Gammaproteobacteria;Chromatiales;Chromatiaceae;Chromatium	0.0	0.0	0.0	0.0	0.0	0.0	0.0	1.0	0.0	0.0	0.0	0.0
Bacteria;Proteobacteria;Gammaproteobacteria;Oceanospirillales;Oceanospirillaceae;Spongiispira	0.0	0.0	0.0	0.0	0.0	0.0	0.0	1.0	0.0	0.0	0.0	0.0
Bacteria;Proteobacteria;Gammaproteobacteria;Order Incertae Sedis;Family Incertae Sedis;Thiohalorhabdus	0.0	0.0	0.0	0.0	0.0	0.0	0.0	1.0	0.0	0.0	0.0	0.0
Bacteria;Proteobacteria;Gammaproteobacteria;Thiotrichales;Thiotrichaceae;Candidatus Isobeggiatoa	0.0	0.0	0.0	0.0	0.0	0.0	0.0	2.0	0.0	0.0	0.0	0.0
Bacteria;Verrucomicrobia;OPB35 soil group;Unclassified OPB35 soil group;;	0.0	0.0	0.0	0.0	0.0	0.0	0.0	1.0	0.0	0.0	0.0	0.0
Eukaryota;Alveolata;Ciliophora;Intramacronucleata;Conthreep;Nassophorea	0.0	0.0	0.0	0.0	0.0	0.0	0.0	6.0	0.0	0.0	0.0	4.0
Eukaryota;Alveolata;Ciliophora;Postciliodesmatophora;Heterotrichea;Unclassified Heterotrichea	0.0	0.0	0.0	0.0	0.0	0.0	0.0	1.0	0.0	0.0	0.0	0.0
Eukaryota;Archaeplastida;Rhodophyceae;Florideophycidae;Corallinophycidae;Rhodophyceae	0.0	0.0	0.0	0.0	0.0	0.0	0.0	1.0	2.0	0.0	0.0	4.0
Eukaryota;Archaeplastida;Rhodophyceae;Florideophycidae;Hildenbrandia;Rhodophyceae	0.0	0.0	0.0	0.0	0.0	0.0	0.0	1.0	0.0	0.0	0.0	0.0
Eukaryota;Chromalveolata;Stramenopiles;Dictyochophyceae;Dictyochales;Dictyochophyceae	0.0	0.0	0.0	0.0	0.0	0.0	0.0	1.0	1.0	0.0	0.0	0.0
Eukaryota;Chromalveolata;Stramenopiles;Eustigmatales;Eustigmatales;Nannochloropsis	0.0	0.0	0.0	0.0	0.0	0.0	0.0	1.0	0.0	0.0	0.0	0.0
Eukaryota;Excavata;Euglenozoa;Euglenida;Euglenophyceae;Euglenophyceae	0.0	0.0	0.0	0.0	0.0	0.0	0.0	3.0	1.0	0.0	0.0	0.0
Eukaryota;Fungi;Ascomycota;Saccharomycotina;Saccharomycetales;Trichomonascaceae	0.0	0.0	0.0	0.0	0.0	0.0	0.0	2.0	0.0	0.0	0.0	1.0
Eukaryota;Fungi;Ascomycota;Taphrinomycotina;Schizosaccharomycetales;Schizosaccharomycetaceae	0.0	0.0	0.0	0.0	0.0	0.0	0.0	1.0	0.0	0.0	0.0	0.0
Eukaryota;Fungi;Basal fungi;Basal fungi;Glomeromycota;Glomaceae	0.0	0.0	0.0	0.0	0.0	0.0	0.0	1.0	0.0	0.0	0.0	0.0
Eukaryota;Fungi;Basal fungi;Basal fungi;Kickxellomycotina;Unclassified Kickxellomycotina	0.0	0.0	0.0	0.0	0.0	0.0	0.0	1.0	0.0	0.0	0.0	0.0
Eukaryota;Metazoa;Arthropoda;Chelicerata;Arachnida;Chiropturopoda sp. AL5866	0.0	0.0	0.0	0.0	0.0	0.0	0.0	2.0	0.0	0.0	0.0	0.0
Eukaryota;Metazoa;Cnidaria;Cnidaria;Hydrozoa;Clytia gracilis	0.0	0.0	0.0	0.0	0.0	0.0	0.0	5.0	3.0	0.0	0.0	1.0
Eukaryota;Metazoa;Cnidaria;Cnidaria;Hydrozoa;Opercularella lacerata	0.0	0.0	0.0	0.0	0.0	0.0	0.0	2.0	0.0	0.0	0.0	0.0
Eukaryota;Metazoa;Entoprocta;Entoprocta;Loxosomatidae;Unclassified Loxosomatidae	0.0	0.0	0.0	0.0	0.0	0.0	0.0	9.0	0.0	0.0	0.0	0.0
Eukaryota;Metazoa;Mollusca;Bivalvia;Heteroconchia;Unclassified Heteroconchia	0.0	0.0	0.0	0.0	0.0	0.0	0.0	1.0	0.0	0.0	0.0	2.0
Eukaryota;Metazoa;Mollusca;Gastropoda;Nudibranchia;Unclassified Nudibranchia	0.0	0.0	0.0	0.0	0.0	0.0	0.0	3.0	6.0	0.0	20.0	3.0
Eukaryota;Metazoa;Nematoda;Chromadorea;Monhysteridae;Halomonhystera disjuncta	0.0	0.0	0.0	0.0	0.0	0.0	0.0	1.0	0.0	0.0	0.0	2.0
Eukaryota;Rhizaria;Cercozoa;Silicofilosea;Thaumatomonadida;Peregriniidae	0.0	0.0	0.0	0.0	0.0	0.0	0.0	7.0	2.0	0.0	0.0	10.0
Eukaryota;Rhizaria;Cercozoa;Thecofilosea;WHOI-LI1-14;Cercozoa sp. WHOI LI1-14	0.0	0.0	0.0	0.0	0.0	0.0	0.0	2.0	0.0	0.0	0.0	0.0
Eukaryota;Unikonta;Amoebozoa;Discosea;Longamoebia;Dermamoebida	0.0	0.0	0.0	0.0	0.0	0.0	0.0	3.0	0.0	0.0	0.0	0.0
Eukaryota;Unikonta;Amoebozoa;Lobosa;Tubulinea;Unclassified Tubulinea	0.0	0.0	0.0	0.0	0.0	0.0	0.0	6.0	1.0	0.0	0.0	0.0
Eukaryota;Unikonta;Apusozoa;Ancyromonadida;Ancyromonas;Ancyromonas sigmoides	0.0	0.0	0.0	0.0	0.0	0.0	0.0	1.0	0.0	0.0	0.0	0.0
Eukaryota;Unikonta;Apusozoa;Apusomonadidae;Amastigomonas;Amastigomonas mutabilis	0.0	0.0	0.0	0.0	0.0	0.0	0.0	2.0	1.0	0.0	0.0	2.0
Eukaryota;Unikonta;Choanomonada;Acanthoecida;Diaphanoeca;Choanoflagellida sp. SL117#1	0.0	0.0	0.0	0.0	0.0	0.0	0.0	2.0	1.0	0.0	0.0	0.0
Eukaryota;Unikonta;Choanomonada;Craspedida;Unclassified Craspedida;	0.0	0.0	0.0	0.0	0.0	0.0	0.0	2.0	0.0	0.0	0.0	2.0
Eukaryota;Viridiplantae;Streptophyta;Embryophyta;Anthocerotales;Unclassified Anthocerotales	0.0	0.0	0.0	0.0	0.0	0.0	0.0	1.0	0.0	0.0	0.0	0.0
Bacteria;Acidobacteria;Acidobacteria;Acidobacteriales;Acidobacteriaceae;Telmatobacter	0.0	0.0	0.0	0.0	0.0	0.0	0.0	0.0	1.0	0.0	0.0	0.0
Bacteria;Actinobacteria;Actinobacteria;Micrococcales;Microbacteriaceae;Agromyces	0.0	0.0	0.0	0.0	0.0	0.0	0.0	0.0	1.0	0.0	0.0	0.0
Bacteria;Bacteroidetes;Bacteroidia;Bacteroidales;Marinilabiaceae;Unclassified Marinilabiaceae	0.0	0.0	0.0	0.0	0.0	0.0	0.0	0.0	1.0	0.0	0.0	0.0
Bacteria;Bacteroidetes;Bacteroidia;Bacteroidales;Porphyromonadaceae;Dysgonomonas	0.0	0.0	0.0	0.0	0.0	0.0	0.0	0.0	1.0	0.0	0.0	1.0
Bacteria;Bacteroidetes;Cytophagia;Cytophagales;Cytophagaceae;Meniscus	0.0	0.0	0.0	0.0	0.0	0.0	0.0	0.0	4.0	0.0	0.0	0.0
Bacteria;Bacteroidetes;Cytophagia;Cytophagales;Flammeovirgaceae;Perexilibacter	0.0	0.0	0.0	0.0	0.0	0.0	0.0	0.0	1.0	0.0	0.0	0.0
Bacteria;Bacteroidetes;Flavobacteria;Flavobacteriales;Blattabacteriaceae;Unclassified Blattabacteriaceae	0.0	0.0	0.0	0.0	0.0	0.0	0.0	0.0	1.0	0.0	0.0	0.0
Bacteria;Bacteroidetes;Flavobacteria;Flavobacteriales;Cryomorphaceae;Lishizhenia	0.0	0.0	0.0	0.0	0.0	0.0	0.0	0.0	1.0	0.0	0.0	1.0
Bacteria;Bacteroidetes;Flavobacteria;Flavobacteriales;Flavobacteriaceae;Aestuariicola	0.0	0.0	0.0	0.0	0.0	0.0	0.0	0.0	1.0	0.0	0.0	0.0
Bacteria;Bacteroidetes;Flavobacteria;Flavobacteriales;Flavobacteriaceae;Gelidibacter	0.0	0.0	0.0	0.0	0.0	0.0	0.0	0.0	3.0	0.0	0.0	0.0
Bacteria;Bacteroidetes;Flavobacteria;Flavobacteriales;Flavobacteriaceae;Meridianimaribacter	0.0	0.0	0.0	0.0	0.0	0.0	0.0	0.0	1.0	0.0	0.0	0.0
Bacteria;Bacteroidetes;Flavobacteria;Flavobacteriales;Flavobacteriaceae;Sediminibacter	0.0	0.0	0.0	0.0	0.0	0.0	0.0	0.0	3.0	0.0	0.0	0.0
Bacteria;Bacteroidetes;Flavobacteria;Flavobacteriales;Flavobacteriaceae;Weeksella	0.0	0.0	0.0	0.0	0.0	0.0	0.0	0.0	1.0	0.0	0.0	2.0
Bacteria;Bacteroidetes;Flavobacteria;Flavobacteriales;Flavobacteriaceae;Yeosuana	0.0	0.0	0.0	0.0	0.0	0.0	0.0	0.0	1.0	0.0	0.0	0.0
Bacteria;Chloroflexi;Thermomicrobia;Sphaerobacterales;Sphaerobacteraceae;Sphaerobacter	0.0	0.0	0.0	0.0	0.0	0.0	0.0	0.0	1.0	0.0	0.0	0.0
Bacteria;Fibrobacteres;Fibrobacteria;Fibrobacterales;Fibrobacteraceae;Fibrobacter	0.0	0.0	0.0	0.0	0.0	0.0	0.0	0.0	1.0	0.0	0.0	0.0
Bacteria;Firmicutes;Clostridia;Natranaerobiales;Natranaerobiaceae;Natranaerobius	0.0	0.0	0.0	0.0	0.0	0.0	0.0	0.0	3.0	0.0	0.0	0.0
Bacteria;Fusobacteria;Fusobacteria;Fusobacteriales;Unclassified Fusobacteriales;	0.0	0.0	0.0	0.0	0.0	0.0	0.0	0.0	1.0	1.0	1.0	0.0
Bacteria;Planctomycetes;Phycisphaerae;Unclassified Phycisphaerae;;	0.0	0.0	0.0	0.0	0.0	0.0	0.0	0.0	1.0	0.0	0.0	0.0
Bacteria;Proteobacteria;Alphaproteobacteria;Rhodobacterales;Rhodobacteraceae;Albimonas	0.0	0.0	0.0	0.0	0.0	0.0	0.0	0.0	2.0	0.0	0.0	9.0
Bacteria;Proteobacteria;Alphaproteobacteria;Rhodobacterales;Rhodobacteraceae;Rhodobaca	0.0	0.0	0.0	0.0	0.0	0.0	0.0	0.0	2.0	0.0	0.0	0.0
Bacteria;Proteobacteria;Alphaproteobacteria;Rickettsiales;Anaplasmataceae;Candidatus Xenohaliotis	0.0	0.0	0.0	0.0	0.0	0.0	0.0	0.0	1.0	0.0	0.0	0.0
Bacteria;Proteobacteria;Alphaproteobacteria;Sphingomonadales;GOBB3-C201;Sphingomonas	0.0	0.0	0.0	0.0	0.0	0.0	0.0	0.0	1.0	0.0	0.0	0.0
Bacteria;Proteobacteria;Alphaproteobacteria;Sphingomonadales;Sphingomonadaceae;Blastomonas	0.0	0.0	0.0	0.0	0.0	0.0	0.0	0.0	1.0	0.0	0.0	1.0
Bacteria;Proteobacteria;Alphaproteobacteria;Sphingomonadales;Sphingomonadaceae;Sphingosinicella	0.0	0.0	0.0	0.0	0.0	0.0	0.0	0.0	1.0	0.0	0.0	1.0
Bacteria;Proteobacteria;Betaproteobacteria;Burkholderiales;Alcaligenaceae;Achromobacter	0.0	0.0	0.0	0.0	0.0	0.0	0.0	0.0	1.0	0.0	0.0	0.0
Bacteria;Proteobacteria;Betaproteobacteria;Neisseriales;Neisseriaceae;Iodobacter	0.0	0.0	0.0	0.0	0.0	0.0	0.0	0.0	1.0	0.0	0.0	0.0
Bacteria;Proteobacteria;Deltaproteobacteria;Desulfovibrionales;Desulfohalobiaceae;Unclassified Desulfohalobiaceae	0.0	0.0	0.0	0.0	0.0	0.0	0.0	0.0	2.0	0.0	0.0	1.0
Bacteria;Proteobacteria;Deltaproteobacteria;Desulfovibrionales;Desulfovibrionaceae;Desulfocurvus	0.0	0.0	0.0	0.0	0.0	0.0	0.0	0.0	1.0	0.0	0.0	0.0
Bacteria;Proteobacteria;Deltaproteobacteria;Desulfuromonadales;Geobacteraceae;Unclassified Geobacteraceae	0.0	0.0	0.0	0.0	0.0	0.0	0.0	0.0	1.0	0.0	0.0	0.0
Bacteria;Proteobacteria;Gammaproteobacteria;Alteromonadales;Alteromonadaceae;Teredinibacter	0.0	0.0	0.0	0.0	0.0	0.0	0.0	0.0	1.0	0.0	0.0	0.0
Bacteria;Proteobacteria;Gammaproteobacteria;Chromatiales;Ectothiorhodospiraceae;Halorhodospira	0.0	0.0	0.0	0.0	0.0	0.0	0.0	0.0	2.0	0.0	0.0	0.0
Bacteria;Proteobacteria;Gammaproteobacteria;Enterobacteriales;Enterobacteriaceae;Klebsiella	0.0	0.0	0.0	0.0	0.0	0.0	0.0	0.0	1.0	0.0	0.0	0.0
Bacteria;Proteobacteria;Gammaproteobacteria;Enterobacteriales;Enterobacteriaceae;Pectobacterium	0.0	0.0	0.0	0.0	0.0	0.0	0.0	0.0	1.0	0.0	0.0	0.0
Bacteria;Proteobacteria;Gammaproteobacteria;Oceanospirillales;Oceanospirillaceae;Thalassolituus	0.0	0.0	0.0	0.0	0.0	0.0	0.0	0.0	1.0	0.0	0.0	0.0
Eukaryota;Alveolata;Ciliophora;Intramacronucleata;Conthreep;Prostomatea	0.0	0.0	0.0	0.0	0.0	0.0	0.0	0.0	2.0	0.0	0.0	1.0
Eukaryota;Alveolata;Dinoflagellata;Dinophyceae;Peridiniales;Dinophyceae	0.0	0.0	0.0	0.0	0.0	0.0	0.0	0.0	1.0	0.0	0.0	0.0
Eukaryota;Alveolata;Dinoflagellata;Dinophyceae;Peridiniphycidae;Thoracosphaeraceae	0.0	0.0	0.0	0.0	0.0	0.0	0.0	0.0	1.0	0.0	0.0	0.0
Eukaryota;Chromalveolata;Hacrobia;Centrohelida;Acanthocystidae;Choanocystis	0.0	0.0	0.0	0.0	0.0	0.0	0.0	0.0	1.0	0.0	0.0	0.0
Eukaryota;Excavata;Percolozoa;Heterolobosea;Tetramitia;Unclassified Tetramitia	0.0	0.0	0.0	0.0	0.0	0.0	0.0	0.0	3.0	0.0	0.0	1.0
Eukaryota;Fungi;Ascomycota;Saccharomycotina;Saccharomycetales;Pichiaceae	0.0	0.0	0.0	0.0	0.0	0.0	0.0	0.0	1.0	0.0	0.0	0.0
Eukaryota;Rhizaria;Cercozoa;Endomyxa;Vampyrellidae;Vampyrella	0.0	0.0	0.0	0.0	0.0	0.0	0.0	0.0	1.0	0.0	0.0	0.0
Eukaryota;Rhizaria;Cercozoa;Glissomonadida;Proleptomonas;Proleptomonas faecicola	0.0	0.0	0.0	0.0	0.0	0.0	0.0	0.0	1.0	0.0	0.0	0.0
Eukaryota;Rhizaria;Cercozoa;Granofilosea;Massisteria;Massisteria marina	0.0	0.0	0.0	0.0	0.0	0.0	0.0	0.0	1.0	0.0	0.0	0.0
Bacteria;Proteobacteria;Gammaproteobacteria;Chromatiales;Halothiobacillaceae;Halothiobacillus	0.0	0.0	0.0	0.0	0.0	0.0	0.0	0.0	0.0	1.0	0.0	1.0
Bacteria;Proteobacteria;Gammaproteobacteria;Chromatiales;Halothiobacillaceae;Unclassified Halothiobacillaceae	0.0	0.0	0.0	0.0	0.0	0.0	0.0	0.0	0.0	1.0	0.0	0.0
Bacteria;Proteobacteria;Gammaproteobacteria;Enterobacteriales;Enterobacteriaceae;Providencia	0.0	0.0	0.0	0.0	0.0	0.0	0.0	0.0	0.0	1.0	0.0	0.0
Bacteria;Proteobacteria;Gammaproteobacteria;Oceanospirillales;Oceanospirillaceae;Reinekea	0.0	0.0	0.0	0.0	0.0	0.0	0.0	0.0	0.0	1.0	0.0	0.0
Eukaryota;Fungi;Basidiomycota;Pucciniomycotina;Cystobasidiomycetes;Sporobolomyces	0.0	0.0	0.0	0.0	0.0	0.0	0.0	0.0	0.0	1.0	0.0	0.0
Eukaryota;Metazoa;Annelida;Annelida;Family Incertae Sedis;Tubificidae	0.0	0.0	0.0	0.0	0.0	0.0	0.0	0.0	0.0	1.0	0.0	0.0
Bacteria;Actinobacteria;Actinobacteria;Micrococcales;Cellulomonadaceae;Cellulomonas	0.0	0.0	0.0	0.0	0.0	0.0	0.0	0.0	0.0	0.0	2.0	0.0
Bacteria;Proteobacteria;Alphaproteobacteria;Rhizobiales;Hyphomicrobiaceae;Zhangella	0.0	0.0	0.0	0.0	0.0	0.0	0.0	0.0	0.0	0.0	2.0	0.0
Eukaryota;Metazoa;Nematoda;Enoplea;Unclassified Enoplea;	0.0	0.0	0.0	0.0	0.0	0.0	0.0	0.0	0.0	0.0	2.0	1.0
Eukaryota;Metazoa;Platyhelminthes;Trematoda;Digenea;Unclassified Digenea	0.0	0.0	0.0	0.0	0.0	0.0	0.0	0.0	0.0	0.0	1.0	0.0
Bacteria;Actinobacteria;Actinobacteria;Propionibacteriales;Nocardioidaceae;Marmoricola	0.0	0.0	0.0	0.0	0.0	0.0	0.0	0.0	0.0	0.0	0.0	2.0
Bacteria;Bacteroidetes;Bacteroidia;Bacteroidales;BS11 gut group;Bacteroidia	0.0	0.0	0.0	0.0	0.0	0.0	0.0	0.0	0.0	0.0	0.0	1.0
Bacteria;Bacteroidetes;Bacteroidia;Bacteroidales;Marinilabiaceae;Anaerophaga	0.0	0.0	0.0	0.0	0.0	0.0	0.0	0.0	0.0	0.0	0.0	1.0
Bacteria;Bacteroidetes;Flavobacteria;Flavobacteriales;Flavobacteriaceae;Aequorivita	0.0	0.0	0.0	0.0	0.0	0.0	0.0	0.0	0.0	0.0	0.0	5.0
Bacteria;Bacteroidetes;Flavobacteria;Flavobacteriales;Flavobacteriaceae;Antarcticimonas	0.0	0.0	0.0	0.0	0.0	0.0	0.0	0.0	0.0	0.0	0.0	1.0
Bacteria;Bacteroidetes;Flavobacteria;Flavobacteriales;Flavobacteriaceae;Gaetbulibacter	0.0	0.0	0.0	0.0	0.0	0.0	0.0	0.0	0.0	0.0	0.0	4.0
Bacteria;Bacteroidetes;Flavobacteria;Flavobacteriales;Flavobacteriaceae;Mariniflexile	0.0	0.0	0.0	0.0	0.0	0.0	0.0	0.0	0.0	0.0	0.0	1.0
Bacteria;Bacteroidetes;Flavobacteria;Flavobacteriales;Flavobacteriaceae;Robiginitalea	0.0	0.0	0.0	0.0	0.0	0.0	0.0	0.0	0.0	0.0	0.0	1.0
Bacteria;Bacteroidetes;Flavobacteria;Flavobacteriales;Flavobacteriaceae;Salinimicrobium	0.0	0.0	0.0	0.0	0.0	0.0	0.0	0.0	0.0	0.0	0.0	1.0
Bacteria;Bacteroidetes;Sphingobacteriia;Sphingobacteriales;Chitinophagaceae;Niastella	0.0	0.0	0.0	0.0	0.0	0.0	0.0	0.0	0.0	0.0	0.0	1.0
Bacteria;Bacteroidetes;Sphingobacteriia;Sphingobacteriales;Chitinophagaceae;Terrimonas	0.0	0.0	0.0	0.0	0.0	0.0	0.0	0.0	0.0	0.0	0.0	2.0
Bacteria;Bacteroidetes;Sphingobacteriia;Sphingobacteriales;Saprospiraceae;Rubidimonas	0.0	0.0	0.0	0.0	0.0	0.0	0.0	0.0	0.0	0.0	0.0	2.0
Bacteria;Chlamydiae;Chlamydiae;Chlamydiales;Simkaniaceae;Candidatus Fritschea	0.0	0.0	0.0	0.0	0.0	0.0	0.0	0.0	0.0	0.0	0.0	1.0
Bacteria;Firmicutes;Bacilli;Bacillales;Listeriaceae;Unclassified Listeriaceae	0.0	0.0	0.0	0.0	0.0	0.0	0.0	0.0	0.0	0.0	0.0	1.0
Bacteria;Firmicutes;Bacilli;Bacillales;Planococcaceae;Unclassified Planococcaceae	0.0	0.0	0.0	0.0	0.0	0.0	0.0	0.0	0.0	0.0	0.0	1.0
Bacteria;Firmicutes;Clostridia;Clostridiales;Ruminococcaceae;Ethanoligenens	0.0	0.0	0.0	0.0	0.0	0.0	0.0	0.0	0.0	0.0	0.0	4.0
Bacteria;Planctomycetes;Planctomycetacia;Brocadiales;Brocadiaceae;Candidatus Anammoxoglobus	0.0	0.0	0.0	0.0	0.0	0.0	0.0	0.0	0.0	0.0	0.0	1.0
Bacteria;Proteobacteria;Alphaproteobacteria;Rhizobiales;Candidatus Liberibacter;Unclassified Candidatus Liberibacter	0.0	0.0	0.0	0.0	0.0	0.0	0.0	0.0	0.0	0.0	0.0	1.0
Bacteria;Proteobacteria;Alphaproteobacteria;Rhizobiales;Family Incertae Sedis;Agaricicola	0.0	0.0	0.0	0.0	0.0	0.0	0.0	0.0	0.0	0.0	0.0	1.0
Bacteria;Proteobacteria;Alphaproteobacteria;Rhodobacterales;Rhodobacteraceae;Rhodothalassium	0.0	0.0	0.0	0.0	0.0	0.0	0.0	0.0	0.0	0.0	0.0	2.0
Bacteria;Proteobacteria;Alphaproteobacteria;Rhodobacterales;Rhodobacteraceae;Salinihabitans	0.0	0.0	0.0	0.0	0.0	0.0	0.0	0.0	0.0	0.0	0.0	2.0
Bacteria;Proteobacteria;Alphaproteobacteria;Rhodospirillales;Candidatus Alysiosphaera;Candidatus	0.0	0.0	0.0	0.0	0.0	0.0	0.0	0.0	0.0	0.0	0.0	1.0
Bacteria;Proteobacteria;Alphaproteobacteria;Rhodospirillales;wr0007;Unclassified wr0007	0.0	0.0	0.0	0.0	0.0	0.0	0.0	0.0	0.0	0.0	0.0	1.0
Bacteria;Proteobacteria;Alphaproteobacteria;Rickettsiales;Anaplasmataceae;Candidatus Neoehrlichia	0.0	0.0	0.0	0.0	0.0	0.0	0.0	0.0	0.0	0.0	0.0	1.0
Bacteria;Proteobacteria;Betaproteobacteria;Burkholderiales;Alcaligenaceae;Brackiella	0.0	0.0	0.0	0.0	0.0	0.0	0.0	0.0	0.0	0.0	0.0	1.0
Bacteria;Proteobacteria;Betaproteobacteria;Nitrosomonadales;Gallionellaceae;Sideroxydans	0.0	0.0	0.0	0.0	0.0	0.0	0.0	0.0	0.0	0.0	0.0	3.0
Bacteria;Proteobacteria;Deltaproteobacteria;Desulfobacterales;Desulfobacteraceae;Desulfofaba	0.0	0.0	0.0	0.0	0.0	0.0	0.0	0.0	0.0	0.0	0.0	1.0
Bacteria;Proteobacteria;Deltaproteobacteria;Desulfuromonadales;Sva1033;Pelobacter	0.0	0.0	0.0	0.0	0.0	0.0	0.0	0.0	0.0	0.0	0.0	1.0
Bacteria;Proteobacteria;Deltaproteobacteria;Syntrophobacterales;Syntrophobacteraceae;Syntrophobacter	0.0	0.0	0.0	0.0	0.0	0.0	0.0	0.0	0.0	0.0	0.0	3.0
Bacteria;Proteobacteria;Epsilonproteobacteria;Nautiliales;Nautiliaceae;Nautilia	0.0	0.0	0.0	0.0	0.0	0.0	0.0	0.0	0.0	0.0	0.0	1.0
Bacteria;Proteobacteria;Gammaproteobacteria;Acidithiobacillales;KCM-B-112;Methylomonas	0.0	0.0	0.0	0.0	0.0	0.0	0.0	0.0	0.0	0.0	0.0	1.0
Bacteria;Proteobacteria;Gammaproteobacteria;Chromatiales;Chromatiaceae;Marichromatium	0.0	0.0	0.0	0.0	0.0	0.0	0.0	0.0	0.0	0.0	0.0	1.0
Bacteria;Proteobacteria;Gammaproteobacteria;Enterobacteriales;Enterobacteriaceae;Ewingella	0.0	0.0	0.0	0.0	0.0	0.0	0.0	0.0	0.0	0.0	0.0	1.0
Bacteria;Proteobacteria;Gammaproteobacteria;Enterobacteriales;Enterobacteriaceae;Serratia	0.0	0.0	0.0	0.0	0.0	0.0	0.0	0.0	0.0	0.0	0.0	1.0
Bacteria;Proteobacteria;Gammaproteobacteria;Oceanospirillales;Alcanivoracaceae;Unclassified Alcanivoracaceae	0.0	0.0	0.0	0.0	0.0	0.0	0.0	0.0	0.0	0.0	0.0	1.0
Bacteria;Proteobacteria;Gammaproteobacteria;Oceanospirillales;Oceanospirillaceae;Neptuniibacter	0.0	0.0	0.0	0.0	0.0	0.0	0.0	0.0	0.0	0.0	0.0	2.0
Bacteria;Proteobacteria;Gammaproteobacteria;Oceanospirillales;Oceanospirillaceae;Pseudospirillum	0.0	0.0	0.0	0.0	0.0	0.0	0.0	0.0	0.0	0.0	0.0	1.0
Bacteria;Proteobacteria;Gammaproteobacteria;Pasteurellales;Pasteurellaceae;Actinobacillus	0.0	0.0	0.0	0.0	0.0	0.0	0.0	0.0	0.0	0.0	0.0	1.0
Bacteria;Proteobacteria;Gammaproteobacteria;Thiotrichales;Thiotrichaceae;Candidatus Parabeggiatoa	0.0	0.0	0.0	0.0	0.0	0.0	0.0	0.0	0.0	0.0	0.0	1.0
Bacteria;Proteobacteria;Gammaproteobacteria;Vibrionales;Unclassified Vibrionales;	0.0	0.0	0.0	0.0	0.0	0.0	0.0	0.0	0.0	0.0	0.0	3.0
Bacteria;Proteobacteria;Gammaproteobacteria;Xanthomonadales;Xanthomonadaceae;Rhodanobacter	0.0	0.0	0.0	0.0	0.0	0.0	0.0	0.0	0.0	0.0	0.0	1.0
Eukaryota;Alveolata;Dinoflagellata;Dinophyceae;Gymnodiniphycidae;Dinophyceae	0.0	0.0	0.0	0.0	0.0	0.0	0.0	0.0	0.0	0.0	0.0	1.0
Eukaryota;Archaeplastida;Rhodophyceae;Florideophycidae;Ahnfeltiophycidae;Rhodophyceae	0.0	0.0	0.0	0.0	0.0	0.0	0.0	0.0	0.0	0.0	0.0	1.0
Eukaryota;Chromalveolata;Stramenopiles;Dictyochophyceae;Rhizochromulinales;Dictyochophyceae	0.0	0.0	0.0	0.0	0.0	0.0	0.0	0.0	0.0	0.0	0.0	1.0
Eukaryota;Chromalveolata;Stramenopiles;Labyrinthulomycetes;Labyrinthula;Labyrinthula sp. ACB-2011b	0.0	0.0	0.0	0.0	0.0	0.0	0.0	0.0	0.0	0.0	0.0	1.0
Eukaryota;Excavata;Euglenozoa;Kinetoplastea;Prokinetoplastina;Ichthyobodo	0.0	0.0	0.0	0.0	0.0	0.0	0.0	0.0	0.0	0.0	0.0	1.0
Eukaryota;Metazoa;Arthropoda;Crustacea;Maxillopoda;Zaus caeruleus	0.0	0.0	0.0	0.0	0.0	0.0	0.0	0.0	0.0	0.0	0.0	1.0
Eukaryota;Metazoa;Arthropoda;Hexapoda;Insecta;Acricotopus lucens	0.0	0.0	0.0	0.0	0.0	0.0	0.0	0.0	0.0	0.0	0.0	2.0
Eukaryota;Metazoa;Arthropoda;Myriapoda;Diplopoda;Unclassified Diplopoda	0.0	0.0	0.0	0.0	0.0	0.0	0.0	0.0	0.0	0.0	0.0	1.0
Eukaryota;Metazoa;Gastrotricha;Gastrotricha;Thaumastodermatidae;Unclassified Thaumastodermatidae	0.0	0.0	0.0	0.0	0.0	0.0	0.0	0.0	0.0	0.0	0.0	1.0
Eukaryota;Metazoa;Nematomorpha;Nematomorpha;Unclassified Nematomorpha;	0.0	0.0	0.0	0.0	0.0	0.0	0.0	0.0	0.0	0.0	0.0	1.0
Eukaryota;Metazoa;Platyhelminthes;Turbellaria;Rhabdocoela;Styloplanella strongylostomoides	0.0	0.0	0.0	0.0	0.0	0.0	0.0	0.0	0.0	0.0	0.0	1.0
Eukaryota;Metazoa;Platyhelminthes;Turbellaria;Unclassified Turbellaria;	0.0	0.0	0.0	0.0	0.0	0.0	0.0	0.0	0.0	0.0	0.0	2.0
Eukaryota;Rhizaria;Cercozoa;Silicofilosea;Chlorarachniophyta;Chlorarachnion	0.0	0.0	0.0	0.0	0.0	0.0	0.0	0.0	0.0	0.0	0.0	1.0
Eukaryota;Rhizaria;Cercozoa;Thecofilosea;Phaeodarea;Incertae Sedis	0.0	0.0	0.0	0.0	0.0	0.0	0.0	0.0	0.0	0.0	0.0	1.0
Eukaryota;Unikonta;Amoebozoa;Discosea;Longamoebia;Unclassified Longamoebia	0.0	0.0	0.0	0.0	0.0	0.0	0.0	0.0	0.0	0.0	0.0	1.0
Eukaryota;Unikonta;Apusozoa;Apusomonadidae;Amastigomonas;Amastigomonas sp.	0.0	0.0	0.0	0.0	0.0	0.0	0.0	0.0	0.0	0.0	0.0	3.0

## Sheet: All_ARGS
Supplementary Table S2. List of bacterial taxa, antibiotic resistance genes (ARGs), biocide resistance genes (BRGs), mobile genetic elements (MGEs), metal resistance genes (MRGs) and virulence factors (VFs) detected in the biofilms collected from six styrofoam samples (S1-S6) and six nylon rope samples (R1-R6)
ARGs	S1	S2	S3	S4	S5	S6	R1	R2	R3	R4	R5	R6
abcA	0.0	0.0	0.0	0.0	0.0	0.0	0.0	9.492844768255927e-06	0.0	0.0	0.0	0.0
Acinetobacter_baumannii_AbaF	0.0	0.0	0.0	0.0	0.0	0.0	0.0	0.0	1.6752736643294366e-05	0.0	0.0	0.0
acrF	0.0	3.749257178421525e-05	0.0	0.0	0.0	0.0	0.0	0.0	0.0	0.0	0.0	0.0
acrS	0.0	0.0003511747673906	0.0	0.0	0.0	0.0	0.0	0.0	0.0	0.0	0.0	0.0
adeA	0.0	0.0	0.0	0.0	0.0	0.0	0.0	3.474333362286111e-05	1.814528150281254e-05	0.0	0.0	0.0
adeC	0.0	0.0	6.015369027249862e-05	0.0	0.0	0.0	0.0	0.0	0.0	0.0	0.0	0.0
adeF	2.25584941753968e-05	0.0	0.0	0.0	0.0	2.209979915702526e-05	7.592115132907567e-05	0.0	0.0	0.0	0.0	0.0
adeJ	0.0	0.0	0.0	0.0	0.0	0.0	0.0	0.0	0.0	0.0	0.0	3.323082289087955e-05
adeN	0.0	0.0	0.0001285854113164	0.0	0.0	0.0	0.0003691578917835	0.0	0.0	0.0	0.0	0.0
amrA	0.0	9.7012029491657e-05	0.0	0.0	0.0	0.0	0.0	0.0	1.8009191891541448e-05	0.0	0.0	0.0
amrB	0.0	0.0	0.0	4.0621476086949455e-05	0.0	2.243849339697967e-05	0.0	1.321178491214163e-05	0.0	0.0	0.0	0.0
ant(3'')-IIa	0.0	0.0	0.0	0.0001612502700942	0.0	0.0	0.0	0.0	0.0	0.0	0.0055751926229051	0.0
ant(3'')-IIc	0.0	0.0	0.0	0.0	0.0	0.0	0.0	0.0	0.0	0.0	0.005639521768554	0.0
ant(4')-Ic	0.0	0.0	0.0	0.0	0.0	9.115092259317812e-05	0.0	0.0	0.0	0.0	0.0	0.0
ant(6)-Ia	7.891750437597561e-05	0.0	0.0001946640254651	0.0	0.0	0.0	0.0	0.0	0.0	0.0	0.0	0.0
ant4-Ib	0.0	0.0	0.0	0.0001650148678395	0.0	0.0	0.0	5.366966322286327e-05	0.0	0.0	0.0	0.0
ant6-Ib	8.360840498573641e-05	0.0001356811601281	0.0	0.0	0.0	0.0	0.0	0.0	2.518768096719083e-05	0.0	0.0	0.0
aph(2'')-Id	0.0	0.0	0.0	0.0	0.0	0.0	0.0002664782132742	0.0	0.0	0.0	0.0	0.0
aph(2'')-If	0.0	0.0	0.0	0.0001423114799824	0.0	0.0	0.0	0.0	0.0	0.0	0.0	0.0
aph(2'')-Ig	0.0	0.0	0.0	0.0	0.0	0.0	0.0	8.985735145456588e-05	0.0	0.0	0.0	0.0
aph(2'')-Ih	0.0	0.0	9.406583780867236e-05	0.0001423114799824	0.0	0.0	0.0	4.628558204119416e-05	0.0	0.0151157869278674	0.0	0.0
aph(2'')-IIa	0.0	0.0	0.0	0.0	0.0	7.808595702148926e-05	0.000268254734696	0.0	0.0	0.0	0.0048875855327468	0.0
aph(3'')-Ia	0.0	0.0	0.0001030574252462	0.0	0.0	0.0	0.0	0.0	0.0	0.0	0.0	0.0
aph(3'')-Ib	0.0	0.0	0.0001045955957723	0.0	0.0	0.0	0.0008747437000958	0.0	0.0	0.0	0.0	0.0
aph(3')-IIa	9.02339767015872e-05	0.0	0.0	0.0	0.0	0.0	0.0	0.0	0.0	0.0	0.0	0.0
aph(3')-IIc	0.0	0.0	0.0001045955957723	0.0	0.0	0.0	0.0	0.0	0.0	0.0	0.0	0.0
aph(3')-IX	0.0	0.0	0.0	0.0	0.0	0.0	0.0003014098142652	0.0	0.0	0.0	0.0	0.0
aph(3')-VI	0.0	0.0	0.000107813921796	0.0	0.0	0.0	0.0	0.0	0.0	0.0	0.0	0.0
aph(3')-VIa	0.0	0.0	0.0	0.0	0.0	0.0	0.00030952469388	0.0	0.0	0.0	0.0	0.0
APH(4)-Ib	0.0	0.0	0.0	0.0	0.0	0.0	0.0	3.276271602915881e-05	0.0	0.0	0.0	0.0
aph(6)-Ia	0.0	0.0002519792973809	0.0	0.0	0.0	0.0	0.0	0.0	0.0	0.0	0.0	0.0
APH(6)-Ic	0.0	0.0	0.0	0.0	0.0004881801814468	0.0	0.0003014098142652	5.1659563476688616e-05	0.0	0.0	0.0	0.0
aph(6)-Id	0.0	0.0	0.0	0.0	0.0	0.0	0.0005768919025721	0.0	0.0	0.0	0.0	0.0
aph(9)-Ia	0.0	0.0	0.0	0.0	0.0	0.0	0.0002431311794828	0.0	0.0	0.0	0.0	0.0
aph(9)-ib	0.0	0.0	0.0	0.000128123326389	0.0	0.0	0.0	0.0	0.0	0.0	0.0	0.0
aph3-IIc	0.0	0.0	0.0	0.0	0.0	8.74096533822641e-05	0.0	0.0	0.0	0.0	0.0	0.0
aph6-Ib	0.0	0.0	0.0	0.0	0.0004231951572931	0.0	0.0	0.0	0.0	0.0	0.0	0.0
aph9-Ia	0.0	0.0	0.0	0.0	0.0	0.0	0.000242398856653	8.309098462816784e-05	0.0	0.0	0.0	0.0
aph9-Ib	0.0	0.0	0.0	0.0001376909773856	0.0004231951572931	0.0	0.0	0.0	2.338856089810577e-05	0.0	0.0	0.0
aphA16	0.0	0.0	0.0	0.0	0.0	0.0	0.0003059939939498	0.0	0.0	0.0	0.0	0.0
apH-Stph	0.0	0.0	0.0	0.0001588345357107	0.0	0.0	0.0	5.1659563476688616e-05	0.0	0.0	0.0	0.0
apmA	0.0	0.0	0.0	0.0	0.0	8.51846803870792e-05	0.0	0.0	0.0	0.0	0.0	0.0
arlR	0.0	0.0	0.0	0.0	0.0005924732202104	0.0	0.0	0.0	0.0	0.0	0.0	0.0
arlS	0.0	8.58513535324398e-05	0.0	0.0	0.0	0.0	0.0	0.0	0.0	0.0	0.0	0.0
armA	0.0	0.0	0.0001086496886317	0.0	0.0	9.079762444359216e-05	0.0	5.3461641272387055e-05	0.0	0.0	0.0	0.0
arr-8	0.0	0.0	0.0	0.0	0.0008632060162006	0.0	0.0	0.0	0.0	0.0	0.0	0.0
AxyX	6.100000976000156e-05	0.0	7.150923384434785e-05	0.0	0.0	0.0	0.0	0.0	0.0	0.0	0.0	0.0
AxyY	0.0	3.70982904365801e-05	0.0	0.0	0.0	0.0	0.0	1.3186523373112676e-05	0.0	0.0	0.0	6.728765093965859e-05
bacA	0.0001745401739118	0.0	0.0	0.0	0.0009514168499729	0.0	0.0	0.0	0.0	0.0	0.0	0.0
Bacillus_subtilis_mprF	0.0	0.0	0.0	0.0	0.0	0.0	0.0	0.0	8.405690497802307e-06	0.0	0.0017109400931435	0.0
basS	0.0	0.0	5.864355578867021e-05	0.0	0.0	0.0	0.0	0.0	0.0	0.0	0.0	0.0
bcr1	0.0	9.628985557484564e-05	6.955736890070561e-05	0.0	0.0	0.0	0.0	0.0	0.0	0.0	0.0	0.0
bcrA	0.0	0.0	0.0	0.0	0.0	0.0	0.0	4.492867572728294e-05	0.0	0.0	0.0	0.0
Bifidobacteria_intrinsic_ileS_conferring_resistance_to_mupirocin	2.158123088982005e-05	0.0	0.0001770950700982	0.0001531004369486	0.0001176390870453	0.0001268544428146	0.0	0.0	0.0	0.0	0.0026467069671914	0.0
Bifidobacterium_adolescentis_rpoB_conferring_resistance_to_rifampicin	8.05796253611478e-05	0.0003922980131086	0.000566772427976	0.0007860101623968	0.0012079066494602	0.0003947057642198	6.77981637816514e-05	0.0	1.2137618798006028e-05	0.0	0.0	0.0
bla1	0.0	0.0	0.0	0.0001381394821979	0.0	0.0	0.0	0.0	0.0	0.0	0.0	0.0
blaA	8.105764008786648e-05	0.0	0.0	0.0	0.0	0.0	0.0	0.0	2.4419243242768055e-05	0.0152695067949305	0.0	0.0
bla-A	0.0	0.0	0.0	0.0	0.0	7.967954798111149e-05	0.0	9.383063570255688e-05	0.0	0.0	0.0	0.0
blaA_Yent	0.0	0.0	0.0	0.0	0.0	0.0	0.0	0.0	0.0	0.0	0.0049704259655052	0.0
blaACC-3	0.0	0.0	0.0	0.0	0.0	0.0	0.0	0.0	0.0	0.0119482878103567	0.0	0.0
blaACT-12	6.259686865424243e-05	0.0	0.0	0.0	0.0	6.132405001687638e-05	0.0	0.0	0.0	0.0	0.0	0.0
blaACT-54	0.0	0.0001015832769546	0.0	0.0	0.0	0.0	0.0	0.0	0.0	0.0	0.0	0.0
blaADC-120	0.0	0.0	7.299900954943844e-05	0.0001104396381113	0.0	0.0	0.0	0.0	0.0	0.0	0.0	0.0
blaADC-133	6.227084329666827e-05	0.0	0.0	0.0	0.0	0.0	0.0	0.0	0.0	0.0	0.0	0.0
blaADC-136	0.0	0.0	7.299900954943844e-05	0.0	0.0	0.0	0.0	0.0	0.0	0.0	0.0	0.0
blaADC-138	0.0	0.0	7.299900954943844e-05	0.0	0.0	0.0	0.0	0.0	0.0	0.0	0.0038184261974584	0.0
blaADC-14	0.0	0.0	0.0	0.0	0.0	0.0	0.0	0.0	1.8759574887022336e-05	0.0117304804804804	0.0	0.0
blaADC-16	0.0	0.0	0.0	0.0	0.0	0.0	0.0	0.0	1.8759574887022336e-05	0.0	0.0	0.0
blaADC-183	0.0	0.0	7.299900954943844e-05	0.0	0.0	0.0	0.0	0.0	0.0	0.0	0.0	0.0
blaADC-186	0.0	0.0001010541973871	0.0	0.0	0.0	0.0	0.0	0.0	0.0	0.0	0.0	0.0
blaADC-19	0.0	0.0001010541973871	0.0	0.0	0.0	0.0	0.0	0.0	1.8759574887022336e-05	0.0	0.0	0.0
blaADC-193	0.0	0.0	0.0	0.0	0.0	0.0	0.0	0.0	1.8759574887022336e-05	0.0	0.0	0.0
blaADC-2	0.0	0.0	0.0	0.0	0.0	0.0	0.0	0.0	0.0	0.0	0.0038184261974584	0.0
blaADC-221	0.0	0.0	0.0	0.0001104396381113	0.0	0.0	0.0	0.0	0.0	0.0	0.0	0.0
blaADC-43	0.0	0.0	0.0	0.0	0.0003394377824122	0.0	0.0	3.591954022988506e-05	0.0	0.0	0.0	0.0
blaADC-58	0.0	0.0	0.0	0.0001104396381113	0.0	0.0	0.0	0.0	0.0	0.0	0.0	0.0
blaADC-8	6.008041162291611e-05	0.0	0.0	0.0	0.0	0.0	0.0	0.0	0.0	0.0	0.0	0.0
blaADC-85	0.0	0.0	0.0	0.0	0.0003394377824122	0.0	0.0	0.0	1.8759574887022336e-05	0.0	0.0	0.0
blaAER-1	0.0	0.0	0.0	0.0	0.0	0.0	0.0005277142321889	0.0	0.0	0.0	0.0	0.0
blaALG11-1	0.0	0.0	0.0	0.0001432730440364	0.0	0.0	0.0	0.0	0.0	0.0	0.0	0.0001188900048697
blaALI-1	0.0002916098027551	0.0	0.0	0.0	0.0	0.0	0.0055613786461379	5.60695262125035e-05	0.0007906474488969	0.05493298176225	0.0476837612950909	0.0027180381601113
blaALI-2	0.0	0.0001577431373848	0.0	0.0	0.0	0.0	0.0	0.0	2.9283238848034867e-05	0.0	0.0	0.0
blaARL-2	0.0	0.0	0.0	0.0	0.0004605798885028	0.0	0.0	0.0	0.0	0.0	0.0	0.0
blaAST-1	0.0	0.0	9.013382529576964e-05	0.0	0.0	0.0	0.0	0.0	0.0	0.0	0.0	0.0
blaB-11	0.0	0.0	0.0	0.0	0.0	0.0	0.0	0.0	0.0	0.018018018018018	0.0	0.0
blaBBI	0.0	0.0	0.0	0.0	0.0	0.0	0.0	0.0	0.0	0.0147688672278836	0.0	0.0
blaBES-1	0.0	0.0	0.0	0.0	0.0004448604383832	0.0	0.0	0.0	0.0	0.0	0.0	0.0
blaBIC-1	8.105764008786648e-05	0.0	9.502243954909952e-05	0.0	0.0	0.0	0.0	0.0	0.0	0.0	0.0	0.0
blaBRO-1	0.0	0.0	0.0	0.0001350599396011	0.0	0.0	0.0	0.0	2.2941645721708843e-05	0.0	0.0	0.0
bla-C	6.178812358119022e-05	0.0	0.0	0.0	0.0	0.0	0.0	0.0	0.0	0.0	0.0	0.0
blaCAU-1	0.0	0.0	0.0	0.000146237313913	0.0	0.0	0.0	0.0	0.0	0.0	0.0	0.0
blaCBP-1	0.0	0.0	9.071721575075844e-05	0.000137245375517	0.0	0.0	0.0	0.0	0.0	0.0	0.0	0.0
blaCDD-1	0.0	0.0	0.0002686736709295	0.0001354914410056	0.0	7.484277030813668e-05	0.0	4.406742315743087e-05	0.0	0.0	0.0	0.0
blaCDD-2	0.0	0.0	0.0	0.0	0.0	0.0	0.0002604414899961	0.0	0.0	0.0145776844805971	0.0	0.0
blaCFE-1	0.0	0.0	0.0	0.0	0.0	0.0	0.0	0.0	0.0	0.0	0.0038384179576545	0.0
blaCGB-1	9.840330792559922e-05	0.0	0.0	0.0	0.0	0.0	0.0	0.0	0.0	0.0	0.0	0.0
blaCMY-113	0.0	0.0	0.0	0.0	0.0	0.0	0.0	0.0	1.8857792556587897e-05	0.0	0.0	0.0
blaCMY-133	0.0	0.0	7.338120331671297e-05	0.0	0.0	0.0	0.0	0.0	0.0	0.0	0.0	0.0
blaCMY-39	0.0	0.0	0.0	0.0	0.0	6.132405001687638e-05	0.0	0.0	0.0	0.0	0.0	0.0
blaCRH-1	8.217183445333543e-05	0.0	0.0	0.0	0.0	0.0	0.0	0.0	0.0	0.0	0.0	0.0
blaECV-1	0.0	0.0	0.0001086496886317	0.0	0.0	0.0	0.0	0.0	0.0	0.0	0.0	0.0
blaESP-1	0.0	0.0	0.0	0.0	0.0	0.0	0.0	4.7398980921910175e-05	0.0	0.0	0.0	0.0
blaFAR-1	0.0	0.0001302174892505	0.0	0.0	0.0	7.861002384713684e-05	0.000270055102043	0.0	2.417341193495496e-05	0.0	0.0	0.0
blaFEZ-1	0.0	0.0	0.0	0.0	0.0	0.0	0.0002843689767096	0.0	2.54546881859243e-05	0.0	0.0	0.0
blaGES-1	0.0	0.0	0.0	0.0001472528508151	0.0	0.0	0.0	0.0	0.0	0.0	0.0	0.0
blaGES-23	0.0	0.0	0.0	0.0	0.0	8.16229515904069e-05	0.0	0.0	0.0	0.0	0.0	0.0
blaGOB-10	0.0	0.0	0.0	0.0	0.0	0.0	0.0	0.0	0.0	0.0154793969226958	0.0	0.0
blaGOB-11	0.0	0.0	0.0	0.0	0.0	0.0	0.0	0.0	0.0	0.0153737355102542	0.0	0.0
blaGOB-22	0.0	0.0	0.0	0.0	0.0	8.050098662009201e-05	0.0	0.0	0.0	0.0	0.0	0.0
blaGOB-33	0.0	0.0	0.0	0.0	0.0	8.050098662009201e-05	0.0	4.7398980921910175e-05	0.0	0.0	0.0	0.0
blaHERA-1	8.217183445333543e-05	0.0	0.0	0.0	0.0	0.0	0.0	0.0	0.0	0.0	0.0	0.0
blaIMI-1	0.0	0.0	0.0	0.0001447400035316	0.0	0.0	0.0	0.0	2.4585927496984905e-05	0.0	0.0	0.0
blaIMI-3	0.0	0.0	9.567105688390564e-05	0.0	0.0	0.0	0.0	0.0	0.0	0.0	0.0	0.0
blaIMP-3	0.0	0.0	0.0	0.0	0.0005277089410781	0.0	0.0	0.0	0.0	0.0	0.0	0.0
blaIMP-39	0.0	0.0	0.0	0.0	0.0	0.0	0.0	0.0	2.916468322516833e-05	0.0	0.0	0.0
blaIMP-43	0.0	0.0	0.0	0.0	0.0	0.0	0.0	0.0	2.916468322516833e-05	0.0	0.0	0.0
blaIND-1	0.0	0.0	0.0	0.0	0.0	9.760744627686158e-05	0.0	0.0	0.0	0.0	0.0	0.0
blaIND-11	0.0	0.0	0.0	0.0	0.0	0.0	0.0003298213951181	0.0	0.0	0.0	0.0	0.0
blaJOHN-1	0.0	0.0	0.0	0.0	0.0005234703150453	0.0	0.0	0.0	0.0	0.0	0.0	0.0
blaKPC-25	0.0	0.0	0.0	0.0	0.0	7.914117265691479e-05	0.0	0.0	0.0	0.0	0.0	0.0
blaL	7.334970498748654e-05	0.0	0.0	0.0	0.0	7.185824265781221e-05	0.0	0.0	0.0	0.0	0.0	0.0
blaL1	0.0	0.0	0.0001926571798418	0.0	0.0	0.0	0.0	0.0	0.0	0.0	0.0	0.0
blaL2	0.0	0.0001272288911365	0.0	0.0	0.0	0.0	0.0	0.0	0.0	0.0	0.0	0.0
blaLHK-7	0.0	0.0	0.0	0.0	0.0	0.0	0.0	0.0	1.8423725720247e-05	0.0	0.0	0.0
blaLRA-17	0.0	0.0	0.0	0.0001437587153721	0.0	0.0	0.0	0.0	0.0	0.0	0.0	0.0
blaLRA-5	0.0	0.0	0.0	0.0	0.0	0.0	0.0	0.0	0.0	0.0	0.0044840234245383	0.0
blaLUT-1	8.051179739367209e-05	0.0	0.0	0.0	0.0	0.0	0.0	0.0	0.0	0.0	0.0	0.0
blaM-1	0.0	0.0001255819151995	0.0	0.0	0.0004218255936773	0.0	0.0	0.0	2.3312869762513195e-05	0.0	0.0	0.0
blaMCA	6.115602001514224e-05	0.0001984900859164	0.0	0.0	0.0	0.0	0.0	0.0	0.0	0.0	0.0	0.0
blaMUS-1	0.0	0.0	0.0	0.0	0.0	0.0	0.0	0.0	2.916468322516833e-05	0.0	0.005936338703741	0.0
blaMYO-1	0.0	0.0	0.0	0.0	0.0	0.0	0.0	5.1659563476688616e-05	0.0	0.0	0.0	0.0
blaMYX-1	0.0	0.0	0.0	0.0001618657291403	0.0	0.0	0.0	0.0	0.0	0.0	0.0	0.0
blaOKP-B-1	0.0	0.0	0.0	0.0	0.0	8.16229515904069e-05	0.0	0.0	0.0	0.0	0.0	0.0
blaOKP-B-20	0.0	0.0	0.0	0.0001477659269504	0.0	0.0	0.0	0.0	0.0	0.0	0.0	0.0
blaOXA-100	0.0	0.0	0.0	0.0	0.0	0.0	0.0002926415287593	0.0	0.0	0.0	0.0	0.0
blaOXA-101	0.0	0.0001453363737702	0.0	0.0	0.0	0.0	0.0003014098142652	0.0	0.0	0.0	0.0	0.0
blaOXA-129	0.0	0.0	0.0	0.0003164837390654	0.0	0.0	0.0	0.0	0.0	0.0	0.0	0.0
blaOXA-136	0.0	0.0001437215251728	0.0	0.0	0.0004827559572085	0.0	0.0	0.0	0.0	0.0166833500166833	0.0	0.0
blaOXA-137	0.0	0.0	0.0	0.0	0.0004827559572085	0.0	0.0	0.0	2.6680284283765103e-05	0.0	0.0	0.0
blaOXA-139	0.0	0.0001405971441908	0.0	0.0	0.0	0.0	0.0	0.0	0.0	0.0	0.0	0.0
blaOXA-143	0.0	0.0	0.0001015638393731	0.0	0.0	0.0	0.0	0.0	0.0	0.0	0.0	0.0
blaOXA-154	0.0	0.0	9.567105688390564e-05	0.0	0.0	0.0	0.0	0.0	0.0	0.0	0.0	0.0
blaOXA-162	0.0	0.0	0.0	0.0001594316580254	0.0	0.0	0.0	0.0	0.0	0.0	0.0	0.0
blaOXA-18	0.0	0.0	0.0	0.0	0.0004722612624865	0.0	0.0	0.0	0.0	0.0	0.0	0.0
blaOXA-182	0.0	0.0	0.0	0.0	0.0004722612624865	0.0	0.0	0.0	0.0	0.0	0.0053125929703769	0.0
blaOXA-198	0.0	0.000147546812915	0.0	0.0	0.0	0.0	0.0	0.0	2.739040591869421e-05	0.0	0.0	0.0
blaOXA-213	0.0	0.0	0.0001023051812663	0.000154776719105	0.0	0.0	0.0002937095635358	5.033979360684621e-05	0.0	0.0	0.0	0.0
blaOXA-214	0.0	0.0	0.0	0.0	0.0004722612624865	0.0	0.0	0.0	0.0	0.0	0.0	0.0
blaOXA-228	0.0	0.0	0.0	0.0	0.0009411126963631	0.0	0.0002905285935336	4.9794597286194446e-05	5.201210654596808e-05	0.0	0.0052934139343828	0.0
blaOXA-266	0.0	0.0	0.0	0.0001536551486767	0.0	0.0	0.0	0.0	0.0	0.0	0.0	0.0
blaOXA-269	0.0	0.0	0.0	0.0	0.0	0.0	0.0	5.033979360684621e-05	0.0	0.0	0.0	0.0
blaOXA-272	0.0	0.0001416234007177	0.0	0.0	0.0	0.0	0.0	0.0	0.0	0.0	0.0	0.0
blaOXA-285	0.0	0.0	0.0	0.0	0.0	0.0	0.0	0.0	0.0	0.0	0.0	0.000127044914951
blaOXA-286	0.0	0.0	0.0	0.0	0.0	0.0	0.0002863929551915	0.0	0.0	0.0	0.0	0.0
blaOXA-29	0.0	0.0	0.0001049873395767	0.0	0.0	0.0	0.0	0.0	0.0	0.0	0.0	0.0
blaOXA-294	0.0	0.0001390853469414	0.0	0.0	0.0	0.0	0.0	4.943764676801384e-05	0.0	0.0	0.0	0.0
blaOXA-298	0.0	0.0	0.0	0.0	0.0	0.0	0.0	0.0	0.0	0.0	0.0051268379714127	0.0
blaOXA-307	0.0	0.0	0.0001004717550787	0.0	0.0	0.0	0.0	0.0	0.0	0.0	0.0	0.0
blaOXA-328	0.0	0.0	0.0	0.0	0.0	0.0	0.0002937095635358	0.0	0.0	0.0	0.0	0.0
blaOXA-333	0.0	0.0001411084065333	0.0	0.0	0.0	0.0	0.0	0.0	0.0	0.0	0.0	0.0
blaOXA-347	0.0	0.0	0.0	0.0	0.0	0.0	0.0	5.0156739811912224e-05	0.0	0.0	0.0	0.0
blaOXA-364	0.0	0.0002811942883816	0.0	0.0	0.0	0.0	0.0	0.0	0.0	0.0	0.0	0.0
blaOXA-372	0.0	0.0	0.0	0.0	0.00050520972266	0.0	0.0	0.0	0.0	0.0	0.0	0.0
blaOXA-417	0.0	0.0	0.0	0.0	0.0	0.0	0.0	0.0	0.0	0.0164397974616952	0.0	0.0
blaOXA-444	0.0	0.0	0.0001030574252462	0.0	0.0	0.0	0.0	0.0	0.0	0.0	0.0	0.0
blaOXA-448	0.0	0.0001558426176572	0.0	0.0003406331006809	0.0005234703150453	0.0	0.0	5.539398975211189e-05	2.8930428741432035e-05	0.0	0.0	0.0
blaOXA-450	0.0	0.0	0.0	0.0	0.0	0.0	0.0	0.0	2.7921227738823943e-05	0.0	0.0	0.0
blaOXA-452	0.0	0.0	0.0	0.0	0.0	9.079762444359216e-05	0.0	0.0	0.0	0.0	0.0	0.0
blaOXA-493	0.0	0.0	0.0	0.0001703165503404	0.0	0.0	0.0	0.0	2.8930428741432035e-05	0.0	0.0	0.0
blaOXA-499	0.0	0.0	0.0001015638393731	0.0	0.0	0.0	0.0002915812333652	0.0	0.0	0.0	0.0	0.0
blaOXA-527	0.0	0.0	0.0	0.0	0.0004739785761683	0.0	0.0	0.0	0.0	0.0	0.0	0.0
blaOXA-542	0.0	0.0	0.0	0.0	0.0	0.0	0.0	0.0	0.0	0.0	0.0053125929703769	0.0
blaOXA-55	8.24551856066228e-05	0.0	0.0	0.0	0.0	0.0	0.0	0.0	0.0	0.0	0.0050561229649105	0.0
blaOXA-551	0.0	0.0	0.0	0.0	0.0	0.0	0.0	0.0	0.0	0.015217920623326	0.0	0.0
blaOXA-573	8.791177877176696e-05	0.0	0.0	0.0	0.0	0.0	0.0	0.0	0.0	0.0	0.0	0.0
blaOXA-617	0.0	0.0	0.0001086496886317	0.0	0.0	0.0	0.0	0.0	0.0	0.0	0.0	0.0
blaOXA-635	0.0	0.0	0.0	0.0	0.0	0.0	0.0	5.5172413793103446e-05	0.0	0.0	0.0	0.0
blaOXA-665	0.0	0.0	0.0	0.0	0.0	0.0	0.0	0.0	0.0	0.0	0.0	0.0001284359176694
blaOXA-671	0.0	0.0001380954156464	0.0	0.0	0.0	0.0	0.0	0.0	0.0	0.0	0.0	0.0
blaOXA-678	0.0	0.0	0.0	0.0	0.0	0.0	0.0	0.0	2.629079108254225e-05	0.0	0.0	0.0
blaOXA-728	0.0	0.0	9.870288615135338e-05	0.0	0.0	0.0	0.0	0.0	0.0	0.0	0.0	0.0
blaOXA-739	0.0	0.0	0.0	0.0	0.0	0.0	0.0	0.0	0.0	0.0	0.0053319114902692	0.0
blaOXA-802	0.0	0.0001416234007177	0.0	0.0	0.0	0.0	0.0	0.0	0.0	0.0	0.0	0.0
blaOXA-898	0.0	0.0	0.0	0.0	0.0	0.0	0.0	0.0	2.6484105722855064e-05	0.0	0.0	0.0
blaOXA-9	0.0	0.0	0.0	0.0	0.0004739785761683	0.0	0.0	0.0	0.0	0.0	0.0	0.0
blaOXY1-1	0.0	0.0	9.599869748967246e-05	0.0	0.0	8.022529830974924e-05	0.0	0.0	0.0	0.0	0.0	0.0
blaP	0.0	0.0	0.0	0.0	0.0	0.0	0.0	0.0	0.0	0.0	0.0047606352591689	0.0
blaPAU-1	0.0	0.0	0.0	0.0	0.0	0.0	0.0002737293211184	0.0	0.0	0.0	0.0	0.0
blaPDC-122	6.008041162291611e-05	0.0	0.0	0.0	0.0	0.0	0.0	0.0	0.0	0.0	0.0	0.0
blaPDC-125	0.0	0.0	7.043120519342805e-05	0.0	0.0	0.0	0.0	0.0	0.0	0.0	0.0	0.0
blaPDC-13	6.008041162291611e-05	0.0	0.0	0.0	0.0	0.0	0.0	0.0	0.0	0.0	0.0	0.0
blaPDC-254	0.0	0.0	0.0	0.0001065548267205	0.0	0.0	0.0	0.0	0.0	0.0	0.0	0.0
blaPEDO-2	0.0	0.0	0.0	0.0	0.0009114972618622	0.0	0.0	4.822763443453098e-05	0.0	0.0	0.0	0.0
blaPME-1	0.0	0.0	0.0	0.0	0.0	7.556705518208638e-05	0.0	4.449388209121245e-05	0.0	0.0	0.0	0.0
blaR1	4.0805467279728e-05	0.0001959838979629	9.567105688390564e-05	0.0	0.0002212972978714	3.997574591543818e-05	0.0001373317754416	2.353771919501e-05	0.0	0.0076868677551271	0.0024684775417913	0.0
blaR1_Bacilli	0.0	0.0	0.0	7.237000176582803e-05	0.0	0.0	0.0	0.0	0.0	0.0	0.0	0.0
blaRCP	0.0	0.0	9.534564512579716e-05	0.0	0.0	0.0	0.0	0.0	0.0	0.0	0.0	0.0
blaRm3	7.891750437597561e-05	0.0	0.0	0.0	0.0	0.0	0.0	0.0	0.0	0.0	0.0	0.0
blaRSD2-1	0.0	0.0	0.0	0.0	0.0	0.0	0.0	5.3461641272387055e-05	0.0	0.0	0.0	0.0
blaRUB-1	8.390176781024776e-05	0.0	0.0	0.0	0.0	0.0	0.0	0.0	0.0	0.0	0.0	0.0
blaSGM-2	0.0	0.0001251768122472	0.0	0.0	0.0	0.0	0.0	0.0	0.0	0.0	0.0	0.0
blaSGM-7	7.312539396305997e-05	0.0	0.0	0.0	0.0	0.0	0.0	0.0	0.0	0.0	0.0	0.0
blaSHN-1	0.0	0.0	0.0	0.0	0.0	0.0	0.0	5.795421616922631e-05	0.0	0.0	0.0	0.0
blaSIM-1	0.0	0.0	0.0001134883387327	0.0	0.0005277089410781	0.0	0.0	0.0	0.0	0.0	0.0	0.0
blaSST-1	0.0	0.0	0.0	0.0	0.0	0.0	0.0002123388401288	0.0	0.0	0.0	0.0	0.0
blaTEM-129	0.0	0.0	0.0	0.0001477659269504	0.0	0.0	0.0	0.0	0.0	0.0	0.0	0.0
blaTEM-156	8.331708650146555e-05	0.0	0.0	0.0	0.0	0.0	0.0	0.0	0.0	0.0	0.0	0.0
blaTER-1	8.390176781024776e-05	0.0	0.0	0.0	0.0	0.0	0.0	0.0	0.0	0.0	0.0	0.0
blaTLA-2	0.0	0.0	9.190694972781756e-05	0.0	0.0	0.0	0.0	9.044657998869418e-05	0.0	0.0	0.0096149223595019	0.0
blaVHH-1	0.0	0.0	0.0	0.0	0.0	0.0	0.0	0.0	0.0	0.0	0.0051629424641691	0.0
blaZ	8.479433980822912e-05	0.0	0.0	0.0001503858901942	0.0004622131505187	8.30701670441375e-05	0.0	4.891171435558817e-05	2.554495303764744e-05	0.0159734202287393	0.0	0.0
blt	0.0	0.0	0.0	0.0	0.0	0.0	0.0	0.0	0.0	0.0112331783154725	0.0	0.0
bmr	6.131283032287336e-05	0.0	0.0	0.0	0.0	0.0	0.0	0.0	0.0	0.0	0.0	0.0
Burkholderia_pseudomallei_Omp38	6.393583910673961e-05	0.0	0.0	0.0001133925696116	0.0	6.263579440226412e-05	0.0	0.0	0.0	0.0	0.0	0.0
BUT-1	0.0	0.0	0.0	0.0	0.0	0.0	0.0002022020613286	0.0	0.0	0.0	0.0	0.0
car(A)	0.0	0.0	0.0	7.682757433836093e-05	0.0	0.0	0.0	0.0	0.0	0.0	0.0	0.0
CARB-4	0.0002482214930026	0.0008056362310725	0.0006789665663283	0.0026413798568372	0.0063142474679867	0.0015401036505968	0.0002784651225218	0.0	0.0	0.0311730415536643	0.0101472364001664	0.000608848467845
cat	0.0	0.0	0.0	0.0001851913582304	0.0	0.0	0.0	0.0	0.0	0.0	0.0	0.0
cat-86	0.0	0.0	0.0	0.0001918951178044	0.0005897923459108	0.0	0.0	0.0	0.0	0.0	0.0	0.0
catA_variant1	0.0	0.0	0.0	0.0	0.0	0.0001084527180854	0.0	0.0	0.0	0.0	0.0	0.0
catA1	0.0	0.0	0.0	0.0	0.0	0.0	0.0	0.0	0.0	0.0	0.0	0.000159961097461
catA7	0.0	0.0	0.0003893280509303	0.0	0.0	0.0	0.0	0.0	3.335035535470637e-05	0.0	0.0	0.0
catA8	0.0	0.0	0.0001334839031761	0.0	0.0012068898930212	0.0	0.0003725760204112	0.0	3.335035535470637e-05	0.0	0.0	0.0
catA9	0.0	0.0	0.0	0.0	0.0	0.0	0.0	6.356268870173208e-05	0.0	0.0	0.0	0.0
catB10	0.0	0.0	0.0	0.0	0.0	0.0	0.0	6.537015852263441e-05	0.0	0.0	0.0	0.0
catB9	0.0	0.0	0.0	0.0	0.0	0.0001115513671735	0.0	0.0	0.0	0.0	0.0	0.0
catP	0.0001149615568553	0.0	0.0	0.0002038885626671	0.0	0.0	0.00038690586735	0.0	0.0	0.0	0.0	0.0
cat-pC223	0.0	0.0	0.0	0.0001963371344202	0.0	0.0	0.0	0.0	0.0	0.0208541875208541	0.0	0.0
cdeA	0.0	0.0	6.341995399770216e-05	0.0001918951178044	0.0	0.0	0.0	0.0	1.6297911214064655e-05	0.0	0.0	0.0
ceoB	0.0	3.774787139753189e-05	0.0	0.0	0.0	0.0	0.0	1.3417415805715816e-05	0.0	0.0	0.0	0.0
cepS	0.0	0.0001013180464664	7.318960748559886e-05	0.0	0.0	0.0	0.0	0.0	0.0	0.0	0.0	0.0
cfr(A)	0.0	0.0	0.0	0.0	0.0	6.693082030413365e-05	0.0	0.0	2.058193359033308e-05	0.0	0.0	0.0
cfr(B)	0.0	0.0	0.0	0.0	0.0	0.0	0.0	3.940886699507389e-05	2.058193359033308e-05	0.0	0.0	0.0
cfr(C)	0.0	0.0	7.376742017627462e-05	0.0	0.0	0.0	0.0	0.0	1.895704409635941e-05	0.0	0.0	0.0
cfr-Cb	0.0	0.0	8.125107149850538e-05	0.0001229241189413	0.0	6.790083219259935e-05	0.0	0.0	2.08802224829466e-05	0.0	0.0	0.0
cfxA	0.0	0.0001205118378778	0.0	0.0	0.0	0.0	0.0002499267714559	0.0	0.0	0.0	0.0	0.0
cfxA6	0.0	0.0	0.0	0.0	0.000392602736284	0.0	0.0	0.0	0.0	0.0	0.0	0.0
Clostridium_perfringens_mprF	4.195088390512388e-05	6.807861718712771e-05	0.0	7.440144041188637e-05	0.0	0.0	0.0	0.0	1.2638029397572945e-05	0.0	0.0	0.0
cmeA	0.0	0.0	0.0	0.0	0.0	0.0	0.0	3.748125937031484e-05	0.0	0.0	0.0	0.0
cmeB	0.0	0.0	0.0	8.147708171906864e-05	0.0001252104788148	2.2503157643080475e-05	7.730683997004822e-05	0.0	0.0	0.0	0.0014085260901287	0.0
cmeC	0.0	0.0	0.0	8.602194936059884e-05	0.0	9.503361909309036e-05	0.0001632381752714	0.0	1.4611920398816588e-05	0.0	0.0	0.0
cmeR	0.0	0.0	0.0	0.0	0.0	0.0	0.0	6.537015852263441e-05	0.0	0.0	0.0	0.0
cmlB1	0.0	0.0	6.642563902128995e-05	0.0	0.0	0.0	0.0	0.0	0.0	0.0	0.0	0.0
cmxA	0.0	9.89918668282214e-05	0.0	0.0001081857679458	0.0	0.0	0.0	0.0	0.0	0.0	0.0	0.0
CMY2-MIR-ACT-EC	0.0	0.0	7.338120331671297e-05	0.0	0.0	0.0	0.0	0.0	0.0	0.0	0.0	0.0
cpxA	5.220961534043802e-05	0.0	0.0	0.0001851913582304	0.0	5.114800678263489e-05	0.0	0.0	1.5728551870341874e-05	0.0	0.0	0.0
CRP	0.0	0.0	0.0	0.0	0.0	0.0001110226877082	0.0003814048360607	0.0	0.0	0.0	0.0	0.0
dfr32	0.0	0.0	0.0	0.0	0.0	0.0001482644753572	0.0	0.0	0.0	0.0	0.0	0.0
dfrF	0.0	0.0	0.0001698886040423	0.0	0.0	0.0	0.0	0.0	0.0	0.0	0.0	0.0
dha1	0.0	0.0	0.0	0.0	0.0	0.0	0.0	3.483106931382793e-05	0.0	0.0	0.0	0.0
efmA	0.0	0.0	6.534177078551133e-05	0.0	0.0	0.0001092111287013	0.0	0.0	0.0	0.0	0.0	0.0
efrA	0.0	0.0	0.0	0.0	0.0	0.0	0.0001397160076542	0.0	0.0	0.0	0.0	0.0
emeA	0.0	9.848937004229136e-05	0.0	0.0	0.0	0.0	0.0	0.0	0.0	0.0	0.0	0.0
emrK	0.0	0.0	0.0	0.0	0.0003702957626315	0.0	0.0	0.0	0.0	0.0	0.0	0.0
emrY	4.661209322791542e-05	0.0	0.0	0.0001653365342486	0.0002540820827413	0.0	0.0	2.688714122470928e-05	0.0	0.0	0.0	0.0
emt(A)	0.0	0.0	0.0	0.0	0.0	0.0	0.0	0.0	0.0	0.0	0.0042873557304796	0.0
ere(A)	0.0	0.0	0.0	0.0001036890489847	0.0	0.0	0.0	0.0	0.0	0.0	0.0	0.0
ere(D)	0.0	0.0	0.0	0.0	0.0	5.727576309644689e-05	0.0	3.3723969311187924e-05	0.0	0.0	0.0	0.0
erm(34)	8.479433980822912e-05	0.0	0.0	0.0	0.0	0.0	0.0	0.0	0.0	0.0	0.0	0.0
erm(35)	0.0	0.0	0.0001049873395767	0.0	0.0	0.0	0.0	0.0	0.0	0.0	0.0	0.0
erm(39)	0.0	0.0	0.0	0.0	0.0	0.0	0.0	0.0	2.916468322516833e-05	0.0	0.0	0.0
erm(42)	0.0	0.0	0.0	0.0	0.0004316030081003	0.0	0.0	0.0	2.3853234293432373e-05	0.0149155778294851	0.0	0.0
erm(43)	0.0	0.0	0.0002297673743195	0.0001738066435851	0.0	9.600732420674908e-05	0.0	0.0	0.0	0.0	0.0	0.0
erm(44)	0.0	0.0001590361139207	0.0	0.0	0.0	0.0	0.0	0.0	0.0	0.0	0.0	0.0
erm(45)	0.0	0.0001577431373848	0.0	0.0001723935814421	0.0	0.0	0.0	0.0	0.0	0.0	0.0059604701618863	0.0
erm(47)	0.0	0.0	0.0	0.0	0.0	0.0	0.0003258154672421	0.0	0.0	0.0	0.0	0.0
erm(48)	0.0	0.0001590361139207	0.0	0.0	0.0	0.0	0.0	5.652911249293386e-05	0.0	0.0	0.0	0.0
erm(49)	0.0	0.0	0.0	0.0	0.0	7.680585936539927e-05	0.0	0.0	0.0	0.0147688672278836	0.0	0.0
erm(A)	0.0	0.0001590361139207	0.0001148836871597	0.0	0.0	0.0	0.0	0.0	0.0	0.0	0.0	0.0
erm(B)	0.0	0.0	0.0001125767858111	0.0	0.0	0.0001904535537109	0.0003231984755374	0.0	2.8930428741432035e-05	0.0	0.0	0.0
erm(C)	9.760001561600248e-05	0.0	0.0	0.0001730972287133	0.0	0.0	0.0	5.629838142153412e-05	0.0	0.0183857326714469	0.0	0.0
erm(D)	0.0	0.0	0.0	0.0	0.0	8.133953856405131e-05	0.0	0.0	0.0	0.0	0.0	0.0
erm(G)	9.760001561600248e-05	0.0	0.0	0.0001730972287133	0.0	0.0	0.0	0.0	0.0	0.0	0.0	0.0
erm(K)	0.0	0.0	0.0	0.0	0.0	0.0	0.0002823734049432	0.0	0.0	0.0	0.0	0.0
erm(O)	0.0	0.0	0.0	0.0001624859043477	0.0	0.0	0.0	0.0	0.0	0.0	0.0	0.0
erm(Q)	0.0	0.0003008124945477	0.0	0.0001643752753285	0.0	0.0	0.0	5.3461641272387055e-05	0.0	0.0	0.0	0.0
erm(R)	0.0	0.0	0.0	0.0	0.0	0.0	0.0	4.044898371928405e-05	0.0	0.0	0.0	0.0
erm(T)	9.760001561600248e-05	0.0	0.0	0.0	0.0	0.0	0.0	0.0	0.0	0.0	0.0	0.0
erm(V)	0.0	0.000149249276141	0.0	0.0	0.0	0.0	0.0	0.0	0.0	0.0	0.0	0.0
erm(W)	0.0	0.0	0.0	0.0	0.0	7.50826509822012e-05	0.0	4.420866489832007e-05	0.0	0.0	0.0	0.0
erm(Y)	0.0	0.0	0.0	0.0	0.0	0.0	0.0	0.0	0.0	0.0	0.0059847986115267	0.0
erm(Z)	0.0	0.0	0.0	0.0	0.0	0.0	0.0	4.873888144267088e-05	0.0	0.0	0.0	0.0
Escherichia_coli_mdfA	0.0	0.0	0.0	0.0	0.0	0.0	0.0	3.355986240456414e-05	0.0	0.0	0.0	0.0
evgS	1.9959936415626555e-05	0.0	0.0	7.079936733685348e-05	0.0	0.0	0.0	0.0	0.0	0.0	0.0	0.0
far1	0.0	0.0	0.0001309888769485	0.0	0.0006090846189079	0.0002189325897798	0.0	0.0	0.0	0.0	0.0	0.0
fosA	0.0	0.0002853294985048	0.0	0.0	0.0	0.0	0.0	0.0	0.0	0.0	0.0	0.0
fosA-491618165	0.0	0.0	0.0	0.0	0.0	0.0	0.0012101717354709	0.0	0.0002708149156622	0.0	0.0	0.0
fosA8	0.0001683943931402	0.0	0.0	0.0002986536692589	0.0	0.0	0.0	0.0	0.0	0.0	0.0	0.0
FosB1	0.0	0.0	0.0	0.0	0.0	0.0	0.0	9.852216748768474e-05	0.0	0.0	0.0	0.0
fosB-251804940	0.0001672168099714	0.0	0.0	0.0	0.0	0.0	0.0	0.0	0.0	0.0	0.0	0.0
fosB-38141535	0.0	0.0	0.0	0.0003050994319048	0.0	0.0	0.0	0.0	5.182501263752933e-05	0.0	0.0	0.0
FosX_CC	0.000344057609006	0.0002791713078896	0.0006049989856183	0.0006101988638097	0.0	0.0001685308424924	0.0	0.0	5.182501263752933e-05	0.0	0.0	0.0
fusD	0.0	0.0	0.0	0.0	0.0006090846189079	0.0	0.0	0.0	0.0	0.0	0.0	0.0
fusF	0.0	0.0	0.0	0.0	0.0	0.0	0.0	6.415396952686447e-05	0.0	0.0	0.0	0.0
fusH	0.0	0.0	0.0	0.0	0.0	0.0	0.0	0.0	1.41248563855227e-05	0.0	0.0	0.0
hmrM	0.0	0.0	6.028305304727819e-05	0.0	0.0	0.0	0.0	0.0	0.0	0.0	0.0	0.0
ICR-Mc	0.0	0.0	4.8413850892891817e-05	7.324494133812649e-05	0.0	0.0	0.000138992090516	2.3822285748317552e-05	0.0	0.0077798005259145	0.0	0.0
ICR-Mo	0.0	0.0	0.0	0.0002275965350703	0.0	0.0	0.0	2.467460366417864e-05	0.0	0.0	0.0	0.0
iri	0.0	8.084335790971414e-05	0.0	0.0	0.0	0.0	0.0	2.8735632183908045e-05	0.0	0.0	0.0	0.0
kamB	0.0	0.0	0.0	0.0	0.0	0.0001084527180854	0.0	0.0	0.0	0.0	0.0	0.0
Klebsiella_pneumoniae_KpnG	0.0	0.0	0.0	0.0	0.0	5.991249899347002e-05	0.0	0.0	0.0	0.0	0.0	0.0
Klebsiella_pneumoniae_KpnH	0.0	0.0	0.0	0.0	0.0007622462482239	0.0	0.0	0.0	0.0	0.0	0.0	0.0
lin	0.0001369007852629	0.0002962199373791	0.0002674772868987	0.0003237314582807	0.0	0.0003576456046785	0.0013822285948079	7.896814951302974e-05	8.248484835820509e-05	0.0	0.0027982359920306	6.715923939206383e-05
lin(A)	0.0	0.0	0.0	0.0	0.0	0.0001446036241138	0.0	0.0	4.446714047294184e-05	0.0	0.0	0.0
Listeria_monocytogenes_mprF	0.0	4.480925149730114e-05	0.0	0.0	0.0	0.0	0.0	0.0	0.0	0.0	0.0	0.0
lmr(A)	0.0	0.0	0.0	0.0	0.0	9.720243612633518e-05	0.0	0.0	0.0	0.0	0.0	0.0
lmr(B)	0.0	0.0	0.0001004717550787	0.0	0.0	0.0	0.0	0.0	0.0	0.0	0.0	0.0
lmrD	0.0	0.0	0.0	0.0	0.0	0.0	0.0	0.0	1.0832596626491092e-05	0.0	0.0	0.0
lnu(A)	0.0	0.0	0.0	0.0	0.0008045932620141	0.0	0.0	0.0	0.0	0.0	0.0	0.0
lnu(C)	0.0	0.0	0.0	0.0	0.0	0.0002839489346235	0.0	0.0	0.0	0.0	0.0	0.0
lnu(G)	0.0	0.0	0.0	0.0	0.0004863586136055	0.0	0.0	0.0	0.0	0.0	0.0	0.0
lnu(P)	0.0	0.0002323641424949	0.0	0.0002539450361363	0.0	0.0001402741742901	0.0	8.259343382201114e-05	0.0	0.0	0.0	0.0
LpeB	2.3558624459035087e-05	0.0	0.0	0.0	0.0	0.0	0.0	0.0	0.0	0.0	0.0	0.0
lrfA	0.0	0.0	5.550815775640467e-05	0.0	0.0	9.277539448097734e-05	0.0	0.0	0.0	0.0	0.0029035161580674	0.0
lsa(A)	0.0	0.0	0.0	0.0	0.0	0.0	0.0	2.7641489876304332e-05	0.0	0.0	0.0	0.0
lsa(B)	0.0	0.0	0.0	0.0	0.0	4.751680954654519e-05	0.0	0.0	0.0	0.0	0.0	0.0
lsa(C)	9.700610071367388e-05	0.0	0.0	0.0	0.0002643896723048	0.0	0.0	0.0	0.0	0.0	0.0	0.0
lsa(E)	0.0	0.0	0.0	8.567438592883886e-05	0.0005266428624092	0.0	0.0	0.0	0.0	0.0	0.0	0.0
Mbl	0.0	0.0	0.0001208259468404	0.0	0.0	0.0	0.0	0.0	0.0	0.0	0.0	0.0
mcr-10.1	4.428148856651965e-05	0.0	0.0	0.0	0.0	0.0	0.0	0.0	0.0	0.0	0.0	0.0
mcr-2.1	0.0	0.0	0.0	7.86805585060765e-05	0.0	0.0	0.0	0.0	0.0	0.0	0.0	0.0
mcr-3.1	0.0	0.0	0.0	0.0	0.0002404872849562	0.0	0.0	0.0	0.0	0.0	0.0	0.0
mcr-3.11	0.0	0.0	0.0	0.0	0.0	0.0	0.0	0.0	0.0	0.0	0.0	6.492885874804694e-05
mcr-4.1	0.0	0.0	5.171885547414089e-05	0.0	0.0	0.0	0.0008908828827544	0.0	0.0	0.0	0.0	0.0
mcr-4.3	0.0	0.0	0.0	0.0	0.0	0.0	0.0	0.0	1.3290916525122837e-05	0.0	0.0	0.0
mcr-5.1	0.0	0.0	5.115259063318314e-05	0.0	0.0	0.0	0.0	0.0	0.0	0.0	0.0	0.0
mcr-6.1	0.0	7.19940849659792e-05	0.0	0.0	0.0	0.0	0.0	0.0	0.0	0.0	0.0	0.0
mcr-9.1	0.0	0.0	5.1910406790711775e-05	0.0	0.0	0.0	0.0	0.0	0.0	0.0	0.0	0.0
mdsB	2.264394301697028e-05	0.0	0.0	0.0	0.0	0.0	0.0	0.0	0.0	0.0	0.0	0.0
mdtA	0.0	0.0	0.0	0.0002038885626671	0.0	0.0	0.0	0.0	0.0	0.0	0.0	0.0
mdtB	2.2970224616638432e-05	0.0	0.0	4.073854085953432e-05	0.0	0.0	0.0	0.0	0.0	0.0	0.0	0.0
mdtC	2.330604661395771e-05	0.0	0.0	0.0	0.0	0.0	0.0	0.0	1.4042254886192158e-05	0.0	0.0	0.0
mdtF	2.3036612549056465e-05	0.0	0.0	0.0	0.0	2.256819567095065e-05	0.0	0.0	0.0	0.0	0.0	0.0
mdtN	0.0	0.0	0.0	0.0001232814564964	0.0	0.0	0.0	0.0	0.0	0.0	0.0	0.0
mdtO	0.0	0.0	0.0	6.200120034323864e-05	0.0	0.0	0.0	0.0	0.0	0.0	0.0	0.0
mecA	3.574290556938806e-05	0.0	0.0	0.0	0.0	0.0	0.0	0.0	0.0	0.0	0.0	0.0
mecA1	0.0	0.0	0.0	0.0	0.0	0.0	0.0	0.0	1.081633146639126e-05	0.0067533800667233	0.0	0.0
mecA2	3.574290556938806e-05	0.0	4.190077678174045e-05	6.339136178591215e-05	0.0	0.0	0.0001202936030027	0.0	0.0	0.0	0.0	0.0
mecB	3.542519085321572e-05	5.7488610069130056e-05	8.305665086513884e-05	0.0001256557660289	0.0001931023828834	3.470486978732856e-05	0.0001192243265315	2.0434227330779053e-05	1.067211371350604e-05	0.0066733400066733	0.0	0.0
mecC	0.0	0.0	0.0	0.0	0.0001957118745439	0.0	0.0	0.0	2.163266293278252e-05	0.0067635202770337	0.0	5.2840002164326494e-05
mecC3	0.0	0.0	0.0	0.0	0.0	0.0	0.0	4.142073107590349e-05	0.0	0.0	0.0	0.0
mecD	0.0	5.71499437358804e-05	4.128368139467505e-05	6.24577629378133e-05	0.0	0.0	0.0001185219740925	0.0	0.0	0.0066340272525839	0.0	0.0
MecI	0.0	0.0	0.0	0.0	0.0	0.0001874062968515	0.0	0.0	0.0	0.0	0.0	0.0
mecI_of_mecA	0.0	0.0	0.0	0.0	0.0	0.0	0.0006490033903937	0.0	0.0	0.0	0.0	0.0
mecR1	0.0	0.0	9.567105688390564e-05	0.0	0.0002224302191916	0.0	0.0001373317754416	0.0	0.0	0.0	0.0	0.0
mef(A)	0.0	0.0	0.0	0.0	0.0	5.769898302080487e-05	0.0	3.3723969311187924e-05	0.0	0.0	0.0	0.0
mef(C)	0.0	0.0	0.0	0.0	0.0	0.0	0.0001972461284529	0.0	1.7656070481903376e-05	0.0	0.0	0.0
mefE	0.0	0.0	0.0	0.0001049723292939	0.0	0.0	0.0	0.0	1.783088306093212e-05	0.0	0.0	0.0
mepA	5.290266333168277e-05	8.58513535324398e-05	0.0	0.0	0.0	0.0	0.0	0.0	0.0	0.0	0.0	0.0
MexC	0.0	0.0	0.0	0.0	0.0	0.0	0.0	3.554923569143263e-05	0.0	0.0	0.0	0.0
MexD	0.0	3.716935995848926e-05	0.0	0.0	0.0	0.0	0.0	0.0	0.0	0.0	0.0	0.0
MexF	6.748448869027455e-05	0.0	5.274058262838073e-05	0.0001196862305779	0.0	0.0001322245744484	0.0	0.000129756382392	4.066045205992424e-05	0.0	0.0	3.310577746137483e-05
mexG	0.0	0.0	0.0	0.0	0.0008747926741362	0.0	0.0	0.0	0.0	0.0	0.0	0.0
mexI	2.3215537695068555e-05	0.0	0.0	0.0	0.0	0.0	0.0	0.0	0.0	0.0	0.0	0.0
mexK	2.330604661395771e-05	0.0	0.0	4.133413356215909e-05	0.0	2.283215117587405e-05	0.0	0.0	7.021127443096079e-06	0.0	0.0	0.0
mexM	0.0	0.0	7.262077633933771e-05	0.0	0.0	0.0	0.0	0.0	0.0	0.0	0.0	0.0
mexN	2.3058827218824115e-05	3.742026209899979e-05	0.0	4.089568084356338e-05	0.0	0.0	0.0	0.0	0.0	0.0	0.0	0.0
mexP	0.0	0.0	0.0	0.0001098674120071	0.0	0.0	0.0	0.0	0.0	0.0	0.0	0.0
mexQ	4.537382130155713e-05	7.36334189689996e-05	2.6595464579681558e-05	8.047214617604407e-05	0.0002473322740916	4.445120893063904e-05	0.0	5.2345743636720535e-05	6.834607928478726e-06	0.0042737234388088	0.0027823067548843	0.0
mexW	0.0	3.808126771016957e-05	0.0	0.0	0.0	2.2988996179044925e-05	0.0	0.0	7.069358936817054e-06	0.0	0.0	0.0
mgrA	0.0	0.0002621946743017	0.0	0.0	0.0	0.0	0.0	0.0	0.0	0.0	0.0	0.0
mph(C)	0.0	0.0001293493726555	0.0	0.0001413627367825	0.0	0.0	0.0	0.0	0.0	0.0	0.0	0.0
mph(E)	0.0	0.0	0.0	0.0	0.0004418444354111	0.0	0.0005456028502292	0.0	2.4419243242768055e-05	0.0	0.0	0.0
mph(G)	0.0	0.0	0.0	0.0	0.0	0.0	0.0002728014251146	0.0	7.325772972830418e-05	0.0	0.0	0.0001192930218353
mphH	0.0	0.0	0.0	0.0	0.0	0.0	0.0	4.613078076346441e-05	0.0	0.0	0.0	0.0
mphK	0.0	0.0	0.0	0.0	0.0	0.0	0.0	4.492867572728294e-05	0.0	0.0	0.0	0.0
mphO	0.0	0.0001220277100523	8.814974738045396e-05	0.0	0.0	0.0	0.0	0.0	0.0	0.0	0.0	0.0
MSI-1	0.0	0.0	0.0	0.0001240024006864	0.0	0.0	0.0	0.0	0.0	0.0	0.0	0.0
msr(A)	0.0	0.0	0.0	0.0	0.0	0.0	0.0001645734568687	0.0	1.4731445310054353e-05	0.0	0.0	0.0
msr(D)	4.900000784000126e-05	0.0	0.0001148836871597	0.0	0.0002670985828817	0.0	0.0	0.0	0.0	0.0	0.0	0.0
msr(E)	4.860163379252157e-05	7.887156869240404e-05	0.0	0.0	0.0002649270496875	0.0	0.0006542798407221	2.803476310625175e-05	0.0	0.0	0.0	0.0
mtrA	0.0	0.0	0.0	0.0	0.0	0.0	0.0	0.0	0.0	0.0	0.0	0.0001536744167748
mupA	4.6657568440820704e-05	3.785835297235394e-05	5.469584325265241e-05	0.0	0.0	0.0	7.851358088665387e-05	1.345668629100084e-05	1.4055954647056735e-05	0.00439463854098	0.0	0.0
mupB	0.0	0.0	0.0001084395344951	4.101433368933775e-05	0.0	4.531100020589319e-05	0.0	1.3339558460614952e-05	6.966805373903847e-06	0.0	0.0	0.0
MuxA	0.0	0.0	0.0	0.0	0.0003052555232934	0.0	0.0	0.0	0.0	0.0	0.0	0.0
MuxB	0.0	0.0	0.0	0.0001218644282608	0.0	0.0	0.0	0.0	0.0	0.0	0.0	0.0
MuxC	2.3058827218824115e-05	0.0	0.0	0.0	0.0	0.0	0.0	0.0	6.946650681404606e-06	0.0	0.0	0.0
myrA	0.0	0.0	0.0	0.0	0.0004403517177239	0.0	0.0	0.0	0.0	0.0	0.0	0.0
NmcR	0.0	0.0	0.0	0.0001432730440364	0.0	0.0	0.0	4.659832246039143e-05	0.0	0.0	0.0	0.0
Nocardia_rifampin_resistant_beta-subunit_of_RNA_polymerase_(rpoB2)	0.0	0.0001000983967239	7.230856319944375e-05	7.293004477175448e-05	0.0002241515192541	6.042765375695643e-05	0.0	0.0	1.2388094164430916e-05	0.0	0.0	0.0
norA	0.0	9.975530024849048e-05	0.0	0.0	0.0	0.0	0.0	0.0	0.0	0.0	0.0	0.0
novA	0.0	6.299482434523179e-05	0.0	6.884548869281692e-05	0.0	0.0	0.0	2.2391401701746525e-05	0.0	0.0	0.0	0.0
nshR	0.0	0.0	0.0002038663248507	0.0	0.0	0.0	0.0	0.0	0.0	0.0	0.0	0.0
ole(B)	8.390176781024776e-05	0.0	0.0	0.0	0.0	8.21957442331466e-05	0.0	0.0	0.0	0.0	0.0	0.0
ole(C)	7.334970498748654e-05	0.0001190331650204	0.0	0.0	0.0	0.0	0.0002468601853031	4.231013327691982e-05	0.0	0.0	0.0	0.0
oleI	0.0	9.13054395215595e-05	0.0	0.0	0.0	0.0	0.0	0.0	1.694982766262724e-05	0.0	0.0	0.0
opcM	0.0	0.0	0.0	0.0	0.0	0.0	0.0	2.693965517241379e-05	0.0	0.0	0.0	0.0
OpmH	0.0	8.034122525188984e-05	0.0	0.0	0.0	0.0	0.0	0.0	0.0	0.0	0.0	0.0
OprN	5.055391929370108e-05	0.0	0.0	8.965924108831972e-05	0.0	9.905195393846416e-05	0.0	0.0	0.0	0.0	0.0	0.0
OprZ	0.0	8.363105990660084e-05	0.0	0.0	0.0	0.0	0.0	0.0	0.0	0.0	0.0	0.0
OptrA	0.0	0.0	0.0	0.0	0.0	0.0	0.0001226774701353	0.0	0.0	0.0	0.0	0.0
oqxB15	0.0	3.692179999682473e-05	0.0	4.035092391510488e-05	0.0	0.0	0.0	0.0	0.0	0.0	0.0	0.0
oqxB27	0.0	0.0	2.66713793215836e-05	0.0	0.0	0.0	0.0	0.0	0.0	0.0	0.0	0.0
OqxBgb	0.0	0.0	0.0	4.035092391510488e-05	0.0	0.0	0.0	0.0	0.0	0.0	0.0	0.0
otr(A)	0.0	0.0	0.0	0.0	0.0	3.660279235382309e-05	0.0001257444068887	0.0	0.0	0.0	0.0	0.0
otr(B)	0.0	6.88028577955014e-05	0.0	0.0	0.0	0.0	0.0	0.0	0.0	0.0	0.0	0.0
OXA-392	0.0	0.0	0.0	0.0	0.0	0.0	0.0002905285935336	0.0	0.0	0.0	0.0	0.0
patB	0.0	0.0	0.0	0.0	0.0	3.977213430636125e-05	0.0	0.0	1.22303510299093e-05	0.0	0.0	0.0
PBP1a	3.321111642488974e-05	0.0	0.0	0.0	0.0	0.0	0.0	0.0	0.0	0.0	0.0	0.0
PBP1b	0.0	0.0	0.0	5.1592239701673024e-05	0.0	0.0	0.0	0.0	0.0	0.0	0.0	0.0
penA-A_Burk	0.0	0.0	8.95578903098542e-05	0.0	0.0	7.484277030813668e-05	0.0	0.0	0.0	0.0	0.0	0.0
Penicillin_Binding_Protein_Ecoli	0.0	0.0	0.0	6.689088491289467e-05	0.0	0.0	0.0	0.0	0.0	0.0	0.0	0.0
pmrF	0.0	0.0001201387362125	0.0	0.0	0.0	0.0	0.0	4.270310665100885e-05	0.0	0.0	0.0	0.0
poxtA	0.0	0.0	5.162360896313878e-05	0.0	0.0	0.0	0.0	0.0	0.0	0.0	0.0	0.0
qacA	0.0	0.0	5.443032945045507e-05	8.234722531024316e-05	0.0	0.0	0.0	0.0	0.0	0.0	0.0028471372035418	0.0
qepA8	0.0	0.0	0.0	0.0	0.0	0.0	0.0	2.6834831611431635e-05	1.4014935324156766e-05	0.0	0.0	0.0
qnr-AS	0.0002183744641636	0.0	0.0	0.0	0.0	0.0	0.0033072501537871	0.0	0.0004934025175764	0.1028425685959932	0.0334766132379919	0.002731755728331
qnrB37	0.0	0.0	0.0	0.0	0.0	0.0	0.0	0.0	3.350547328658873e-05	0.0	0.0	0.0
qnrB96	0.0	0.0	0.0	0.0	0.000606251667192	0.0	0.0	0.0	0.0	0.0	0.0	0.0
qnrVC6	0.0001091872320818	0.0	0.0	0.0	0.0	0.0	0.0	0.0	0.0	0.0	0.0	0.0
rif	0.0	0.0	5.124610542410304e-05	0.0	0.0	4.282593620922629e-05	0.0	0.0	0.0	0.0	0.0	0.0
rmtE	0.0	0.0001416234007177	0.0001023051812663	0.0	0.0	0.0	0.0	0.0	0.0	0.0	0.0	0.0
rmtF	0.0	0.0	0.0	0.0	0.0	9.009918117864146e-05	0.0	0.0	0.0	0.0	0.0	0.0
rph	0.0	0.0	3.2369075827926506e-05	4.897092498241943e-05	0.0	0.0	0.0	0.0	8.31833343720159e-06	0.0	0.0	0.0
rphB	0.0	0.0	0.0	0.0	0.0	0.0	9.093380837154828e-05	0.0	8.139747747589353e-06	0.0	0.0	0.0
rphC	0.0	0.0	0.0	0.0	0.0	2.6957177337683288e-05	0.0	0.0	0.0	0.0	0.0	0.0
RSA-1	0.0	0.0	0.0	0.0	0.0	8.190834652603768e-05	0.0	0.0	0.0	0.0	0.0	0.0
sal(A)	0.0	0.0	5.171885547414089e-05	0.0	0.0	0.0	0.0	2.544853034737244e-05	1.3290916525122837e-05	0.0	0.0	0.0
sat4	0.0	0.0	0.0	0.0002343028786451	0.0	0.0	0.0	0.0	0.0	0.0	0.0	0.0
smeB	0.0	3.6956963615869325e-05	2.66967806352232e-05	0.0	0.0	0.0	0.0	0.0	0.0	0.0	0.0	0.0
smeE	0.0	0.0	0.0	0.0	0.0	0.0	0.0	1.3249859220245784e-05	0.0	0.0	0.0	0.0
smeF	0.0	8.309381541041283e-05	0.0	0.0	0.0	0.0	0.0	0.0	0.0	0.0	0.0	0.0
spd	0.0	0.0	0.0	0.0	0.0	9.079762444359216e-05	0.0003119241101117	0.0	0.0	0.0174593197849011	0.0	0.0
srm(B)	0.0	7.042615571082177e-05	0.0	0.0	0.0	0.0	0.0	2.50328556230052e-05	0.0	0.0	0.0	0.0
Staphylococcys_aureus_LmrS	4.9713105667194616e-05	0.0	0.0	0.0001763360541986	0.0	0.0	0.0	0.0	0.0	0.0	0.0	0.0
str	0.0	0.0	0.0	0.0	0.0	0.0	0.0	0.0	2.54546881859243e-05	0.0	0.0	0.0
Streptococcus_agalactiae_mprF	0.0	0.0	0.0	5.001040216365004e-05	0.0001537076750545	0.0	0.0	0.0	8.494901835632756e-06	0.0	0.0	0.0
Streptomyces_rishiriensis_parY_mutant_conferring_resistance_to_aminocoumarin	0.0	0.0	0.0	0.0	0.0	3.327526577620281e-05	0.0	0.0	0.0	0.0	0.0	0.0
sul1	0.0	0.0	0.0	0.0	0.0	8.366352538016707e-05	0.0	0.0	0.0	0.0	0.0052366987850858	0.0
sul2	0.0	0.0001426647492524	0.0001030574252462	0.0	0.0	0.0	0.0	0.0	2.6484105722855064e-05	0.0	0.0	0.000129380299417
taeA	0.0	0.0	0.0	0.0	0.0	0.0	0.0	0.0	1.1099656019440027e-05	0.0	0.0	0.0
tcmA	0.0	0.0	5.200671552316208e-05	0.0	0.0	0.0	0.0	0.0	0.0	0.0	0.0	0.0
tcr-3	4.661209322791542e-05	0.0	0.0	8.266826712431818e-05	0.0	0.0	0.0	0.0	0.0	0.0	0.0	0.0
TEM-1	0.0	0.0	0.0	0.0	0.0	0.0	0.0	0.0	0.0	0.0	0.0	0.0001226182628621
tet(31)	0.0	0.0	0.0	0.0	0.0	0.0	0.0	3.355986240456414e-05	0.0	0.0	0.0	0.0
tet(32)	0.0	0.0001212650368645	8.759881145932612e-05	0.0	0.0	0.0	0.0	0.0	0.0	0.0	0.0	0.0
tet(35)	0.0	0.0	0.0	0.0001588345357107	0.0002440900907234	6.331293812553183e-05	0.0001507049071326	0.0	1.3490031379431791e-05	0.0084354016938286	0.0	0.000131803151466
tet(36)	0.0	0.0	4.373107592353254e-05	6.616040723053859e-05	0.0	0.0	0.0	0.0	1.123818526773257e-05	0.0	0.0	0.0
tet(38)	5.3019964137296254e-05	0.0	0.0	0.0	0.0	0.0	0.0	0.0	0.0	0.0099878148658636	0.0032511655428471	0.0
tet(39)	0.0	0.0	0.0	0.0	0.0006583035780116	0.0	0.0	3.483106931382793e-05	0.0	0.0	0.0	0.0
tet(40)	0.0	0.0001906870358558	0.0	0.0	0.0	5.755721647775621e-05	0.0	0.0	0.0	0.0	0.0	0.0
tet(42)	0.0	9.045410675212773e-05	0.0	9.885506068712177e-05	0.0	0.0	0.0	0.0	0.0	0.0	0.0	0.0
tet(44)	0.0	0.0	4.373107592353254e-05	0.0001984812216916	0.0	3.654568971364552e-05	0.0	4.303620420678896e-05	0.0	0.0	0.0	0.0
tet(45)	0.0	0.0	0.0	0.000184787891219	0.0	5.103657321665965e-05	0.0	0.0	0.0	0.0	0.0	0.0
Tet(48)	0.0	0.0	0.0	0.0	0.0	0.0	0.0	0.0	1.8009191891541448e-05	0.0	0.0	0.0
Tet(49)	0.0	0.0	7.224644244068134e-05	0.0	0.0	0.0	0.0	0.0	0.0	0.0	0.0	0.0
Tet(50)	0.0	0.0	0.0	0.0	0.0	0.0	0.0002068802581203	0.0	0.0	0.0	0.0	0.0
Tet(52)	0.0	0.0	7.169212191044594e-05	0.0	0.0	0.0	0.0	0.0	0.0	0.0	0.0	0.0
Tet(53)	6.162887584000158e-05	0.0	0.0	0.0	0.0	0.0	0.0002074134546619	0.0	0.0	0.0	0.0	0.0
tet(55)	0.0	0.0	0.0	0.0	0.0	0.0	0.0	3.573342862247632e-05	0.0	0.0	0.0	9.116953741306072e-05
tet(56)	0.0	0.0	0.0	0.0	0.0003342156626828	0.0	0.0	0.0	0.0	0.0	0.0	0.0
Tet(58)	0.0	0.0	0.0	0.0001232814564964	0.0	0.0	0.0	0.0	0.0	0.0	0.0042624292436745	0.0
Tet(59)	0.0	0.0	0.0	0.0	0.0	5.841842171183735e-05	0.0	0.0	0.0	0.0	0.0036565477801098	0.0
Tet(60)	0.0	0.0	0.0	0.0	0.0	0.0	0.0	0.0	0.0	0.0	0.0025280614824552	0.0
tet(A)	0.0	0.0	0.0	9.978546125829466e-05	0.0	5.511949907399241e-05	0.0	0.0	0.0	0.0	0.0	0.0
tet(H)	0.0	0.0	0.0	0.0	0.0	0.0	0.0	3.439676670392983e-05	1.7964281188570017e-05	0.0	0.0	0.0
tet(L)	5.209586890178782e-05	0.0	0.0	9.239394560953208e-05	0.0	0.0	0.0	0.0	0.0	0.0	0.0	0.0
tet(M)	0.0	0.0	4.379940572966306e-05	6.62637828668363e-05	0.0002036626694473	3.660279235382309e-05	0.0	0.0	0.0	0.0	0.0	0.0
tet(O)	0.0	6.06325184322856e-05	0.0003065958401076	6.62637828668363e-05	0.0	0.0001098083770614	0.0	2.1551724137931036e-05	0.0	0.0	0.0	0.0
tet(Q)	0.0	6.044363208202927e-05	4.366295898284168e-05	0.0	0.0006090846189079	0.0	0.0	0.0	0.0	0.0	0.0	0.0
tet(W)	3.736250597800095e-05	6.06325184322856e-05	4.379940572966306e-05	6.62637828668363e-05	0.0002033449429739	7.320558470764618e-05	0.0001257444068887	0.0	0.0	0.0	0.002291055718475	0.0
tet(X)	0.0	0.0	0.0	0.0	0.0003350748289107	0.0	0.0	0.0	0.0	0.0	0.0037693461692134	0.0
tetA(P)	0.0	9.21729496357786e-05	6.658341963654242e-05	0.0	0.0	0.0	0.0	0.0	0.0	0.0	0.0	0.0
TetAB	0.0	7.549574279506379e-05	5.45362250330435e-05	0.0	0.0	4.557546129658906e-05	0.0	0.0	0.0	0.0	0.0	0.0
tetB(58)	0.0	0.0	0.0	0.000155914783216	0.0	0.0	0.0	0.0	0.0	0.0	0.0	0.0
TetB(60)	0.0	0.0	0.0	0.0	0.0	4.038928811456341e-05	0.0	0.0	0.0	0.0	0.0	0.0
tetB-P	0.0	0.0	8.585488412552637e-05	0.0	0.0001996081293205	3.587409970359384e-05	0.0	0.0	1.1031664252092768e-05	0.0	0.0	0.0
tetC	0.0	0.0	0.0	0.0	0.0	0.0	0.0	0.0	0.0	0.0113463589534118	0.0	0.0
tetE	0.0	0.0	0.0	0.0	0.0	0.0	0.0001982177842581	0.0	0.0	0.0	0.0	0.0001733568543913
tetH	0.0	0.0	0.0	8.187031087794445e-05	0.0	0.0	0.0	0.0	0.0	0.0	0.0	0.0
tetK	0.0	8.435828651448432e-05	0.0	0.0	0.0	0.0	0.0	0.0	0.0	0.0	0.0031875557822261	0.0
tetM	0.0	0.0001212650368645	0.0001313982171889	0.0	0.0	3.660279235382309e-05	0.0001257444068887	0.0	0.0	0.0	0.0	0.0
tetO	3.736250597800095e-05	0.0002425300737291	0.0001751976229186	0.0001987913486005	0.0010183133472367	0.0001098083770614	0.0	0.0	0.0	0.0	0.0	0.0001099732545045
tetQ	0.0	0.0	0.0	0.0	0.0	0.0	0.0001223045902869	0.0	0.0	0.0	0.0	0.0
tetR	0.0	0.0001788240174961	0.0	0.0	0.0	0.0	0.0	0.0	0.0	0.0	0.0	0.0
tetS	3.724611187838102e-05	0.0	0.0	0.0	0.0	0.0	0.0	0.0	0.0	0.0	0.0	0.0
tetT	0.0	5.9516582510219006e-05	0.0	0.0	0.0	0.0	0.0	2.115506663845991e-05	0.0	0.0	0.0	0.0
tetU	0.0	0.0	0.0	0.0	0.0	0.0	0.0	0.0	6.795921468506205e-05	0.0	0.0	0.0
tetW	0.0	0.0003637951105937	0.0001751976229186	0.0001325275657336	0.0016293013555787	0.0001098083770614	0.0	2.1551724137931036e-05	0.0	0.0	0.0	0.0
TLA-1	0.0	0.0001231898787195	0.0	0.0	0.0	7.436757811570406e-05	0.0002554806997105	0.0	0.0	0.0	0.0	0.0
tlr(C)	0.0	7.068271729811073e-05	0.0	0.0	0.0	0.0001280097656089	0.0	0.0	0.0	0.0	0.0	0.0
TriC	0.0	0.0	0.0	0.0	0.0	0.0	0.0	1.3575889220743957e-05	0.0	0.0	0.0	0.0
tva(A)	0.0	0.0	0.0	8.381189927821192e-05	0.0	0.0	0.0	2.7259097723865337e-05	1.4236515329281774e-05	0.0	0.0	0.0
tva(B)	4.735050262558537e-05	7.684121147854017e-05	0.0001110163155128	0.0	0.0	0.0	0.0001593592483342	0.0	0.0	0.0	0.0029035161580674	0.0
vanA-A	0.0	0.0	8.148726647379175e-05	0.0	0.0	0.0	0.0	0.0	0.0	0.0	0.0	0.0
vanA-Ao2	0.0	0.0	0.0	0.0	0.0	6.712259915887328e-05	0.0	0.0	0.0	0.0	0.0	0.0
vanA-G	0.0	0.0	0.0001868774644465	0.0	0.0	0.0001561719140429	0.0	0.0	0.0	0.0	0.0	0.0
vanA-M	0.0	0.0	0.0	0.0	0.000378907291995	0.0	0.0	0.0	0.0	0.0	0.0	0.0
vanC3	0.0	0.0	0.0	0.0	0.0	0.0	0.0	0.0	2.0523295602896232e-05	0.0	0.0	0.0
vanG-Cd	0.0	0.0001057351820072	7.638043505990288e-05	0.0	0.0	6.383048257887405e-05	0.0	0.0	0.0	0.0	0.0	0.0
vanH	0.0	0.0	0.0003185411325793	0.0003614388156372	0.0	0.0001331010631048	0.0	0.0	4.092998157168511e-05	0.0127968877968877	0.0	0.0
vanH-D	7.380248094419942e-05	0.0	0.0	0.0001308914229468	0.0	0.0	0.0	4.270310665100885e-05	0.0	0.0	0.0	0.0
vanH-Sc	0.0	0.0	0.0	0.0001254698847182	0.0	0.0	0.0	0.0	0.0	0.0	0.0	0.0
vanL	0.0	0.0	0.0	0.0	0.0	0.0	0.0	0.0	0.0	0.0257400257400257	0.0	0.0
vanN	0.0	0.0	0.0	0.0	0.0	6.809821833269413e-05	0.0	0.0	0.0	0.0	0.0	0.0
vanR-C	0.0	0.0001672621198132	0.0	0.0	0.0	0.0	0.0	0.0	0.0	0.0	0.0	0.0
vanR-Cd	0.0	0.0	0.0	0.0	0.0	0.0	0.0	0.0	3.078494340434435e-05	0.0	0.0	0.0
vanR-F	0.0	0.0	0.0	0.0	0.0	0.0001009732202864	0.0	0.0	0.0	0.0	0.0	0.0
vanR-L	0.0001030689820082	0.0	0.0	0.0	0.0	0.0001009732202864	0.0	0.0	0.0	0.0	0.0	0.0
vanS-B	0.0	0.0	0.0	0.0001893250939052	0.0	0.0	0.0	0.0	0.0	0.0	0.0	0.0
vanS-Cd	0.0	0.0	0.0	0.0	0.0	0.0	0.0	0.0	1.8907288075109127e-05	0.0118228464685157	0.0	0.0
vanS-D	0.0	0.0	0.0	0.0	0.0003412149435766	0.0	0.0	0.0	0.0	0.0	0.0	0.0
vanS-E	0.0	0.0	0.0	0.0	0.0007281793767949	0.0	0.0	0.0	0.0	0.0	0.0	0.0
vanS-F	0.0	0.0	0.0	0.0	0.0	0.0	0.0	0.0	0.0	0.0123073893565696	0.0	0.0
vanS-G	0.0	0.0001051620915898	0.0	0.0	0.0	0.0	0.0	3.7379684141669e-05	0.0	0.0	0.0	0.0
vanS-L	0.0	0.0	0.0	0.0001161885507802	0.0	0.0	0.0	0.0	0.0	0.0	0.0	0.0
vanS-Pt	0.0	0.0	0.0	0.0	0.0	0.0	0.0	0.0	0.0	0.0115797030964126	0.0	0.0
vanT	0.0	0.0	0.0	0.0	0.0	0.0	0.0	3.9465245917813615e-05	0.0	0.0	0.0	0.0
vanT-C	3.411127507263996e-05	0.0	0.0	0.0001209952097996	0.0	0.0	0.0	0.0	0.0	0.0	0.0020916913834865	0.0
vanTc2	0.0	0.0	0.0	0.0	0.0	0.0	0.0	0.0	0.0	0.0063712935000063	0.0	0.0
vanT-Cd	0.0	0.0	3.9315034596051e-05	5.947941239098911e-05	0.0	3.285524138351582e-05	0.000112870154851	0.0	1.0103333459490292e-05	0.0	0.0	0.0
vanT-E	0.0	0.0	0.0	6.032549222585381e-05	0.0	3.332259901343781e-05	0.0003434271141201	1.9620346299112177e-05	0.0	0.0	0.0	0.0
vanT-G	0.0	0.0	0.0	0.0	0.0	3.285524138351582e-05	0.0	0.0	0.0	0.0	0.0	0.0
vanTm-L	0.0	0.0	0.0	0.0001285115788932	0.0	0.0	0.0	4.179728317659352e-05	0.0	0.0	0.0	0.0
vanT-N	0.0	0.0	0.0	6.049760489982201e-05	0.0	0.0	0.0	0.0	0.0	0.0	0.0	0.0
vanTr-L	0.0	0.0	0.0	0.0001155553706669	0.0	6.383048257887405e-05	0.0	0.0	0.0	0.0	0.0	0.0
vanW-G	0.0	0.0	0.000198805813241	0.0	0.0	0.0	0.0	0.0	0.0	0.0	0.0	0.0
vanX-I	0.0	0.0	0.0	0.0	0.0006420892041689	0.0	0.0	0.0	0.0	0.0	0.0	0.0
vanXY-c4	0.0	0.0	0.0	0.0	0.0006824298871533	0.0	0.0	0.0	0.0	0.0	0.0	0.0
vanXY-E	0.0	0.0	0.0	0.0	0.0	0.0	0.0	7.109847138286527e-05	0.0	0.0	0.0	0.0
vanXY-G	0.0	0.0	0.0	0.0	0.0	9.186583178998735e-05	0.0	0.0	0.0	0.0176647235470764	0.0	0.0
vanY-A	0.0003146316292884	0.0003829422216775	9.406583780867236e-05	0.0005692459199298	0.0008575270292519	0.0006164680817485	0.0007941752014028	0.0002314279102059	0.0001450404716097	0.0148174490279753	0.0049203881202149	0.0001180920853739
vanY-B	0.0	0.0	0.0	0.0	0.0	8.708471043288764e-05	0.0	0.0	0.0	0.0	0.0	0.0
vanYD	0.0	0.0	0.0	0.0	0.0	0.0	0.0	9.923096005953857e-05	0.0	0.0	0.0	0.0
vanY-D	0.0	0.0	0.0	0.0	0.0	0.0	0.0	3.863614411281754e-05	2.0759875379298493e-05	0.0	0.0	0.0
vanYF-Pp	0.0	0.0	0.0	0.0	0.0	7.967954798111149e-05	0.0	0.0	0.0	0.0	0.0	0.0
vanZ1	0.0001406588460348	0.0	0.0	0.0	0.0	0.0	0.0004733907082871	0.0	0.0	0.0	0.0	0.0
vanZ-A	0.0	0.0	0.0	0.0002617828458936	0.0	0.0	0.0	0.0	0.0	0.0278055833611389	0.0	0.0
vanZF-Pp	0.0	0.0	0.0	0.0002048735315689	0.0	0.0	0.0	0.0	0.0	0.0	0.0	0.0
vat(C)	0.0	0.0	0.0	0.0	0.0	0.0	0.0003778235699944	0.0	0.0	0.0	0.0	0.0
vat(E)	0.0	0.0	0.0	0.0	0.0	0.0	0.0	0.0001283079390537	0.0	0.0	0.0	0.0
vat(H)	0.000110193566018	0.0	0.0	0.0	0.0	0.0	0.0	0.0	0.0	0.0	0.0	0.0
vga(A)	0.0	0.0	5.359774314910967e-05	0.0	0.0	0.0	0.0001532884198263	0.0	0.0	0.0	0.0	0.0
vga(B)	0.0	0.000140342899807	0.0001520702694411	0.0	0.0	0.0	0.0001455269808477	0.0	0.0	0.0	0.0	0.0
vga(C)	4.572084861552698e-05	0.0	0.0	0.0	0.0	0.0	0.0	0.0	0.0	0.0	0.0	0.0
vga(E)	4.55466739541345e-05	0.0	5.33935612704464e-05	0.0	0.0	0.0	0.0	0.0	0.0	0.0085800085800085	0.0027929060187124	0.0
vgb(B)	0.0	0.0	0.0	0.0	0.0	0.0	0.0002718797986784	0.0	0.0	0.0	0.0	0.0
vgb(C)	0.0	0.0	9.438255780129416e-05	0.0	0.0	7.887470406211036e-05	0.0	0.0	0.0	0.0	0.0	0.0
vmlR	0.0	0.0	0.0	0.0	0.0	0.0	0.0	0.0	0.0	0.0	0.0026756855106278	0.0
yojI	0.0	0.0	0.0	0.0	0.0002378542124932	0.0	0.0	2.5169896803423104e-05	0.0	0.0	0.0	0.0
Zn-dependent_hydrolase	0.0	0.0	8.732591796568336e-05	0.0	0.0	0.0	0.0	0.0	0.0	0.0	0.0	0.0
aac(2')-IIa_Bg	0.0	0.0	0.0	0.0003249718086955	0.0	0.0	0.0	0.0	0.0	0.0172586379482931	0.0	0.0
aac(3)-I	0.0	0.0	0.0	0.0	0.0	0.0	0.0005192027123149	0.0	0.0	0.0	0.0	0.0
aac(3)-XI	0.0	0.0	0.0	0.0002846229599649	0.0	0.0	0.0	0.0	0.0	0.0	0.0	0.0
aac(6')_Entco	0.0001321105183752	0.0	0.0	0.0	0.0	0.0001294242381571	0.0	7.336757153338223e-05	0.0	0.0	0.0	0.0
aac(6')_Strep	0.0001513417963665	0.0	0.000177415314348	0.0	0.0	0.0	0.0	0.0	0.0	0.0	0.0	0.0
aac(6')-Iaj	0.0	0.0	0.0	0.0	0.0	0.000126625876251	0.0	0.0	0.0	0.0	0.0	0.0
aac(6')-Iak	0.0	0.0	0.000182023504331	0.0	0.0	0.0	0.0	0.0	0.0	0.0	0.0	0.0
aac(6')-Iih	0.0	0.0	0.0	0.0	0.0	0.0	0.0	0.0	0.0	0.0244810027418723	0.0	0.0
aac(6')-Ip	0.00012325775168	0.0	0.0	0.0	0.0	0.0	0.0	0.0	0.0	0.0	0.0	0.0
aac(6')-Ix	0.0	0.0	0.0	0.0	0.0	0.0	0.0	0.0	4.900460378650733e-05	0.0	0.0	0.0
aac3-Ib	0.0001350960668131	0.0	0.0	0.0	0.0	0.0	0.0	0.0	0.0	0.0	0.0	0.0
aac3-Ii	0.0	0.0002536262208932	0.0	0.0	0.0	0.0	0.0	0.0	0.0	0.0	0.0	0.0
aac3-IIe	0.0	0.0	0.0	0.0	0.0	0.0	0.0005608112920475	0.0	0.0	0.0	0.0	0.0
aac6-33	0.0	0.0	0.0	0.0	0.0	0.000126625876251	0.0	0.0	0.0	0.0	0.0	0.0
aac6-Aph2	0.0	0.0	0.0	0.0	0.0	0.0	0.000167659209185	2.8735632183908045e-05	1.500765990961787e-05	0.0	0.0030547409579667	0.0
aac6-I30	0.0	0.0	0.0	0.0	0.0	0.000126625876251	0.0	0.0	0.0	0.0	0.0	0.0
aac6-Ia	0.0	0.0	0.0	0.0	0.0	0.0001259450919701	0.0	0.0	0.0	0.0	0.0	0.0
aac6-Iaf	0.0	0.0	0.0	0.0	0.0	0.0	0.0	7.496251874062968e-05	0.0	0.0244810027418723	0.0	0.0
aac6-Iai	0.0	0.0	0.0	0.0	0.0	0.0	0.0	0.0	3.811469183395014e-05	0.0	0.0	0.0
aac6-Im	0.0	0.0	0.0	0.0002369207879037	0.0	0.0	0.0	0.0	0.0	0.0	0.0	0.0
aac6-Ir	0.0	0.0	0.0	0.0	0.0	0.0	0.0	0.0	0.0	0.0	0.0099746643525445	0.0
aac8	0.0	0.0001352084034726	0.0	0.0	0.0	0.0	0.0	0.0	0.0	0.0	0.0	0.0
aacA43	0.0001271915097123	0.0	0.0001491043599307	0.0002255788352913	0.0	0.0	0.0	0.0	0.0	0.0	0.0077993386160853	0.0
aacA-ACI5	0.0	0.0	0.0	0.0	0.0	0.0	0.0	0.0	4.900460378650733e-05	0.0	0.0	0.0
aacA-STR-13	0.0	0.0	0.0	0.0	0.0	0.0001455017832698	0.0	0.0	0.0	0.0	0.0	0.0
aadA1	9.057577206788112e-05	0.0	0.0	0.0	0.0	8.873404206987416e-05	0.0	0.0	0.0	0.0	0.0	0.0
aadA5	0.0	0.0	0.0	0.0	0.0	0.0	0.0	0.0	2.739040591869421e-05	0.0	0.0	0.0
aadC	0.0	0.0	0.0	0.0	0.0	0.0001473319943801	0.0	0.0	0.0	0.0	0.0	0.0
aadE	8.274049766754537e-05	0.0	0.0001939904475223	0.0	0.001804070705139	0.000162116173747	0.0	0.0	0.0	0.0	0.0	0.0
aadE-Cc	0.0	0.0	0.0	0.0001413627367825	0.0	0.0	0.0	0.0	0.0	0.0	0.0	0.0
aadK-Pm	0.0	0.0	0.0	0.0	0.0	0.0	0.0	0.0	0.0	0.015217920623326	0.0	0.0
aadS	0.0	0.0	0.0	0.0	0.0009051674197659	0.0	0.0	0.0	0.0	0.0	0.0	0.0

## Sheet: all_BRGs
Supplementary Table S2. List of bacterial taxa, antibiotic resistance genes (ARGs), biocide resistance genes (BRGs), mobile genetic elements (MGEs), metal resistance genes (MRGs) and virulence factors (VFs) detected in the biofilms collected from six styrofoam samples (S1-S6) and six nylon rope samples (R1-R6)
BRGs	S1	S2	S3	S4	S5	S6	R1	R2	R3	R4	R5	R6
BAC0527|vexA|tr|Q9KVI1|Q9KVI1_VIBCH Putative uncharacterized protein OS=Vibrio cholerae serotype O1 (strain ATCC 39315 / El Tor Inaba N16961) GN=VC_0165 PE=4 SV=1	0.0023392177655791	0.0	0.0002285186385895	0.0010371722535678	0.0	0.0001909710905416	0.0511725064556085	0.0012368815592203	0.0072819775909276	0.550822561692127	0.3346933571337498	0.0338526366039953
BAC0324|qacF|sp|Q9X2N9|QACF_ENTAE Quaternary ammonium compound-resistance protein QacF OS=Enterobacter aerogenes GN=qacF PE=3 SV=1	0.0006521455588887	0.0	0.0	0.0	0.0	0.0	0.0	0.0	0.0	0.0	0.0	0.0
BAC0018|adeJ|tr|Q24LT7|Q24LT7_ACIBA AdeJ OS=Acinetobacter baumannii GN=adeJ PE=4 SV=1	0.0004746238944653	0.0005501627381379	0.0007948474385723	0.0003607555664583	0.0014783830825667	0.0001328494542898	0.0	0.0	0.0	0.0	0.0041576814550776	9.978669595871864e-05
BAC0010|acrF/envD|sp|P24181|ACRF_ECOLI Acriflavine resistance protein F OS=Escherichia coli (strain K12) GN=acrF PE=2 SV=2	0.0010406578067373	0.0001125864945744	0.0	0.000492172004272	0.0	0.0002038995009265	0.034089624892711	0.0004402054292002	0.0015675312091283	2.4047258089811283	0.9912250350261208	0.0096997686758325
BAC0565|actR|sp|A6UEL7|ACTR_SINMW Acid tolerance regulatory protein ActR OS=Sinorhizobium medicae (strain WSM419) GN=actR PE=3 SV=1	0.1098226567468828	0.0912113102024651	0.0433478654644087	0.0714829096823273	0.0483751330316158	0.0728131423978732	0.0423123447510291	0.0074653394952008	0.0142588240955709	1.1145165784341042	0.5215104150920579	0.0941461758149902
BAC0515|vmeZ|tr|Q87GX5|Q87GX5_VIBPA Putative acriflavin resistance protein OS=Vibrio parahaemolyticus serotype O3:K6 (strain RIMD 2210633) GN=VPA1190 PE=4 SV=1	0.0061488009838081	0.0004434835633904	0.0003203613676226	0.001696352841391	0.0	0.0019409937888198	0.2508564990457795	0.0030738916256157	0.0270240788041073	3.9253539253539262	2.4842899036447426	0.1021557271557271
BAC0159|fabV|sp|Q9KRA3|Y1738_VIBCH Putative reductase VC_1738/VC_1739 OS=Vibrio cholerae serotype O1 (strain ATCC 39315 / El Tor Inaba N16961) GN=VC_1738/VC_1739 PE=3 SV=2	0.0048301055109714	0.0	0.0016777029227122	0.0009518189259675	0.0	0.000701021060542	0.199284502408874	0.001444664201565	0.0230661370461239	4.886432567230573	3.071500135292268	0.0763505088629777
BAC0648|merA|sp|P08662|MERA_SERMA Mercuric reductase (Fragments) OS=Serratia marcescens GN=merA PE=3 SV=2	0.0006237914041544	0.0002530748595434	0.0	0.000276579267618	0.0008500702724758	0.0	0.0	0.0	0.0	0.0293772032902467	0.0	0.0
BAC0295|oqxB|tr|Q69HW2|Q69HW2_ECOLX OqxB integral membrane protein OS=Escherichia coli GN=oqxB PE=4 SV=2	0.0002732800437248	0.0	8.009034190566959e-05	0.0001211680600993	0.0	6.693082030413365e-05	0.0	0.0	2.058193359033308e-05	0.0257400257400257	0.0167574361122748	0.0004021879021879
BAC0521|vmeK|tr|Q87LY6|Q87LY6_VIBPA Putative multidrug resistance protein OS=Vibrio parahaemolyticus serotype O3:K6 (strain RIMD 2210633) GN=VP2472 PE=4 SV=1	0.0028199199142744	0.0002232299815723	0.0	0.0009758501484512	0.0	0.0009433202861656	0.1002290221582525	0.0016266075974476	0.0126392410974193	0.8032961053095282	0.6579261829315953	0.0539512127179912
BAC0512|vmeE|tr|Q87R58|Q87R58_VIBPA Uncharacterized protein OS=Vibrio parahaemolyticus serotype O3:K6 (strain RIMD 2210633) GN=VP0940 PE=4 SV=1	0.0003941539092184	0.0	0.0	0.0	0.0	0.0	0.0086224736152307	0.0001136794240242	0.0010686773210365	0.1485001485001485	0.0120846895040443	0.0049306689931689
BAC0239|mexF|tr|Q4KBN7|Q4KBN7_PSEF5 Multidrug efflux RND transporter, permease protein MexF OS=Pseudomonas fluorescens (strain Pf-5 / ATCC BAA-477) GN=mexF PE=4 SV=1	0.000406436325653	0.0002198572906326	0.0001588193748837	0.0006006915160733	0.0	0.000331810015672	0.002963720864914	0.0002735176321187	0.0002040701630769	0.1020850879207819	0.0623063311539963	0.0015950794987622
BAC0349|sitA|tr|Q9XCS2|Q9XCS2_SALTI Iron transport protein, periplasmic-binding protein OS=Salmonella typhi GN=sitA PE=3 SV=1	0.000470400075264	0.0003816866734097	0.0	0.0008342718892086	0.0	0.0006912527342885	0.0	0.0	0.0	0.0	0.0	0.0003461453256535
BAC0706|sodB|sp|P53641|SODF_PSEAE Superoxide dismutase [Fe] OS=Pseudomonas aeruginosa (strain ATCC 15692 / PAO1 / 1C / PRS 101 / LMG 12228) GN=sodB PE=3 SV=3	0.0011150675359237	0.0	0.000435724658036	0.0	0.0	0.0003641314057996	0.0	0.0002144005717348	0.0004478970004113	0.0	0.0455836992691413	0.001641051673435
BAC0222|mepB|sp|P0C070|MEPB_PSEPU Multidrug/solvent efflux pump membrane transporter MepB OS=Pseudomonas putida GN=mepB PE=1 SV=1	0.0001366400218624	0.0	0.0	0.0004846722403974	0.0	0.0	0.0041387873353107	7.881773399014777e-05	0.0003087290038549	0.1158301158301158	0.0712191034771679	0.0028153153153153
BAC0519|vmeI|tr|Q87QH1|Q87QH1_VIBPA Transporter, AcrB/D/F family OS=Vibrio parahaemolyticus serotype O3:K6 (strain RIMD 2210633) GN=VP1178 PE=4 SV=1	0.003472217399698	0.0002253909688092	0.000244225147147	0.00147794536036	0.0	0.0008844198423537	0.1243372381146922	0.0012417798845011	0.0120502937419491	1.92302660840899	1.264715985385504	0.0427202977420789
BAC0430|vmeB|tr|Q2AAU3|Q2AAU3_VIBPH Inner membrane protein VmeB OS=Vibrio parahaemolyticus GN=vmeB PE=4 SV=1	0.000340626835127	0.0	7.986216429340272e-05	0.0	0.0	0.0	0.0045855510204455	0.0001964829551036	0.0002873261384405	0.1925001925001925	0.1712743648227519	0.0009023446523446
BAC0509|vexH|tr|Q9KTI8|Q9KTI8_VIBCH Multidrug resistance protein, putative OS=Vibrio cholerae serotype O1 (strain ATCC 39315 / El Tor Inaba N16961) GN=VC0914 PE=4 SV=1	0.0024235139012757	0.0	0.0003246905752932	0.0020876929273875	0.0	6.78352908487841e-05	0.1034696833827688	0.0013580082545599	0.0099085322183191	2.543566732755922	1.3629570081182982	0.0403546645100699
BAC0516|vpoC|tr|Q87SJ8|Q87SJ8_VIBPA Outer membrane protein TolC OS=Vibrio parahaemolyticus serotype O3:K6 (strain RIMD 2210633) GN=VP0425 PE=4 SV=1	0.0043820640495465	0.0	0.0001902598619931	0.0002878426767066	0.0	0.0007949927751056	0.0977733885962363	0.0010298018411608	0.0111477712704202	1.3146630793689618	0.9155929459534772	0.0456214840406016
BAC0526|vmeV|tr|Q87HZ7|Q87HZ7_VIBPA Transporter, AcrB/D/F family OS=Vibrio parahaemolyticus serotype O3:K6 (strain RIMD 2210633) GN=VPA0809 PE=4 SV=1	0.0024639454383922	0.0	0.0001650536977447	0.0007491253961	0.0	0.0004138019312228	0.0964295479089003	0.0011370173598186	0.0126824299326497	0.7691695621038114	0.6259371069906383	0.0365728522929209
BAC0411|ttgH|sp|Q93PU4|TTGH_PSEPT Toluene efflux pump membrane transporter TtgH OS=Pseudomonas putida (strain DOT-T1E) GN=ttgH PE=2 SV=2	0.0002051554189068	0.0	0.0	0.0001212835682596	0.0	0.0	0.0055236437268208	0.0001183393050853	0.0001236093247083	0.2962924793239379	0.0964471120379973	0.0026167134722902
BAC0566|actS|tr|Q52912|Q52912_9RHIZ Histidine protein kinase OS=Sinorhizobium medicae GN=actS PE=4 SV=1	0.0003313441638695	0.0008065665269514	0.0001942144549675	0.0023506043991561	0.0	0.0003246067497429	0.0	0.0	0.0	0.0	0.0	0.0
BAC0143|emhB|tr|C1KA85|C1KA85_PSEFL EmhB OS=Pseudomonas fluorescens GN=emhB PE=4 SV=1	0.000204182195857	0.0001104501284534	0.0	0.0	0.0003709984111374	0.0	0.0016034201409726	0.0003140744618203	8.201529514174472e-05	0.0128211703164264	0.016693840529306	0.0004006615723883
BAC0293|ruvB|tr|B5L348|B5L348_9PSED Malic enzyme family protein (Fragment) OS=Pseudomonas corrugata PE=3 SV=1	0.0077698954497323	0.0043985303044076	0.0014827808891855	0.0096140904109062	0.0029549042217044	0.0049565897152179	0.0212846955741212	0.0017719100147659	0.0025584846918965	1.3956021512696577	0.5872489418438878	0.0114350023827353
BAC0380|tbtB|tr|Q71UZ6|Q71UZ6_PSEST Resistance nodulation cell division family member TbtB OS=Pseudomonas stutzeri GN=tbtB PE=4 SV=1	6.858127292329047e-05	0.0	0.0	0.0001216314178817	0.0	0.0	0.0	0.0	2.0660640793355385e-05	0.0	0.0042053795214838	0.0001009314764094
BAC0357|recG|tr|B5L350|B5L350_9PSED ATP-dependent DNA helicase (Fragment) OS=Pseudomonas corrugata GN=recG PE=4 SV=1	0.0110363094581172	0.0052237246649353	0.0026953480449023	0.0114177595093625	0.0175463222908478	0.0081089263060777	0.2878579653084723	0.006631299734748	0.03075415846094	13.686763686763689	5.752312203925107	0.1360284563409563
BAC0260|mtrF|tr|B4RN92|B4RN92_NEIG2 Antibiotic resistance efflux pump component OS=Neisseria gonorrhoeae (strain NCCP11945) GN=NGK_1602 PE=4 SV=1	0.004979798170126	0.0	0.0004733294127633	0.0007160964152213	0.0007336441375964	0.0002637049205228	0.0371429632656093	0.0006987125574173	0.004906068785463	1.4958673495258863	0.7592721990833714	0.0221844734039856
BAC0427|vexF|tr|A6P7H3|A6P7H3_VIBCL Multidrug efflux transporter VexF OS=Vibrio cholerae GN=vexF PE=4 SV=1	0.0034521660961386	0.0002240893847737	8.093826660341971e-05	0.0007347052729797	0.0	0.0008116730854976	0.0736603232038383	0.0007168696691115	0.0076751397204759	0.58528210597508	0.5207466010347191	0.029264105298754
BAC0350|sitB|tr|Q9XCS1|Q9XCS1_SALTM SitB OS=Salmonella typhimurium GN=sitB PE=3 SV=1	0.012612925094991	0.0081021035619405	0.0030803977656026	0.0074564960061143	0.007161764200346	0.0046336721749015	0.0053061376093727	0.000909435392194	0.0014249030947153	0.0	0.0161129193387257	0.0042539105039105
BAC0513|vmeF|tr|Q87R57|Q87R57_VIBPA Putative multidrug resistance protein OS=Vibrio parahaemolyticus serotype O3:K6 (strain RIMD 2210633) GN=VP0941 PE=4 SV=1	0.0040122359360753	0.0002245215725939	0.0003243774696275	0.0013495574678375	0.0	0.0010843180145703	0.1722831758028745	0.001915339340937	0.0192769556408977	2.1762360238734395	1.6288809644332711	0.0753375120540019
BAC0511|vmeD|tr|Q87TN1|Q87TN1_VIBPA Putative multidrug resistance protein OS=Vibrio parahaemolyticus serotype O3:K6 (strain RIMD 2210633) GN=VP0038 PE=4 SV=1	0.007725416620682	0.0003358108713172	0.0005660230894294	0.0026913290272068	0.0003759926205181	0.0021623803482873	0.2757865022471493	0.0039787798408488	0.0318554898112304	5.50935550935551	3.963173922851342	0.1522706600831601
BAC0428|vexK|tr|Q9KRG9|Q9KRG9_VIBCH Transporter, AcrB/D/F family OS=Vibrio cholerae serotype O1 (strain ATCC 39315 / El Tor Inaba N16961) GN=VC1673 PE=4 SV=1	0.0038738829727624	0.0	0.0002432831022206	0.0026991149356751	0.0	0.0012198577663916	0.136662465130118	0.0011970870880856	0.0162134826903983	1.7983267742187707	1.476173374017652	0.0548742148609554
BAC0417|vcaM|tr|Q9KKV4|Q9KKV4_VIBCH ABC transporter, ATP-binding protein OS=Vibrio cholerae serotype O1 (strain ATCC 39315 / El Tor Inaba N16961) GN=VCA0996 PE=3 SV=1	0.0041720459017761	0.0015045484379966	0.0005434239676959	0.0028774967422626	0.0	0.0014759381214077	0.1248099573383964	0.0014706701576513	0.0096359359523077	3.121861764834301	1.6415654802230444	0.0496318713705628
BAC0564|actP/yjcG|sp|P32705|ACTP_ECOLI Cation/acetate symporter ActP OS=Escherichia coli (strain K12) GN=actP PE=1 SV=1	0.0002613333751466	0.0002120481518943	0.0003063564990927	0.0	0.0	0.0	0.0	7.537214999057848e-05	7.872870772258554e-05	0.0	0.0	0.0001923029586964
BAC0235|mexB|sp|P52002|MEXB_PSEAE Multidrug resistance protein MexB OS=Pseudomonas aeruginosa (strain ATCC 15692 / PAO1 / 1C / PRS 101 / LMG 12228) GN=mexB PE=1 SV=2	0.0002743250916931	0.0003338846139292	8.03966147236645e-05	0.0001216314178817	0.0	0.0	0.0048470501775866	3.955957011933803e-05	0.0003305702526936	0.1421115187845589	0.105134488037097	0.0018167665753707
BAC0705|sodA|sp|P53652|SODM_PSEAE Superoxide dismutase [Mn] OS=Pseudomonas aeruginosa (strain ATCC 15692 / PAO1 / 1C / PRS 101 / LMG 12228) GN=sodA PE=3 SV=2	0.0024736555681986	0.0011469402501476	0.0008285207783345	0.0018801940360245	0.0	0.0003461938981248	0.0047572268221962	0.0	0.0002129165543827	0.2662761283450938	0.0866763936841801	0.001560211689522
BAC0212|mdtC/yegO|sp|P76399|MDTC_ECOLI Multidrug resistance protein MdtC OS=Escherichia coli (strain K12) GN=mdtC PE=1 SV=1	6.998635266123106e-05	0.0002271501178341	0.0	0.0001241233786383	0.0007629899031002	0.0	0.0	0.0	4.216786394117021e-05	0.0	0.0	0.0
BAC0006|acrB|sp|P31224|ACRB_ECOLI Multidrug efflux pump subunit AcrB OS=Escherichia coli (strain K12) GN=acrB PE=1 SV=1	6.838513963561662e-05	0.0001109765828312	0.0001603333822706	0.0001212835682596	0.0	0.0	0.0013809109317052	0.0003944643502843	0.0001236093247083	0.0772936902584185	0.0293534688811296	0.0015096423878597
BAC0335|rpoS|sp|P35540|RPOS_SHIFL RNA polymerase sigma factor RpoS OS=Shigella flexneri GN=rpoS PE=3 SV=3	0.0317377505325855	0.0077609623593325	0.0050966581212698	0.0188912020973089	0.0035548393212626	0.0136295488619326	0.5384604129171972	0.0124137931034482	0.0412574214242585	29.770679770679774	14.276193015195949	0.1980318386568386
BAC0595|arsH|tr|P74312|P74312_SYNY3 Slr0945 protein OS=Synechocystis sp. (strain PCC 6803 / Kazusa) GN=slr0945 PE=4 SV=1	0.0059199621122424	0.015823321315144	0.0004082274708784	0.0049408335186145	0.003796430343096	0.0047761313517998	0.0011719867049828	0.0	0.0006294474835878	0.1967987404880609	0.1494747031859465	0.0025624836001049
BAC0707|sodB|sp|P0AGD3|SODF_ECOLI Superoxide dismutase [Fe] OS=Escherichia coli (strain K12) GN=sodB PE=1 SV=2	0.0007433783572825	0.0	0.0	0.0	0.0020260742245538	0.0003641314057996	0.0112583593318038	0.0	0.0008957940008227	0.1400364094664613	0.1823347970765654	0.0082052583671754
BAC0431|vmrA|tr|Q93HR7|Q93HR7_VIBPH Na+-coupled multidrug efflux pump OS=Vibrio parahaemolyticus GN=vmrA PE=4 SV=1	0.0009628994829229	0.0	0.0	0.0002846229599649	0.0	0.0	0.0318665020410764	0.0002777134922471	0.0033842776708936	0.2418525908458794	0.3050640634533252	0.0111006560251526
BAC0179|gesB|tr|Q8ZRG9|Q8ZRG9_SALTY Putative cation efflux system protein OS=Salmonella typhimurium (strain LT2 / SGSC1412 / ATCC 700720) GN=STM0351 PE=4 SV=1	6.79962194102008e-05	0.0	0.0	0.0002411876077807	0.0003706467538757	0.0001332272252499	0.0034326435245468	3.922209511358065e-05	0.0001024219444068	0.0512360701934161	0.0291865297216161	0.0015010567439477
BAC0517|vmeG|tr|Q87QH3|Q87QH3_VIBPA Putative multidrug resistance protein OS=Vibrio parahaemolyticus serotype O3:K6 (strain RIMD 2210633) GN=VP1176 PE=4 SV=1	0.0002091428906057	0.0	0.0	0.0	0.0	0.0	0.0056310031772935	0.0	0.0003780355149244	0.0	0.0128245684532715	0.0030779686391931
BAC0510|vmeC|tr|Q87TN0|Q87TN0_VIBPA Uncharacterized protein OS=Vibrio parahaemolyticus serotype O3:K6 (strain RIMD 2210633) GN=VP0039 PE=4 SV=1	0.0023392177655791	0.0	0.0	0.0006914481690452	0.0	0.0009548554527084	0.0944723196103541	0.0010119940029985	0.0086913926085265	0.8078730904817862	0.7889200561009817	0.0395903716216216
BAC0422|vcmA|sp|Q9KRU4|NORM_VIBCH Multidrug resistance protein NorM OS=Vibrio cholerae serotype O1 (strain ATCC 39315 / El Tor Inaba N16961) GN=norM PE=3 SV=2	0.0015697157872595	0.0007642085474178	0.0	0.0002783948864427	0.0	0.0001537797840685	0.0517725768056742	0.0004527276842978	0.0058165354993249	0.1478502572594476	0.3946431206966253	0.0194053462653025
BAC0322|qacE|sp|P0AGC9|QACE_ECOLX Quaternary ammonium compound-resistance protein QacE OS=Escherichia coli GN=qacE PE=3 SV=1	0.0006521455588887	0.0	0.0015289974363809	0.0	0.0	0.0012777702058061	0.002194811465695	0.0	0.0	0.0	0.0	0.0009597665847665
BAC0015|adeG|tr|Q2FD81|Q2FD81_ACIBA Cation/multidrug efflux pump OS=Acinetobacter baumannii GN=29_167 PE=4 SV=1	0.0001354787752176	0.0002198572906326	0.0	0.0001201383032146	0.0	6.636200313441014e-05	0.0006839355842109	0.0	2.040701630769569e-05	0.0382819079702932	0.0041537554102664	0.0005981548120358
BAC0518|vmeH|tr|Q87QH2|Q87QH2_VIBPA Putative periplasmic linker protein OS=Vibrio parahaemolyticus serotype O3:K6 (strain RIMD 2210633) GN=VP1177 PE=4 SV=1	0.0001987147132347	0.0	0.0	0.0	0.0	0.0	0.0113692449885036	0.0	0.0010775582960035	0.0	0.0731106977197585	0.004094295126151
BAC0364|smrA|tr|C7SLZ1|C7SLZ1_STEMA ABC-type multidrug efflux pump (Fragment) OS=Stenotrophomonas maltophilia GN=smrA PE=3 SV=1	0.0179928028788484	0.0118322868757037	0.0045493940115269	0.0127226463104325	0.0134617685772406	0.0092167031238479	0.0324544252796225	0.001695873374788	0.0039324989507431	1.8165706690296848	1.016778039517331	0.0247493907842268
BAC0424|vexB|tr|Q9KVI2|Q9KVI2_VIBCH Multidrug resistance protein, putative OS=Vibrio cholerae serotype O1 (strain ATCC 39315 / El Tor Inaba N16961) GN=VC_0164 PE=4 SV=1	0.0042930817679741	0.0004494765845173	0.0004058632191165	0.0023333038600214	0.0	0.001560211689522	0.1792076273003361	0.0020769538010917	0.0216318903376777	3.352290514452677	2.5263533328049457	0.1028228699259104
BAC0351|sitC|tr|Q9XCS0|Q9XCS0_SALTM SitC OS=Salmonella typhimurium GN=sitC PE=3 SV=1	0.0067722808038446	0.0040704348038457	0.0026463417168132	0.0066727165963807	0.0	0.0039316006332498	0.005909107792256	0.0001446829033035	0.0004533782574094	0.0	0.061522055656953	0.0099668068418068
BAC0359|smeE|tr|I0KSX8|I0KSX8_STEMA RND efflux system, inner membrane transporter OS=Stenotrophomonas maltophilia D457 GN=smeE PE=4 SV=1	6.897693411323254e-05	0.0	0.0	0.0001223331376003	0.0	6.757438588398109e-05	0.004178583367381	7.957559681697613e-05	0.000290917715171	0.2858627858627859	0.1268892397924655	0.0017257341476091
BAC0214|mdtF/yhiV|sp|P37637|MDTF_ECOLI Multidrug resistance protein MdtF OS=Escherichia coli (strain K12) GN=mdtF PE=1 SV=1	6.917648165647236e-05	0.0	0.0	0.0	0.0	6.776987591064642e-05	0.0	0.0	6.251985613264147e-05	0.0	0.0127256325346349	0.0
BAC0353|smdA|tr|A7VN01|A7VN01_SERMA Multidrug efflux pump SmdA OS=Serratia marcescens GN=smdA PE=3 SV=1	0.0003641421902424	0.0	0.0	0.0002152732032222	0.0006616452205395	0.0005945631245291	0.0	0.0002800630141781	0.0	0.0	0.0	0.0001786367585859
BAC0211|mdtB/yegN|sp|P76398|MDTB_ECOLI Multidrug resistance protein MdtB OS=Escherichia coli (strain K12) GN=mdtB PE=1 SV=1	6.897693411323254e-05	0.0002238739142115	0.0	0.0001223331376003	0.0	0.0	0.0	0.0	0.0	0.0	0.0	0.0
BAC0008|acrD/yffA|sp|P24177|ACRD_ECOLI Probable aminoglycoside efflux pump OS=Escherichia coli (strain K12) GN=acrD PE=3 SV=3	0.0006225883349082	0.0001122607862969	0.0	0.0002453740850613	0.0	0.0001355397518212	0.0039578567414173	0.0001596116117447	0.0002917593286189	0.2736584221637259	0.1187725703232593	0.0011198819359378
BAC0012|actP|sp|Q9X5X3|ATCU_SINMW Copper-transporting P-type ATPase OS=Sinorhizobium medicae (strain WSM419) GN=actP PE=1 SV=1	0.0020818189546146	0.0025338087509308	0.0010168664933609	0.0049229103014974	0.0009456646320166	0.0018695307727031	0.0032112719147413	5.003544177125463e-05	0.0002613183829486	0.0653616131246119	0.1116993549805501	0.0034468038171182
BAC0337|sdeB|tr|Q84GI9|Q84GI9_SERMA Putative resistance-nodulation cell division protein SdeB OS=Serratia marcescens subsp. marcescens GN=sdeB PE=4 SV=2	6.851577027484416e-05	0.0	0.0	0.0	0.0	0.0	0.0002305914624894	0.0	0.0	0.0	0.0	0.0001008350757634
BAC0017|adeI|tr|Q2FD95|Q2FD95_ACIBA AdeI OS=Acinetobacter baumannii GN=adeI PE=4 SV=1	0.0	0.0008395271782931	0.0002021511033676	0.0	0.0009399815512954	0.0	0.0	0.0	0.0	0.0	0.0	0.0
BAC0438|ydeP|sp|P77561|YDEP_ECOLI Protein YdeP OS=Escherichia coli (strain K12) GN=ydeP PE=2 SV=1	0.0	0.0004601361082608	0.0	0.0003352475971128	0.0	0.0	0.0	0.0	0.0	0.0	0.0	0.0
BAC0237|mexD|tr|Q51396|Q51396_PSEAI RND family exporter MexD OS=Pseudomonas aeruginosa GN=mexD PE=4 SV=1	0.0	0.0001116149907861	0.0	0.0	0.0	6.7380020440403e-05	0.0002314758017511	0.0	0.0	0.0	0.0	0.0
BAC0175|gadE/yhiE|sp|P63204|GADE_ECOLI Transcriptional regulator GadE OS=Escherichia coli (strain K12) GN=gadE PE=2 SV=1	0.0	0.0006652253450856	0.0	0.0	0.0	0.0	0.0	0.0	0.0	0.0	0.0	0.0
BAC0046|bepG|sp|Q8FWV9|BEPG_BRUSU Efflux pump membrane transporter BepG OS=Brucella suis biovar 1 (strain 1330) GN=bepG PE=1 SV=1	0.0	0.0001083933290409	0.0	0.0	0.0	0.0	0.0	0.0	0.0	0.0	0.0	0.0
BAC0001|abeM|tr|Q5FAM9|Q5FAM9_ACIBA Multidrug efflux pump AbeM OS=Acinetobacter baumannii GN=abeM PE=4 SV=2	0.0	0.0005197073008481	0.0001877117388414	0.0005679752817157	0.0008728400119171	0.0	0.0	0.0	0.0	0.0	0.0	0.0
BAC0248|mexY|tr|Q9ZNG8|Q9ZNG8_PSEAI MexY OS=Pseudomonas aeruginosa GN=mexY PE=4 SV=1	0.0	0.0001112948713097	0.0	0.0	0.0	0.0	0.0	0.0	0.0	0.0	0.0	0.0
BAC0208|mdfA/cmr|sp|P0AEY8|MDFA_ECOLI Multidrug transporter MdfA OS=Escherichia coli (strain K12) GN=mdfA PE=1 SV=1	0.0	0.0002839376472926	0.0	0.0	0.0	0.0	0.0	0.0	0.0	0.0	0.0	0.0
BAC0144|emhC|tr|Q4KH24|Q4KH24_PSEF5 Efflux transporter, outer membrane factor lipoprotein EmhC OS=Pseudomonas fluorescens (strain Pf-5 / ATCC BAA-477) GN=emhC PE=4 SV=1	0.0	0.000239535875288	0.0	0.0	0.0	0.0	0.0	0.0	0.0	0.0	0.0	0.0
BAC0106|cuiD|sp|Q8ZRS2|CUEO_SALTY Blue copper oxidase CueO OS=Salmonella typhimurium (strain LT2 / SGSC1412 / ATCC 700720) GN=cueO PE=3 SV=1	0.0	0.0002171911108022	0.0	0.0	0.0	0.0	0.0	0.0	0.0	0.0	0.0	0.0
BAC0151|emrK|sp|P52599|EMRK_ECOLI Multidrug resistance protein K OS=Escherichia coli (strain K12) GN=emrK PE=3 SV=2	0.0	0.0003008124945477	0.0	0.0	0.0	0.0	0.0	0.0	0.0	0.0	0.0	0.0
BAC0042|bepC|sp|Q8G0Y6|BEPC_BRUSU Outer membrane efflux protein BepC OS=Brucella suis biovar 1 (strain 1330) GN=bepC PE=1 SV=1	0.0	0.0005105896289034	0.0	0.0	0.0	0.0	0.0	0.0	0.0	0.0	0.0	0.0
BAC0153|emrY|sp|P52600|EMRY_ECOLI Multidrug resistance protein Y OS=Escherichia coli (strain K12) GN=emrY PE=3 SV=1	0.0	0.0004547438882421	0.0	0.0	0.0	0.0	0.0	0.0	0.0	0.0	0.0	0.0
BAC0425|vexD|tr|Q9KR85|Q9KR85_VIBCH Transporter, AcrB/D/F family OS=Vibrio cholerae serotype O1 (strain ATCC 39315 / El Tor Inaba N16961) GN=VC1757 PE=4 SV=1	0.0	0.0	0.0004966231830764	0.0	0.0	0.0001383412624396	0.0059406806404148	4.072766766223187e-05	0.0015314903340838	0.0798042136624813	0.0432955411365368	0.0068581746116194
BAC0156|fabI|sp|P0AEK4|FABI_ECOLI Enoyl-[acyl-carrier-protein] reductase [NADH] FabI OS=Escherichia coli (strain K12) GN=fabI PE=1 SV=2	0.0	0.0	0.0009629182328353	0.0	0.0	0.0	0.0	0.0	0.0	0.0	0.0	0.0
BAC0019|adeK|tr|Q24LT6|Q24LT6_ACIBA AdeK OS=Acinetobacter baumannii GN=adeK PE=4 SV=1	0.0	0.0	0.0003474994173593	0.0002628645931907	0.0	0.0	0.0	0.0	0.0	0.0	0.0	0.0
BAC0447|yjaA|sp|P09162|YJAA_ECOLI Uncharacterized protein YjaA OS=Escherichia coli (strain K12) GN=yjaA PE=4 SV=1	0.0	0.0	0.0006621642441019	0.0	0.0030789946877078	0.0	0.0	0.0	0.0	0.0	0.0	0.0
BAC0688|merR2|tr|Q79B70|Q79B70_PSEST Organomercurial resistance regulatory protein OS=Pseudomonas stutzeri GN=merR PE=4 SV=1	0.0	0.0	0.0005839920763955	0.0	0.0	0.0	0.0016765920918504	0.0	0.0	0.0	0.0305474095796676	0.0
BAC0496|adeN|tr|B7H1T7|B7H1T7_ACIB3 Bacterial regulatory protein, tetR family protein OS=Acinetobacter baumannii (strain AB307-0294) GN=ABBFA_001467 PE=4 SV=1	0.0	0.0	0.0003875339124467	0.0	0.0	0.0	0.0	0.0	0.0	0.0	0.0	0.0
BAC0246|mexW|tr|Q9HW27|Q9HW27_PSEAE Probable Resistance-Nodulation-Cell Division (RND) efflux transporter OS=Pseudomonas aeruginosa (strain ATCC 15692 / PAO1 / 1C / PRS 101 / LMG 12228) GN=PA4375 PE=4 SV=1	0.0	0.0	0.0	0.0002499537585546	0.0	6.90347360700789e-05	0.0	8.129530519612491e-05	0.0	0.0265491424626984	0.0043210481134303	0.0002074151754898
BAC0039|baeR|sp|P69228|BAER_ECOLI Transcriptional regulatory protein BaeR OS=Escherichia coli (strain K12) GN=baeR PE=1 SV=1	0.0	0.0	0.0	0.0005301102629346	0.0	0.0005856446776611	0.0	0.0	0.0	0.0	0.0366568914956011	0.0
BAC0569|hmrR|sp|Q9X5V4|HMMR_RHILV HTH-type transcriptional regulator HmrR OS=Rhizobium leguminosarum bv. viciae GN=hmrR PE=4 SV=1	0.0	0.0	0.0	0.0029587549559145	0.0	0.0	0.0	0.0	0.0	0.0	0.0	0.0008184056149172
BAC0146|emmdR|tr|D5CJ69|D5CJ69_ENTCC MATE efflux family protein OS=Enterobacter cloacae subsp. cloacae (strain ATCC 13047 / DSM 30054 / NBRC 13535 / NCDC 279-56) GN=ECL_03329 PE=4 SV=1	0.0	0.0	0.0	0.0002753819547712	0.0	0.0	0.0	0.0	0.0	0.0	0.0	0.0
BAC0220|mdtN/yjcR|sp|P32716|MDTN_ECOLI Multidrug resistance protein MdtN OS=Escherichia coli (strain K12) GN=mdtN PE=2 SV=1	0.0	0.0	0.0	0.0003709226329572	0.0	0.0	0.0	0.0	0.0	0.0	0.0	0.0
BAC0210|mdtA/yegM|sp|P76397|MDTA_ECOLI Multidrug resistance protein MdtA OS=Escherichia coli (strain K12) GN=mdtA PE=2 SV=2	0.0	0.0	0.0	0.0006131395812256	0.0	0.0	0.0	0.0	0.0	0.0	0.0	0.0
BAC0514|vmeY|tr|Q87GX4|Q87GX4_VIBPA Putative multidrug efflux membrane fusion protein OS=Vibrio parahaemolyticus serotype O3:K6 (strain RIMD 2210633) GN=VPA1191 PE=4 SV=1	0.0	0.0	0.0	0.0003392705682782	0.0	0.0	0.016095284081764	0.0001103448275862	0.0007491823826881	0.0	0.0117302052785923	0.000563063063063
BAC0181|glpF|sp|P0AER0|GLPF_ECOLI Glycerol uptake facilitator protein OS=Escherichia coli (strain K12) GN=glpF PE=1 SV=1	0.0	0.0	0.0	0.0004527632138943	0.0	0.0	0.0017183577311491	0.0	7.69075810314937e-05	0.0	0.0	0.0
BAC0423|vcrM|tr|F8RKZ1|F8RKZ1_VIBCL VcrM OS=Vibrio cholerae GN=VcrM PE=4 SV=1	0.0	0.0	0.0	0.0002859021642793	0.0	0.0	0.0005425376656774	0.0	9.712822593190892e-05	0.0303674460977831	0.0	0.0
BAC0047|bexA|tr|Q93HR0|Q93HR0_BACT4 BexA OS=Bacteroides thetaiotaomicron GN=bexA PE=4 SV=1	0.0	0.0	0.0	0.0	0.0026480744379609	0.0	0.0	0.0	0.0	0.0	0.0	0.0
BAC0207|mdeA|sp|P13254|MEGL_PSEPU Methionine gamma-lyase OS=Pseudomonas putida GN=mdeA PE=1 SV=2	0.0	0.0	0.0	0.0	0.0009824932797459	0.0	0.0	0.0	0.0	0.0	0.0	0.0002652621214179
BAC0530|phoB|tr|C4X6T6|C4X6T6_KLEPN Response regulator in two-component regulatory system with PhoQ OS=Klebsiella pneumoniae subsp. pneumoniae NTUH-K2044 GN=phoP PE=4 SV=1	0.0	0.0	0.0	0.0	0.0016499254233708	0.0	0.0	0.0	0.0	0.0	0.0	0.0
BAC0533|cpxR|tr|C4WZK6|C4WZK6_KLEPN Response regulator of stress-related two-component regulatory system OS=Klebsiella pneumoniae subsp. pneumoniae NTUH-K2044 GN=cpxR PE=4 SV=1	0.0	0.0	0.0	0.0	0.0016854841609435	0.0	0.0	0.0	0.0	0.0582479030754892	0.0	0.0009101234855545
BAC0445|ygiW|sp|P0ADU5|YGIW_ECOLI Protein YgiW OS=Escherichia coli (strain K12) GN=ygiW PE=1 SV=1	0.0	0.0	0.0	0.0	0.0030079409641453	0.0	0.0	0.0	0.0	0.0	0.0	0.0
BAC0508|adeL|tr|A3M732|A3M732_ACIBT Transcriptional regulator LysR family OS=Acinetobacter baumannii (strain ATCC 17978 / NCDC KC 755) GN=A1S_2303 PE=4 SV=2	0.0	0.0	0.0	0.0	0.0011603333096109	0.0	0.0	0.0	0.0	0.0	0.0	0.0
BAC0148|emrB|sp|P0AEJ0|EMRB_ECOLI Multidrug resistance protein B OS=Escherichia coli (strain K12) GN=emrB PE=1 SV=1	0.0	0.0	0.0	0.0	0.0022912050312825	0.0	0.0009430830516658	0.0	0.0	0.0	0.0	0.0
BAC0339|sdeY|tr|Q7WSD5|Q7WSD5_SERMA Multidrug efflux pump SdeY OS=Serratia marcescens GN=sdeY PE=4 SV=1	0.0	0.0	0.0	0.0	0.0	6.686713731621345e-05	0.0020674246917584	7.874274090357295e-05	0.0001644988031958	0.1414354411499987	0.0669659673373494	0.001607220922159
BAC0393|tolC|sp|P02930|TOLC_ECOLI Outer membrane protein TolC OS=Escherichia coli (strain K12) GN=tolC PE=1 SV=3	0.0	0.0	0.0	0.0	0.0	0.0001425504286396	0.0	0.0	0.0	0.0	0.0	0.0
BAC0472|adeB|tr|Q93E19|Q93E19_ACIBA AdeB RND protein OS=Acinetobacter baumannii GN=adeB PE=4 SV=1	0.0	0.0	0.0	0.0	0.0	6.790083219259935e-05	0.0	0.0	0.0	0.0261130695913304	0.0	0.0001020041780911
BAC0216|mdtI/ydgE|sp|P69210|MDTI_ECOLI Spermidine export protein MdtI OS=Escherichia coli (strain K12) GN=mdtI PE=1 SV=1	0.0	0.0	0.0	0.0	0.0	0.0006447464341223	0.0	0.0	0.0	0.0	0.0	0.0
BAC0013|adeE|tr|Q8GKU1|Q8GKU1_ACIG3 AdeE OS=Acinetobacter sp. 4365 GN=adeE PE=4 SV=2	0.0	0.0	0.0	0.0	0.0	6.78352908487841e-05	0.0	0.0	0.0	0.0	0.0042459719879074	0.0001019057184597
BAC0536|oxyRkp|tr|C4WZN6|C4WZN6_KLEPN Activator of hydrogen peroxide-inducible genes OS=Klebsiella pneumoniae subsp. pneumoniae NTUH-K2044 GN=oxyR PE=4 SV=1	0.0	0.0	0.0	0.0	0.0	0.0002304175780961	0.0	0.0	0.0	0.0	0.0144223835392529	0.0
BAC0061|cepA|sp|Q8RR17|FIEF_KLEPN Cation-efflux pump FieF OS=Klebsiella pneumoniae GN=fieF PE=3 SV=1	0.0	0.0	0.0	0.0	0.0	0.0002342578710644	0.0016095284081764	0.0	0.0001440735351323	0.0	0.0	0.0
BAC0149|emrD|sp|P31442|EMRD_ECOLI Multidrug resistance protein D OS=Escherichia coli (strain K12) GN=emrD PE=1 SV=2	0.0	0.0	0.0	0.0	0.0	0.0005351068120761	0.0	0.0	0.0	0.0	0.0	0.0
BAC0135|dpsA|tr|Q8KR86|Q8KR86_BURPE DpsA OS=Burkholderia pseudomallei GN=dpsA PE=3 SV=1	0.0	0.0	0.0	0.0	0.0	0.0004338108723416	0.0	0.0	0.0	0.0	0.0	0.0
BAC0157|fabK|tr|Q9FBC5|Q9FBC5_STREE Trans-2-enoyl-ACP reductase II OS=Streptococcus pneumoniae GN=fabK PE=1 SV=1	0.0	0.0	0.0	0.0	0.0	0.0	0.0007451520408224	0.0	0.0	0.0	0.0	0.0
BAC0358|smeD|tr|I0KSX9|I0KSX9_STEMA Membrane fusion protein of RND family multidrug efflux pump OS=Stenotrophomonas maltophilia D457 GN=smeD PE=4 SV=1	0.0	0.0	0.0	0.0	0.0	0.0	0.0006127646224021	0.0	0.0	0.0	0.0	0.0
BAC0523|vmeQ|tr|Q87IY5|Q87IY5_VIBPA Putative multidrug efflux membrane fusion protein OS=Vibrio parahaemolyticus serotype O3:K6 (strain RIMD 2210633) GN=VPA0471 PE=4 SV=1	0.0	0.0	0.0	0.0	0.0	0.0	0.0034621786982762	7.911914023867606e-05	0.0012189778068079	0.0516769159216577	0.0126161385644516	0.0032298072451036
BAC0296|ostA/lptD|sp|P31554|LPTD_ECOLI LPS-assembly protein LptD OS=Escherichia coli (strain K12) GN=lptD PE=1 SV=2	0.0	0.0	0.0	0.0	0.0	0.0	0.0003079454862582	0.0	0.0	0.0	0.0	0.0
BAC0360|smeF|tr|Q9F239|Q9F239_STEMA Outer membrane protein OS=Stenotrophomonas maltophilia GN=smeF PE=4 SV=1	0.0	0.0	0.0	0.0	0.0	0.0	0.0005180885434044	0.0	0.0	0.0	0.0	0.0
BAC0408|ttgE|sp|Q9KWV4|TTGE_PSEPT Toluene efflux pump membrane transporter TtgE OS=Pseudomonas putida (strain DOT-T1E) GN=ttgE PE=2 SV=2	0.0	0.0	0.0	0.0	0.0	0.0	0.0002308119132184	0.0	0.0	0.0	0.0	0.0
BAC0218|mdtK/ydhE|sp|P37340|MDTK_ECOLI Multidrug resistance protein MdtK OS=Escherichia coli (strain K12) GN=mdtK PE=1 SV=2	0.0	0.0	0.0	0.0	0.0	0.0	0.0021131664002316	0.0	4.7288906498577095e-05	0.1182802058075581	0.0385017678728414	0.0
BAC0240|mexI|tr|Q9HWH4|Q9HWH4_PSEAE Probable Resistance-Nodulation-Cell Division (RND) efflux transporter OS=Pseudomonas aeruginosa (strain ATCC 15692 / PAO1 / 1C / PRS 101 / LMG 12228) GN=mexI PE=4 SV=1	0.0	0.0	0.0	0.0	0.0	0.0	0.0002346251323872	0.0	0.0	0.0131326661938906	0.0	0.0002051979092795
BAC0426|vexE|tr|A6P7H2|A6P7H2_VIBCL Multidrug efflux transporter VexE OS=Vibrio cholerae GN=vexE PE=4 SV=1	0.0	0.0	0.0	0.0	0.0	0.0	0.0006596427902362	0.0	0.0	0.0	0.0	0.0
BAC0172|gadA|sp|P69908|DCEA_ECOLI Glutamate decarboxylase alpha OS=Escherichia coli (strain K12) GN=gadA PE=1 SV=1	0.0	0.0	0.0	0.0	0.0	0.0	0.0	8.879680331508066e-05	0.0	0.0	0.0	0.0
BAC0174|gadC/xasA|sp|P63235|GADC_ECOLI Probable glutamate/gamma-aminobutyrate antiporter OS=Escherichia coli (strain K12) GN=gadC PE=1 SV=1	0.0	0.0	0.0	0.0	0.0	0.0	0.0	8.097712396248059e-05	0.0	0.0	0.0	0.0
BAC0370|soxR|sp|P0ACS2|SOXR_ECOLI Redox-sensitive transcriptional activator SoxR OS=Escherichia coli (strain K12) GN=soxR PE=1 SV=1	0.0	0.0	0.0	0.0	0.0	0.0	0.0	0.0	0.0001403313653886	0.0	0.0	0.0
BAC0520|vmeJ|tr|Q87LY5|Q87LY5_VIBPA Uncharacterized protein OS=Vibrio parahaemolyticus serotype O3:K6 (strain RIMD 2210633) GN=VP2473 PE=4 SV=1	0.0	0.0	0.0	0.0	0.0	0.0	0.0	0.0	5.825075544433891e-05	0.0	0.0	0.0
BAC0194|ibpA|sp|P0C054|IBPA_ECOLI Small heat shock protein IbpA OS=Escherichia coli (strain K12) GN=ibpA PE=1 SV=1	0.0	0.0	0.0	0.0	0.0	0.0	0.0	0.0	0.0001577447464952	0.0	0.0	0.0
BAC0659|merB|sp|P08664|MERB_SERMA Alkylmercury lyase OS=Serratia marcescens GN=merB PE=3 SV=1	0.0	0.0	0.0	0.0	0.0	0.0	0.0	0.0	0.0	0.0	0.0207491838654346	0.0004979920958694
BAC0499|emrAsm|tr|B2FIC9|B2FIC9_STRMK Putative multidrug resistance protein A OS=Stenotrophomonas maltophilia (strain K279a) GN=emrA PE=4 SV=1	0.0	0.0	0.0	0.0	0.0	0.0	0.0	0.0	0.0	0.0	0.0111929439681224	0.0
BAC0242|mexK|tr|Q9HXW4|Q9HXW4_PSEAE Probable Resistance-Nodulation-Cell Division (RND) efflux transporter OS=Pseudomonas aeruginosa (strain ATCC 15692 / PAO1 / 1C / PRS 101 / LMG 12228) GN=PA3676 PE=4 SV=1	0.0	0.0	0.0	0.0	0.0	0.0	0.0	0.0	0.0	0.0	0.0042915385165581	0.0

## Sheet: all_MGEs
Supplementary Table S2. List of bacterial taxa, antibiotic resistance genes (ARGs), biocide resistance genes (BRGs), mobile genetic elements (MGEs), metal resistance genes (MRGs) and virulence factors (VFs) detected in the biofilms collected from six styrofoam samples (S1-S6) and six nylon rope samples (R1-R6)
MGEs	S1	S2	S3	S4	S5	S6	R1	R2	R3	R4	R5	R6
994_IS91_CP003837.1	0.0002589747706778	0	0.0001011971829133	0.0004593013108459	0	0	0.0014526429676682	4.97945972861944E-05	2.6006053272984E-05	0.048785247341204	0.0105868278687656	0.0003811347448531
982_tnpA_JX296013.1	0	0	0	0	0	0	0.0006734428486093	0	0	0	0	0
979_tnpA_KX810025.1	0	0	0	0	0	0	0	0	0	0	0.0033324446814182	0
968_tnpA_Z17279.1	0	0	8.19638001958607E-05	0	0	0	0	0	0	0	0	0
967_tnpA_CAGD01000002.1	0	0	0	0	0	0	0	0	0	0.0162617491137346	0	0
965_tnpA_JQ364968.1	0	0.0001276474072258	9.22092752203433E-05	0.0002790054015445	0	0	0	4.53720508166969E-05	0	0	0.0048232751967896	0
955_tnpA_JQ318854.1	0	8.56618361957236E-05	6.18799551147558E-05	0	0	0.0001034251086377	0	0	0	0	0	0
952_IS91_CP003740.1	0.0002627692728123	0	0	0.0004660310003821	0	0.0007722786958169	0	0	0	0	0	0
951_tniB_JN106167.1	0	0	0	0	0.0004301785757303	0	0	0	0	0	0	0
949_tnpA_CP000646.1	0	0	0	0	0	0	0	0	1.77868561891767E-05	0	0	0
947_tnpA_JX077110.1	0	0	0	0	0	0	0	0	2.22335702364709E-05	0	0	0
945_tnpA_AB032203.1	0	0	0	0	0.0006436746096113	0	0	0	0	0	0	0
943_tnpA_AM286430.1	0	0	0.0001316038482018	0	0	0.000109980221157	0	0	0	0	0.0068839232855589	0
941_tnpA_FN649418.1	2.38404823787843E-05	0	0	4.22819751094469E-05	0	0	0	1.37518479045622E-05	0	0	0	0
94_rep20_3_rep(pTW20)_FN433597.1	0	0	0	0	0	0.0002129617009676	0	0	0	0	0	0
937_tnpA_U93590.1	6.4627037367353E-05	0	0	0	0	0	0	0	0	0	0	0
935_tnpA_ACGS02000049.1	0	0	0.0001946640254651	0	0	0	0	0	0	0.0312812812812812	0	0
934_tnpA_AJ344068.1	0.0001626666926933	0.0001319891557709	0	0.0002884953811889	0	0	0	0	0	0	0	0
932_tnpA_AF109404.1	0	8.98259532330157E-05	0	0	0	0	0	0	0	0	0	0
928_IS91_CP005973.1	0	0	0	0	0	0	0	0	0	0.036326649229875	0	0
926_tnpA2_AJ431260.1	0	0	0	0	0.0001317938406939	0	0.0002441145209569	4.18395453436073E-05	0	0	0	0
923_tnpA_FMOA01000003.1	0	0	0	0	0	0	0	0	0	0	0.0040504852481327	0
921_tnpAB_EU402605.1	6.30923583797378E-05	0	0.0001479241143376	0	0	0	0	0	0	0	0	0
913_tnpA_AY305378.1	0	9.97553002484905E-05	0	0	0	6.02205324073182E-05	0	0	0	0	0	0
909_IS91_CP000503.1	0	0	0	0	0	0	0	0	0	0	0.0087800937714014	0
905_tnpA_CBZT010000036.1	0	0	0.0003185411325793	0	0	0	0	0	0	0	0	0
901_tniA_CT025833.1	3.86925628251142E-05	6.2790957599778E-05	9.07172157507584E-05	6.8622687758536E-05	0	7.58116087587274E-05	0	4.46378752371387E-05	2.33128697625132E-05	0	0.0023726143362848	0
9_rep3_1_rep63A(pAW63)_BTH011655	0	0	5.45362250330435E-05	0	0	4.55754612965891E-05	0	0	0	0	0	0
896_IS91_AAOH01000001.1	0.000597800095648	0	0	0	0	0	0.0006706368367401	0	0	0.0375375375375375	0	0
895_tnpA_FN806773.1	0	0.0001780037238379	6.4292705658221E-05	0	0	0	0	0	0	0	0	0
874_tnpA_CP011546.1	0.0001160776884753	0	0	0	0	0	0	0	0	0	0	0
872_Tn916-orf6_KC414929	0	0	0	0	0	0	0	0	0	0.0715000715000715	0	0
871_tnpA_AY779042.1	0	0	0	0	0	0	0.0003796057566453	0	3.3979607342531E-05	0	0	0
87_rep19_6_ORF34(EDINA)_AP003089.1	0	0	0	0	0	0	0	4.24403183023873E-05	0	0	0	0
866_tnpA_KT818596.1	0	0	0	0.0001296905842042	0	7.16384926802654E-05	0	0	0	0	0	0.0001076190869768
860_tnpA_AE014299.2	0	0	0	0.0001238816583294	0	0	0	0	0	0	0	0
858_IS91_CP003150.1	0	0	0.000277540788782	0	0	0	0	0	0	0	0	0
857_IS91_CP007448.1	0	0	0	0	0	0	0.0002947854227429	0	0	0	0.0053709731129085	0
854_IS91_LN997846.1	0	0	0	0	0.0013034410844629	0	0	0	0	0	0	0
850_tnpA_HQ219726.1	0	0	0	0	0	0	0	3.03145130731338E-05	0	0	0	0
85_rep19_4_repA(pUB101)_NC005127	0	0	0	0	0.0003299850846741	0	0.0002037377731868	3.49192492361414E-05	1.82371563458648E-05	0.0228076177443266	0	0
846_tnpA_HF545435.1	0	0	0	0	0	0	0	4.49286757272829E-05	0	0	0	0
844_istB_KU254577.1	0	0.0002895881477362	0	0	0	0	0	5.14668039114771E-05	0	0	0	0
838_tniA_EF107516.1	0	0	0	0	0	0	0	0	0	0	0	0.0001228322563401
832_tnpA_GU591497.1	4.91510870008646E-05	0.000199408077064	0.000230475804045	8.71712662585308E-05	0.001205649512864	0.0001926066771341	0	1.41758514370769E-05	0	0	0	3.61679768154588E-05
831_tnpA_KF705206.1	0	0	0	0	0	0	0	0	1.05780862799069E-05	0	0	0
820_istA1_HG916826.1	0	0	0	0	0.0002591334163942	0	0	0	0	0	0	0
819_tnpA_KU254577.1	2.39359397656863E-05	0	0	0	0	0	0	0	0	0	0	0
814_IS91_CP002383.1	0	0	0	0	0	0	0	0	1.83455265448639E-05	0	0.0074682970789	0
810_tnpA_KM390023.1	0	0	7.07869183509706E-05	0	0	0	0	0	0	0	0	0
80_rep18_1_repA(p200B)_AB158402	0	0	0	0.0001363627686005	0	7.53240742972565E-05	0	0	0	0.0144839373135193	0	0
797_tnpA_EF469735.1	0	0	0	0	0.0001317938406939	0	0	0	0	0	0	0
790_tnpA_GU371929.1	0	0	0	0	0	0	0	0	0	0	0.0099072679717841	0
79_rep17_1_CDS29(pRUM)_AF507977	0	0.0001118294288088	0	0	0	0	0	3.97495776607374E-05	0	0	0	0
789_tnpA_CP002474.1	0	0	0	0	0	5.55113438541393E-05	0	0	0	0	0	0
785_tnpA_AF151431.1	0	0	0	4.21978318753982E-05	0	0	0	0	0	0	0	0
784_tnpA_KJ541070.1	0	0	0	0	0	0	0	1.38207449381522E-05	0	0	0	0
782_IS91_CP007567.1	0	0	0	0	0.000780503643391	0	0	0	0	0	0	0
779_tnpA_GU067641.1	0.0037031864332177	0.0018028784241812	0.0004961348613625	0.0015950220300689	0.0002883719213413	0.0012438471029971	0.0021365421347474	0.0003051571559353	0.0004621828007563	0.0597943075819182	0.0162198634936288	0.002880715339233
770_IS91_AAND01000006.1	0	0	0	0	0	0	0.0008353953675656	0	0.0001121679771791	0	0.0152208546002496	0.0001826545403535
768_tnpA3_CP002879.1	5.04472654555287E-05	0	0	0	0	0	0	0	0	0	0	0
764_int2_LN614756.1	0	0	0	0	0	0	0	0	0	0.016087516087516	0	0
76_rep16_5_unknown(pWBG759)_GQ900401.1	0	0	0	0	0	0	0.0003245016951968	0	0	0	0	0
755_IS26_KT334335.1	0	0	0	0	0	0	0	0.0001173881144534	0	0	0	0
754_tnpA_U93591.1	0	0.0001026582322663	0	0	0	0	0	0	0	0	0.0038790361371006	0
752_tnpA_GU371927.1	0	0	0	0	0	0	0	0	0.0001113970632466	0	0	0
748_tniA_JN566044.1	0	0	0	0	0	0.0001133505827731	0	0	0	0	0	0
746_tnpA_AJ863570.1	0	0	2.77540788782023E-05	0	0	0	7.96796241671487E-05	0	0	0	0	0
744_tnpA_AF110140.1	0	0	0	4.39469648028759E-05	0	2.42754270533127E-05	0	0	0	0	0	0
740_IS91_CP017770.1	6.27611648974294E-05	0	0	0	0	0	0	0	0	0	0	0
736_IS91_CP000891.1	0	0	0	0	0	0	0.0008296538186476	0	0	0.0928763815361753	0	0
733_tnpA1_CBTR010000003.1	2.32833532871671E-05	0	2.72946637458465E-05	0	0	0	0.0018806563678789	1.3430480475439E-05	2.80571636090227E-05	0.083335526373501	0.0028554540600273	0.000102798757862
729_tnpA_LC155908.1	3.23572446900144E-05	0.0001050197883536	0	0	0	0	0.0010889908039082	0	0	0	0	0
72_rep16_1_CDS8(pSAS)_BX571858	0	0	0.0001130307244636	0	0	0	0.0006490033903937	0	0	0	0	0
718_tnpA_KF680002.1	0	0	0	0.000105669819854	0	0	0	0	0	0	0	0
712_tnpA_EU850412.1	0.0003075498884362	0.0002495486289174	0.0002704014758873	0.0004090883058016	0.0033529031111587	7.53240742972565E-05	0.0018113663757612	8.87016298924493E-05	0	0	0.0047147127325532	0
710_tnpA_AY894752.1	0	0	0	0	0.0003986058362272	0	0	0	0	0	0	0
71_rep15_1_repA(pLW043)_AE017171	0	0.0001212650368645	8.75988114593261E-05	0.0001325275657336	0.0004073253388946	0	0.0002514888137775	0	0	0	0	0
708_IS91_MJHW01000008.1	0	0	0	0	0	0	0	5.49526033795851E-05	0	0	0	0
705_tnpA_HE613569.1	5.70692215415766E-05	0	0	0	0	0	0	0	0	0	0	0
704_tnpA_CP002152.1	0	0	5.66295346807765E-05	0	0.0001316607156023	0	8.12893135442628E-05	0	0	0	0	0
702_tnpA_DQ517526.1	0	0	0	0	0	0	0.0002247944704156	0	0	0	0	0
70_rep14_3_ORF(pRI1)_EU327398	0	0	0	0	0	0	0	4.35113673447188E-05	0	0	0	0
7_rep2_1_ORF(E.faeciumContig1183)_JDOE	0	0	5.62883929055911E-05	8.51582751702314E-05	0	0	0	0	1.4465214370716E-05	0	0	0
692_tnpA_HM560971.1	0	0	0	0.0011461843522912	0	0	0	0	0	0	0	0
69_rep14_2_ORF(pKQ10)_EFU01917	0	0	0.0002091911915446	0	0	0	0	0	5.37587817657954E-05	0	0	0
688_tnpA5_HG916826.1	0	0	0	0	0	0	0.0066412579949026	0	0.0001049079139313	0.0218665267208956	0.199299604247929	0.0005124967200209
676_IS91_CP000749.1	0	0	0	0	0	0	0	0	7.06242819276135E-05	0	0	0
670_istA_CBVQ010000196.1	0.000100050225213	0	0	0	0	0	0	0	0	0	0	0
67_rep13_5_rep(pMC524/MBM)_AJ312056.2	0	0.0001717027070648	0	0	0	0.0001036539252497	0	0	0	0.0199314358606394	0	0
662_tnpA_AJ251307.2	0	0	0	4.28805066074573E-05	0	0	0	0	0	0	0	0
66_rep13_4_rep(pKH13)_NC010426.1	8.47943398082291E-05	0.000137605715591	0	0	0.0004622131505187	0	0	0	0	0	0	0
657_tnpA_ISSod8_AE014300.1	0	0	0	0	0	0	0	0	0	0	0.0157664049443445	0
65_rep13_3_rep(pWBG1773)_EF537646	0	0.0001259896486904	9.10117521655336E-05	0.0001376909773856	0	0	0	0	0	0	0.0047606352591689	0
648_tnpA_CCYP01000054.1	5.47185442240746E-05	0	0	0	0	0	0	0	0	0	0	0
644_IS91_CP003742.1	6.03838480452541E-05	0	0	0.000214185964822	0	0	0	0	0	0	0	8.88672763672764E-05
64_rep13_2_CDS39(pSSP1)_AP008935	0	0	0	0	0	0	0	0	0	0.0162617491137346	0.0052934139343828	0
635_int2_AY509004.1	0	0.0001190331650204	0	0	0	0	0	0	0	0	0	0
63_rep13_1_ORF(pC194)_NC002013	0	0.0001717027070648	0	0.0001876496505963	0	0	0	0	0	0	0	0
628_tnpA_AY297781.1	0	0	0	0	0	0	0.0002433762713976	0	0	0	0	0
622_tnpA_EU886978.1	0	0.0001103454363886	0	0	0	0	0	3.92220951135806E-05	0	0	0	0
611_tnpA_X98999.3	0	7.71467431345185E-05	0	0	0	0	0	0	0	0	0	0
607_tnpA_KM107842.1	0	0	0	4.22819751094469E-05	0	0	0	0	0	0	0	0
604_IS91_CP001052.1	0	0	0	0	0	0	0	0	0	0.0118956985154168	0	0
602_tnpA_AF491307.2	0	0	0	0	0	7.16384926802654E-05	0	0	0	0	0	0
600_IS91_MJIC01000004.1	0	0	0	0	0	0	0	0	1.76560704819034E-05	0	0	0
60_rep11_3_rep(pEFR)_AF511037	0	0.0001193994209128	0	0	0	0	0	0	2.21651592511279E-05	0	0	0
596_tniAb_JN968483.3	0	0	0	6.65758571974493E-05	0	0	0	0	0	0	0	0
594_tnpA_DQ875599.1	0.0001781154847368	7.22622193606383E-05	0	7.89735959679241E-05	0.0014563587535899	8.72468793536193E-05	0	0	0	0.0083882765447011	0	0
590_tnpA_AY123045.1	0	3.88436554521149E-05	0	0	0	0	0	0	0	0	0	0
59_rep11_2_repA(pEF1071)_AF164559	0	0.0001183073530386	0	0	0	7.1420082641606E-05	0	0	0	0	0	0
584_tnpA_AM086403.1	0	8.75955119563494E-05	0	0	0	5.287988060146E-05	0	0	0	0	0	0
58_rep11_1_repA(pB82)_AB178871	0	0	0	0	0	7.43675781157041E-05	0	0	0	0	0	0
579_tnpA_2_FJNY01000001.1	0	0	0	0	0	4.95259769692321E-05	0	0	0	0	0	0
576_ISRgn1_AF320327	0	0.0001004438614236	0	0	0	0	0	3.57025973639582E-05	0	0	0	0
572_tnpA_CP004000.1	0	0	0	4.30983953605439E-05	0	0	0	0	7.32080971200872E-06	0	0	0
57_rep10b_2_rep(pSK6)_SAU96610	0	0	0	0	0	0	0	0	0	0	0.0094598429666067	0
569_tniA_CP000353.2	0	0	0	7.40119040746514E-05	0.0004549532581022	0	0	0	0	0	0	0
56_rep10b_1_rep(pSK3)_NC001994	0	0	0.0001808491591418	0	0	0	0	0	0	0	0	0
557_tnpA_CP002367.1	4.91510870008646E-05	7.97632308256172E-05	5.76189510112731E-05	4.35856331292654E-05	0.0009377273988942	7.22275039253241E-05	0	0	2.22107197017983E-05	0	0.0030139273583228	0
554_tnpAcp1_FJ187822.1	0	0	0	0	0	0	0	0	0	0.01831099392075	0	0
553_tnpA_KP826703.1	0	0.0002908906431533	0.0001260792488769	0.0003814886449904	0.0003908369068854	3.51211200996203E-05	0.0001206543034614	2.06793155146565E-05	0	0	0	0
55_rep10_6_rep(SAP093B)_GQ900442.1	0	0	0	0	0	0.0001473319943801	0	0	0	0	0	0
549_tnpA_AP010803.1	0	0	0	4.39925529406382E-05	0	2.43006090315838E-05	0	0	0	0	0	0
547_tnpA_FIID01000012.1	0	0	0	0	0.0006452678635955	0	0	0	0	0	0	0
545_tnpA(ISnew)_AJ698325.1	0	0	0	9.97854612582947E-05	0	0	0	3.24543610547667E-05	0	0	0	0
542_intI1_DQ647028.2	7.07455734494693E-05	0	0	0	0	0	0.0002380959183692	0	0	0	0	0
536_tnpA_GU371926.1	0	0	0	0	0	0	0.0002157544783078	0	0	0	0	0
535_tnpA_FN806773.1	0	0	0	9.55153626909352E-05	0	0	0	0	0	0	0	0
533_tnpA_CBTV010000137.1	0	0	2.83147673403882E-05	0	0	2.36624112186331E-05	0	0	0	0	0.0029621730501495	0
532_IS91_MQAA01000013.1	0	0	0	9.63836841699437E-05	0	0	0	3.13479623824451E-05	0	0	0	0
526_tnpA_AJSK01000032.1	0	0	0	0	0	0	0	0	0	0	0.0074430236539291	0
521_tnpA_AJ318089.1	0	0	0.0002007037207659	0.0001012143700113	0	0	0	0	0	0.0107506074093186	0	0
52_rep10_3_ORF(pNE131)_NC001390	0	0	0	0	0	0.0001437164853156	0	0	0	0	0	0
517_tnpA_U66917.2	0	0.0001504062472738	5.43248443158612E-05	0	0	0	0	0	0	0	0	0
514_IS91_MRWY01000004.1	0	0.000149249276141	0	0	0	0	0	0	0	0	0	0
506_tnpA_AY327575.2	2.41535392181016E-05	3.91967795925887E-05	0	0	0	2.36624112186331E-05	0.0001625786270885	0	0	0	0	0
501_tniA_GQ983559.1	0	6.9294306779755E-05	0	0	0	0	0	0	0	0	0	0
498_tnpA_CP003891.1	0	0	2.83720846831825E-05	0	0.0001319272352695	0	0	1.39606310205221E-05	0	0.0045592150855308	0	0
495_tnpA_ISSod13_AE014300.1	0	0	8.07827656109059E-05	0	0	0	0	0	0	0	0	0
493_tnpA_ISSod1_AE014300.1	0	0	0	0	0	0	0.000208128673471	0	0	0.0116495806150978	0	0
49_rep9_4_repA2(pTEF2)_AE016831	7.09555009671235E-05	0	8.3179880317461E-05	0	0	0	0.0002388024344475	0	0	0	0	0
489_tnpA_FN806773.1	0	0	0	9.72679381531542E-05	0	0	0	0	0	0	0	0
486_IS91_CP001252.1	0	0	0	0	0	0	0.000614845317215	3.51267490193782E-05	0.0001100731592691	0.0573578672050658	0.0336073368550503	0.0001792433350158
485_ISCR21_JN872329.1	0	7.60878662679662E-05	0	0	0	0	0	0	0	0	0	0
482_tnpA_FN649418.1	5.93349970866516E-05	0	6.95573689007056E-05	0	0	0.0001162570079724	0	0	0	0	0	0
479_tnpA_AP013357.1	0	0.0001134643619785	0.0001639276003917	0.0002480048013729	0.0003811231241119	0.0002739858141104	0	0	0	0	0	0
477_tnpA_AM258965.2	0	0	0	0	0	0	0.0002366953541435	0	0	0	0.0043125754700707	0
473_tniB_U67194.4	0	0.0002522522977031	0	0	0	0	0	0	0	0	0	0
464_tnpA_CP001603.1	0	0	0	0	0	2.41006040189782E-05	8.27946712024899E-05	0	0	0	0	0
460_intI1_AF263519.1	0	0.0003444214064792	0	0	0	0	0	0	0	0	0	0
458_tnpA_KC609323.1	0	3.84206057392701E-05	0	0	0	0	0	0	0	0	0	0
456_IS91_CP003837.1	0	0	0.000329783760788	0	0	0	0.002840344249723	0.0003245436105476	0.0003389965532525	0	0	0.0004140169581346
453_tnpA1B1-IS1068_LT599053.1	8.54000136640022E-05	0.000277177227119	0	0	0.0032586027111574	8.36635253801671E-05	0	4.92610837438424E-05	0	0	0	0
451_tnpA_KU254577.1	3.23718463347301E-05	0	0	0	0	0	0	0	0	0	0	0
45_rep8_2_repA(pEJ97-1)_AJ49170	0	0.0001183073530386	0	0	0.0003973905745313	0	0	0	0	0.0137332454405625	0	0
449_tnpA_CDAD01000027.1	0	0.0002161827955245	0	0.0001181304207096	0	6.52528888758963E-05	0	0	6.01978559048739E-05	0	0	0
445_tnpA_AE008924.1	2.93039262572556E-05	0	0	5.19715944053618E-05	0	0	0	0	0	0	0	0
443_tnpA_CT573071.1	5.86078525145113E-05	0	0	0	0	0	0	0	0	0	0	0
442_tnpA_AE014299.2	0	0.0001566816088694	0	0	0	0	0.0012997537616498	0	2.90861780213321E-05	0.0181877705430868	0.0236814373053681	0.0001420919573678
440_tniA_JX844629.1	0	0	0	0	0.0002046218342956	0	0	0	0	0	0	0
44_rep8_1_EP002*(pAM373)_NC002630	0	0	0	0	0	0	0	0	2.12497839428218E-05	0	0	0
435_IS91_MSJT01000438.1	0	0	0	0	0	0	0	0	0.0001000510660641	0	0	0
434_tnpA_KC170280.1	0	0	0	0	0.0010543507255514	0	0.0001627430139713	1.39465151145358E-05	0	0	0.0014825840847563	0
432_tnpA_FJ628170.1	0.0004052882004393	0.0006577086745197	0.0003167414651636	0.000479195717907	0.0125189256699834	0.0005293963187897	0.0013640071255732	0.0002337814143775	0	0	0	0
429_tnpA_AF026542.1	0	0	0.0002301866578493	0.0001160825393287	0	0	0.0002202821726518	0	0	0	0	0
426_IS91_CP001921.1	0	0	0.0002644492421413	0	0.0049186456017471	0.0002209979915702	0.0015184230265815	0	0	0.0849906510283868	0	0
42_rep7b_2_pVGA_NC_011605.1	0	0	0	0	0.0004164348512661	0	0	0	0	0	0	0
414_tnpA_AL513383.1	0	0	0	0	0.0001118193666968	0	0.0008975065473102	1.18328025006656E-05	0	0	0	0
412_tnpA_FN806773.1	0	0	7.83006135949284E-05	0.0001184603939518	0.0007281793767949	0.0001308703190304	0	0	0	0.0125824148170516	0	0
41_rep7b_1_repJ(pC223)_NC_005243.1	0	0	8.89892687840773E-05	0.0001346311778881	0	0	0	0	0	0	0	0
408_tnpA_FJ744165.1	0	0	0	0	0.0009332513731238	0	0	0	0	0	0	0
405_tnpA_ISSod6_AE014300.1	0	0	0	0	0	9.25920438989991E-05	0	0	0	0.0178043656304525	0	0.0001390966064879
403_tnpA_AP014631.1	8.4197196570143E-05	0.0001366366612558	9.87028861513534E-05	0.0001493268346294	0.000458958128332	0	0	0	2.5365059002171E-05	0.0158609313538891	0	0
401_tnpA_KX243414.1	0	0	0	0	0	0	0.0047821302450062	9.3671330718342E-05	0.000122303510299	0.351794918857737	0.268858694840402	0.0032861278086235
398_tnpA*_EU287476.1	0	0	0	0	0	0	0.0001627978834972	0	7.28625430541124E-06	0	0	0
394_tnpA_KT862781.1	0	0	0	0	0.0007201331958359	0	0	0	0	0	0	0
391_tnpAcp2_KJ817377.1	0	0	0	9.27982954809086E-05	0	0	0	0	0	0	0	0
390_tnpA_FN806773.1	5.32561332425849E-05	8.64249705939037E-05	0	0	0	0	0	0	0	0	0	0
389_tniA_LK391695.1	0	0	0	7.57300375620986E-05	0	4.18317626900835E-05	0.0005748315743487	0	2.57274169879163E-05	0.008043758043758	0.0026183493925429	0
380_tnpA_Y17750.1	0	0	0	0	0	0	0	0	4.54969058312626E-05	0	0	0
37_rep7_14_rep(MSSA476)_BX571857.1	0	0.0001417959018148	0	0	0	0	0	5.04011088243941E-05	0	0	0	0
367_qacEdelta_EU117158.1	0	0	0	0	0.0004479178984408	0.0001610019732401	0	0	0	0	0	0
366_tnpA_JFVF01000080.1	0	0	0.0001488404584087	0.0002251795807156	0	0	0.0021365421347474	0	3.82496110970792E-05	0.0239177230327672	0.0155710689538836	0.0001868572111934
360_tniA_LC155906.1	0	0	5.31909291593631E-05	0	0	0	0	0	0	0	0	0
359_tnpA_FR718870.1	0	0	0.0002260614489272	0	0	0	0	0	0	0	0	0
353_tniB_LN794248.1	0	0	0	0	0.0004301785757303	0	0	0	0	0	0	0
349_tnpA_JX041889.1	0	0	0	0	0	6.99277227058113E-05	0	0	0	0	0	0
347_istA_DQ125241.2	0.0001127924708769	0	0	0	0	0	0	0	0	0	0	0
344_tnpA_LM676437.1	0	8.90018619189513E-05	0	0	0	0	0	0	0	0	0	0
342_IS91_CP000034.1	0	0	0.0002395864928802	0	0	0	0	0	0	0	0	0
337_tnpA_KF295829.1	0	0	0	8.4311771440905E-05	0	0	0	0	0	0	0	0
333_tnpA_KP893385.1	0	0	0	0	0	0	0.000246105261189	0	0	0	0	0
331_tnpA_AY208917.2	0	0	0	0	0	0	0	0	0	0	0.0014517580790337	0
330_tnpA_KP893385.1	0	0	0	8.57610132149145E-05	0.0003953815220817	0	8.13715069856625E-05	0	0	0	0	0
320_tnpA_AJ534881.1	0	0	0	0.0001629020014139	0.000500681594544	0	0.0052551823826502	5.29824716323016E-05	2.76709734569139E-05	0.190331176246669	0.360467255680175	0.0010814271377651
317_tnpA_KR259132.1	0	0	0	0	0	5.84184217118373E-05	0	0	0	0	0	0
313_tnpA_CT573071.1	0	0	0	9.50870426788682E-05	0	0	0	0	0	0	0	0
309_tnpA_JQ690540.1	0	0	0	0	0	0	0	0	0	0	0.0105487457541298	0
306_IS91_LRLW01000235.1	0	0	6.95573689007056E-05	0	0	0	0	0	0	0	0	0
301_tnpA_AB362339.1	0	0.0001694533266229	0	0	0	0	0	0	0	0	0	0
299_tnpA_AH010657.3	9.85046501582723E-05	0	0.000144344076555	8.73508157255926E-05	0.0014766067898138	2.41254244144663E-05	0.0002486398158871	4.26151496857133E-05	2.22564678371264E-05	0	0	0
294_IS91_MOFA01000112.1	0.0001392932261704	0	0	0	0	0	0	0	0	0	0	0
291_tnpA_KJ511462.1	0	0	0	0	0	0	8.03157888311579E-05	0	0	0	0	7.02423980867095E-05
288_tnpA_HE577623.1	0	0	6.43911630941448E-05	9.74168936480289E-05	0	0	0.0025880625246328	0	1.65474963781392E-05	0.124167046065974	0.0976768624844502	0.0012934067298538
287_tnpA_KT922275.1	2.64513316658414E-05	4.29256767662199E-05	3.10084288351597E-05	0	0.0002883719213413	0	0	0	0	0	0	0
286_tnpA_KU997026.1	2.4129166322826E-05	0	0	0	0	0	0	0	0	0	0	0
285_tniA_HQ662557.1	4.96442986005272E-05	0	0	0	0	0	0	0	0	0	0	0
2807_tniA_FN806773.1	0	0	9.88769653156415E-05	0	0	0	0	0	1.27048972779834E-05	0	0	0
280_tnpA_JF714412.2	7.09555009671235E-05	0.0001151478094856	0.0001663597606349	0.0001258421989162	0.0007735555397406	0	0.000477604868895	0	0	0	0	0
2798_tnpA_CP000042.1	0.0003321111642488	0	0	0	0	0	0	0	0	0	0	0
2794_tniB_CP003566.1	0	0	0	0	0	0	0	0	0	0.0153214438928724	0	0
279_tnpA_M95402.1	0	4.03376422002732E-05	0	0	0	0	0.0002509659680108	0	0	0	0.0015241950725821	0
2789_tnpA5_HG916853.1	0	0	7.85199430447741E-05	0	0	0	0	0	0	0	0	0
2780_tnpA_HE999757.2	0	0	0	4.36304743156124E-05	0	0	0	0	7.41119007882364E-06	0	0	0
278_tnpA_AB304081.1	0.000281685908944	0.0001523749154319	0.0002201436099501	0.0006661071366718	0	0.0002759582250759	0.0012640275456882	0.0001083228019498	0.0001131467553395	0.0353756898259516	0.0230305077459274	0.0006909314419131
2771_tnpA_JQ364968.1	0	0	0.0002803161966698	0	0	0	0	0	0	0	0	0
2770_tnpA_ISSod24_AE014300.1	0	0	0	0	0	0.0001492088350729	0	0	0	0	0	0
2766_tnpA_LN997849.1	0	0	0	4.30546406444419E-05	0.0001323290441079	0	0	0	0	0.0045731010198015	0	0
2762_tnpA_CP009555.1	0.0002813176920696	0	0	0	0	0	0	0	0	0	0	0
2760_tnpA_CDAE01000006.1	0	0	0	0	0	0	0.0002514888137775	0	0	0	0	0
2756_tnpA_KX810026.1	6.11560200151422E-05	0	0	0	0.000333360891167	0.0001797374969804	0	0.0002822118352588	0.0001658135314822	0	0	0
2746_tnpA_AM420293.1	0	0	2.78091464950242E-05	0	0	0	0	0	0	0	0	0
2735_tnpA_HE616891.1	0	0	0	0	0	4.97891330636488E-05	8.55222321028908E-05	0	0	0	0	0
2734_tnpA_JN106164.1	0	0	0	0	0	0	0.0001627430139713	0	0	0	0	0
2733_tnpA_AY823680.1	0	0	0	0	0	0	0.0035257402543502	2.87755982926478E-05	6.011413148776E-05	0.187948727587114	0.156008467283087	0.0024961940382663
2732_tnpA_AZXZ01000020.1	0.0001784477897456	0	0	0	0	0	0	0	0	0	0	0
2730_tnpA_AOCI01000042.1	0	9.62898555748456E-05	0	0	0	0	0	0	0	0	0	0
273_tnpA_KF826292.1	0	0	0	0	0	0	0.0001606315776623	0	7.18929816029599E-06	0	0	0.0001404847961734
2727_IS91_CP000267.1	8.27404976675454E-05	0	0	0	0	0	0	0	0	0	0	0
2724_ISSfl3_AL391753	0	0	0	0.0007781435052252	0.0011958175086816	0.0002149154780407	0	0	6.60887775836383E-05	0	0	0
2715_tnpA1_KF743818.1	0	0	0	0.0004837508102826	0.0014868149252429	0	0	0	0	0	0	0
2711_tnpA_AF121000.1	0	0	2.83433970343623E-05	8.57610132149145E-05	0	2.36863368113719E-05	0	0	0	0	0	0
2710_tnpA_AY939911.1	0	0	0	0.0001007335416502	0	5.56431997777833E-05	0.000191155392895	3.27627160291588E-05	0	0	0	0
2702_tnpA_EF079106.1	0	0	0	0	0.0002635876813878	0	0	0	0	0	0	0
2701_tnpA5_HE577054.1	0	0	0	0	0	0	0.0011334707099833	0	0	0	0	0
270_IS91_MOFF01000153.1	0	0.0001067043404124	7.70805307066481E-05	0	0	0	0	0	0	0	0	9.67683999306364E-05
27_rep7_4_repD(pK214)_NC009751	0	0	0	0	0	0	0	0	0	0.0159169770477191	0	0
2696_tnpA_U14952.1	0	0	0	0.000104283986151	0.0003205182994581	0	0	0	0	0	0	0
2692_tnpA_KU130294.1	0	0	8.05506312269666E-05	0.0002437288565216	0	0	0	0	0	0	0	0
2690_tnpA_Tn3_like_KR822247.1	0	0	0	0	0	0	8.07996188843576E-05	0	0	0	0	0
2689_tnpA_KX470419.1	0	0	0	0	0	0	0	0	0	0.0124433826091284	0	0
2687_IS91_CP019238.1	0	0	0	0	0	4.53988122217961E-05	0	0	0	0	0	0
2682_IS91_CP000453.1	0.0001466994099749	0	0	0	0	0	0	0	0	0	0	0
2674_IS91_CP018682.2	0.0001201608232458	0	0	0.000213109653441	0	0	0.0014154144293008	6.93120776295269E-05	0.000144797522746	0	0.0036841096980503	0.0006189449499751
2670_tnpA_CP000352.1	0	7.62373512704574E-05	0	0	0	0	0	0	0	0.0088497141542328	0	0
2668_tnpA_KP893385.1	0	0	0	0.0003365779447204	0	0	0	0	0	0	0	0
2665_IS91_CP003837.1	0.0001928387405316	0	0	0	0	0	0	0	0	0	0	0
2662_IS91_CP003740.1	0.0001013220501098	0	0	0	0	0	0.0003410017813933	0	0	0	0.0062130324568815	0
2656_IS91_HG983279.1	6.64222328497795E-05	0	0.0002335968305582	0.0007068136839129	0	0.0004555014159586	0.0167659209185042	3.83141762452107E-05	0.0016608476966643	0.225225225225225	0.0936787227109807	0.0054742242242242
2652_IS91_CP003235.1	0	0	0	0	0.0005767438426827	0	0	0	0	0	0	0
2651_IS91_CP002349.1	0	0	0	0	0.0009800308905736	0	0	0	0	0	0	0
265_repA_2_pKPC-2_JX397875	0	0	0	0	0	0	0.0003483827723325	0	0	0	0	0
2646_Tn916-orf15_KC414929	0	0.0001058794319144	3.82423187816976E-05	5.78565089151095E-05	0	0	0	0	0	0	0	0
2640_Tn916-orf14_KC414929	0	0	0	0.0001269725180681	0	0.0002104112614351	0	0	0	0	0	0
264_repA_1_pKPC-2_CP013325	0	0	0	0	0.00063894170807	0	0	0	0	0	0	0
2634_Tn916-orf16_KC414929	0	0	3.43524750820887E-05	0	0.0001597354270175	0.0001435403621718	9.86230642264954E-05	0	0	0.0055202261084614	0	0
2630_IS91_CP003742.1	0.0043907897844122	0.0015406376891975	0.0022258358048225	0.0022098889372959	0.0022640415859158	0.0015113411036417	0.0011981601053422	0.0001711303157354	0.0002860020548532	0.0111774305322692	0.0109152034230077	0.001746473520667
2627_tnpA_ISSod9_AE014300.1	0	0	0	4.28805066074573E-05	0	0	0	0	0	0	0	0
2625_tnpA_AY540995.2	0	0	0	0	0.0011301512293031	0	0	0	0	0	0	0
2624_IS91_CP002287.1	0	0	0.0002525371141169	0.0003820614507637	0	0	0	0	0	0	0	0
2619_IS91_CP003740.1	0.0014233335610667	0.0009239240903967	0.0016685487897014	0.0015146007512419	0	0.0005577568358677	0.0004790263119572	8.21018062397373E-05	0	0	0	0.0002094728657228
2614_tnpA_AJ251743.1	0	0	0	0	0.0001319272352695	0	0	0	7.29117080629208E-06	0	0	0
2607_tnpA_AF544991.1	2.41535392181016E-05	0	0	0	0	0	0	0	0	0	0	0
2605_tnpA_JN106167.1	0	0	0	0	0.0009332513731238	0	0	3.29191013085343E-05	0	0	0	0
2600_IS91_CP012199.1	0	0	0.0002172993772634	0	0	0	0	0	0	0	0	0
26_rep7_3_CDS1(pCW7)_J03323	7.59111232568908E-05	0.0001231898787195	8.89892687840773E-05	0.0001346311778881	0	7.43675781157041E-05	0	0	0	0	0	0
2599_IS91_LN554848.1	6.13128303228734E-05	0	0	0.0001087405667558	0	6.0066120785761E-05	0.0012380987755203	3.53669319186561E-05	0.0002401225585538	0.0346500346500346	0.003759681179036	0.0007218757218757
2597_IS91_MNXT01000023.1	0	0	0	0	0	4.73248224372662E-05	0	0	0	0	0	0
2596_IS91_CP000503.1	0	0	0	0	0	0	0.0007738117347001	0	0	0	0	0
2586_IS91_CP002736.1	0	0	0	0	0	0	0.0006878326530668	0	0	0	0	0
2582_tnpA_JQ241791.1	0	0	0	0	0.001109311561245	0	0.0003424528528034	5.86940572267058E-05	0	0	0	0
2581_IS1166_U08850	0	0	0	0	0	0	0	0	0	0	0	8.10862706023996E-05
2574_ISSfl3_AL391753	0	0	0	0	0	0.0001042690820761	0	0	0	0	0	0
2568_tnpA_JN106175.1	4.81126837543674E-05	0.0001561561842924	0	0	0.0002622617876183	0	0	0	0	0	0	0
2562_tnpA_JX448550.1	0	0	0	0	0	0	8.12893135442628E-05	0	0	0	0	0
2559_tnpA_Y17830.1	0	0	0	0	0	0	0	0	0	0	0.0131701406571022	3.51211990433547E-05
2556_tnpA_EU646207.1	0	0.0001687165730289	0	0	0	0	0.0003498974800383	0	3.13203337244199E-05	0	0	0.0001530062671367
2554_tnpA_CZDF01000174.1	2.40805678005243E-05	0	0	0	0	0	0	0	0	0	0	0
2546_tnpA_KJ507131.1	0	0	0	0	0	0	0	0	7.42647088310987E-05	0	0	0
2543_tnpA_AY545598.5	0	0.0005791762954725	0	0	0	0	0	0	0	0	0	0
2540_tnpA_CU459003.1	0	0	0	0.0003029201502483	0	0.000501981152281	0	9.85221674876847E-05	0	0	0	0
2539_tnpA_AY177427.1	0	0	0	0	0	0	0	0	0	0	0.0062394708928682	0
2537_tnpAIS1_KF719970.1	0	0	0	0	0	0.0001394392089669	0	0	0	0	0	0
2536_tnpA_AY850399.1	3.33036264984967E-05	0	0	0	0	3.26264444379482E-05	0.0002241683019744	0	4.01319039365826E-05	0.0313684157695299	0.0306324998570483	0.0004901314963989
2535_tnpA_LN831024.1	0	0	0	0.0004117361265512	0	0	0	0	0	0	0	0
253_Col(SD853)_1__NC_015392	0	0	0	0	0.0020156305429839	0	0	0	0	0	0	0
2525_tnpA_CP010516.1	0	0	0.0001107969156797	0	0	0	0	0	0	0	0	0
2520_IS91_CP000753.1	0	0	0	0	0	0	0.0033300587755373	0	1.86301985084911E-05	0.209692451071761	0	0
2510_tnpA_CANI01000054.1	0	0	0	0	0	0	0	1.47048011175649E-05	0	0	0	0
2503_tnpA1_FMJB01000022.1	0.0018661813599833	0.0007672127202253	0.0002625229729478	0.0008384678456407	0.0002712676554553	0.0007069176129937	0.0024285288156667	0.0002009401126699	0.0005172254903293	0.0187492383121935	0.0137320301128162	0.0011352077884335
2502_IS91_HG916855.1	0.00018681252989	0	0	0	0	0	0	0	0	0	0	0
2501_tnpA_CP017672.1	0	3.8344675688402E-05	0	0	0	0	0	0	0	0	0.0014488889919209	0
2500_tnpA_HE646882.2	0	0	0	0	0	0	0	0	2.28446408772196E-05	0.0142848980058282	0.0046499228112813	0
2498_tnpA_AE014299.2	3.33966533881573E-05	0	7.83006135949284E-05	0	0	0	0	0	0	0	0	0
2495_tnpA_FMSH01000496.1	0	0	0	0	0	0	0	0	7.3808163489924E-06	0	0	0
2493_tnpA_U03554.1	0	3.85733715672592E-05	0	0	0	0	0	0	0	0	0	0
2491_tnpA_KX356458.1	0	0	0	0	0	5.287988060146E-05	0	0	0	0	0	0
2490_tnpA_FO681494.1	0	0	0	0	0	0	0	0	0	0.0089198109000089	0	0
2489_tnpA_EF682134.1	0	0	0	0	0	0	0	0	1.21820914711667E-05	0	0	0
2487_IS91_CP002527.1	0	0	0	0	0	0	0	0	0	0.0506124101629719	0	0
2485_istA17_LK391695.1	0	0	0	0	0	0	0	0	0	0	0	6.99631042573389E-05
2480_tnpA_KU254577.1	0	0	0	0	0	0	0	3.96353547364249E-05	0	0	0	0
2479_istB1_LK391695.1	0	0	0	0.00030955343821	0	0	0	0	7.88723732476267E-05	0	0	0
2475_tnpA_APFX01000025.1	0	0	0	0	0.0002511447176229	0	0	0	1.38799166794154E-05	0	0	0
2474_Xis-Tn916_KC414929.1	0	0	0.000412229700985	0	0	0	0	0	0	0	0	0
2471_tnpA-1_AJ877225.1	0	0	0	0	0	0	0.0004258011661842	0	0	0	0	0
2469_tnpA-2_HG916826.1	0	0	0	0	0	0	0.0004421781341143	0	3.95806415198713E-05	0	0	0
2466_IS91_CP002798.1	0	0	0	0	0	0.0001722484346062	0	0	0	0	0	0
2464_tnpA_KC710195.1	0	0	7.70099441400669E-05	0	0	0	0	0	0	0	0	0
2463_tnpA_EF439838.1	0	0	0	0	0	0	0	0	2.07002205649902E-05	0	0	0
2460_tnpA_FO203500.1	0	0	0	0	0.0006468690245473	0	0	0	0	0	0	0
2456_tnpA2_CP000831.1	0.001366400218624	0.0004434835633904	0.0001601806838113	0.0004846722403974	0	0	0.0004598652594789	0.0002364532019704	0.0001234916015419	0.0257400257400257	0.0083787180561374	0.0002010939510939
2452_tnpA_CCAE010000033.1	0	0	0	0	0	0	8.13715069856625E-05	0	0	0	0	3.55828528224888E-05
2441_tnpA1_FR875157.1	0	0	0	0	0	0	0	0	7.13942195898571E-06	0	0	0
2439_tniB_CP000644.1	7.99732569428783E-05	0	0	0	0	0	0	0	0	0	0	0
2436_tnpA_X92946.1	0	0	0.0001211741484163	0.0001833234338679	0	0	0	5.9624366491106E-05	0	0	0	0
2431_tnpA3_CP002151.1	0	0	2.83433970343623E-05	0	0	0	0	0	0	0	0	0
2423_IS91_CP003740.1	0.0011098398400216	0.0004912001493248	0.001419322514784	0.0001789401731425	0	0.000395371934286	0.0010186888659344	0.0002327949949076	3.03952605764413E-05	0	0	0.0005939483787585
2419_tnpA_APYP01000154.1	0	0	0	0	0	0	0	6.35626887017321E-05	0	0	0	0
2418_IS91_MOJA01000111.1	0	0	0	0	0	0	0	0	1.80091918915414E-05	0	0	0
2417_tnpA_CAOF01000139.1	0	3.88825769505639E-05	0	0	0	0	0	0	0	0	0	0
2415_tnpA_7_KU665642.1	0	0	0	0	0	5.53801113627583E-05	0	0	0	0	0	0
2411_tnpA_EF222275.1	5.04472654555287E-05	8.18666915541409E-05	0	0	0	0	0	0	1.51976302882206E-05	0	0	7.42435473448132E-05
241_IncX1_4__JN935898	0.0001902811975537	0	0	0	0	0	0	0	0	0	0	0
2408_int2_AE017042.1	0	0	0	0	0	0	0	0	1.71108711558589E-05	0	0	0
2404_int2_CP001830.1	0	0	0	0	0	0.0001229700110574	0.000211224200548	0	1.89072880751091E-05	0	0	0
2403_int3_CP003857.1	0	0	0	0.0002220357122239	0	0	0	3.61076006499368E-05	0	0	0.0038384179576545	0
2402_int2_ADFW01000001.1	0	0	0	0	0	0.0001005398588259	0	0	0	0	0	0
24_rep7_1_repC(Cassette)_AB037671	0	0	0	0	0	0	0	0	0	0.0143000143000143	0	0
2392_tnpA13_HG916826.1	0	0	0	0	0	6.82967554123813E-05	0	0	2.10019730513603E-05	0	0	0
2391_IS91_CP018031.1	0.0002599130850643	0	0	0.000230482723015	0	6.36570301805619E-05	0.0004373718500479	0.0001499250374812	0.0001174512514665	0	0.0079688894555654	0.0003825156678417
2390_IS91_CWZN01000206.1	0	0	0	0.0001650148678395	0	0	0	0	0	0	0	0
2389_tnpA_FKRR01000002.1	6.6055259187626E-05	0	0	0	0	0	0	0	0	0	0	0
2385_IS91_CP003740.1	0.0011386668488533	0.0013198915577096	0.0002860369353773	0.0002884953811889	0.0004433473076404	0.0004780772878866	0.0005474586422368	0	7.3506905679761E-05	0	0.0049873321762722	0.0005984939020653
2384_IS91_MOJE01000055.1	0	0	0	0	0	0	0	3.44827586206897E-05	1.80091918915414E-05	0	0	0
238_IncQ1_1__HE654726	0	0	0	0	0	0.0001561719140429	0	0	4.80245117107772E-05	0	0	0
2369_tnpA_AJ431260.1	0	0	0	0	0.0001316607156023	0	0	0	0	0	0	0
2368_IS91_MNRK01000081.1	0	0	0.0001730346893023	0	0	0.0001446036241138	0.0004967680272149	0	0	0	0	0
2367_ISBthe5_NC004663	0	0	0	0	0.0002489066361164	0	0.0001536787149754	0	0	0	0	0
2364_tnpA_CP000864.1	0.0001223468075231	6.61821690676455E-05	4.78083337128784E-05	0.0002169865772103	0.0020007338988345	0.0001598120780428	0.0012352833149733	7.05730136637196E-05	0	0	0	0
2362_tnpA_AJ250371.1	0.0001186896285204	0.0002311338889278	0.0001113102038397	4.210008706298E-05	0.0011645568921409	6.97657458497753E-05	0.0003195622253162	4.10780711563477E-05	2.14537031136827E-05	0	0.0014556012506525	3.49352496109611E-05
2361_int2_CP010905.2	0	0	7.0431205193428E-05	0	0	5.88587615739869E-05	0	0	0	0	0	0
2360_tnpA_HE858529.1	0.0004782400765184	0	0	0	0	0	0	0	0	0	0	0
2356_tnpA_JQ319423.1	0	0	0	0.0001171514393225	0	0	0	0	0	0	0	0
2352_tnpA1-IS1068_AY849557.2	0	0	0.0002889857697627	0	0	0	0	0	0	0	0	0
2350_tnpA3_CDAZ01000010.1	0	0	0	0	0	0	0.0001854295401124	0	0	0	0	0
2343_tnpA_LXLF01000020.1	0	0	0	0	0	0	8.15363935246405E-05	0	0	0.0045638343510683	0	0
2342_tnpA_KU736877.1	0	0.0004360091213108	0	0	0	0	0	0	0	0	0	0
2341_tnpA_KX530813.1	0	0	0	0	0	0	0	0	7.38838641704264E-06	0	0.0030077449432288	0
2339_istA15_LK391695.1	0	0	5.57288661371458E-05	0	0.0002591334163942	0	0	0	0	0	0	0
2338_tnpA_EF628291.1	0	0	0	0	0.0004124813558427	0	0	0	0	0	0	0
2332_tnpA_AB183145.1	0	0	0	9.70453570589822E-05	0	0	0	0	1.64843861707473E-05	0	0	0
233_pENTAS02_1__CP003028	7.32747818976117E-05	0	0	0	0	0	0	0	0	0	0	0
2324_IS91_MNYJ01000177.1	0	0	0	0	0	0.0001402741742901	0	0	0	0	0	0
2320_IS91_ABCQ01000008.1	6.41072488630579E-05	0	0	0	0	0	0.0017260358264626	0	0.000115876837908	0.156993454580586	0.007862067881094	0.0023586756998285
2315_IS91_CP009122.1	0	0	0	0	0	0.0002129617009676	0	0	6.54879705146962E-05	0	0	0
2314_IS91_CP003837.1	0.0002813176920696	0	0	0.0004989273062914	0	0.0002755974953699	0	0.0003245436105476	8.47491383131362E-05	0	0	0.0004140169581346
2308_tnpA_CCES01000010.1	7.76363760581838E-05	0	0	0	0	0	0	0	0	0	0	0
2302_tnpA_CP002881.1	0	0	8.10162418120935E-05	0	0	0	0	0	0	0	0	0
23_rep6_1_repA(p703/5)_AF109375	0	0	0	0	0	0	0	0	0	0.0186908900601846	0	0
2299_IS91_CP012903.1	0	0	0	0	0	0	0.0044163889248742	0	0	0	0.0089407052428295	0
2296_IS91_CP000471.1	0	0	0.0002860369353773	0	0	0	0	0	0	0	0	0
2292_IS91_CP007448.1	0.0002299231137107	0	0	0	0	0	0.0007738117347001	0	6.92661226597748E-05	0	0.014098804421385	0
2281_istB_AM261760.1	0	0	0	0	0	0	0	5.18537723619393E-05	0	0	0	0
228_pYE854_1__AM905950	0	0	8.58987323809531E-05	0	0	0	0	0	2.20745968027066E-05	0	0	0
2275_tnpA_AOCI01000012.1	0	0	6.87049501641774E-05	0	0	0	0	0	0	0	0	0
2272_tnpA_ANKQ01000002.1	0	0	6.93851971955058E-05	0	0	0	0	0	0	0	0	0
2268_tnpA_AYLO01000021.1	0	0	0	0	0	0	0	0	0	0.0044075386541139	0	0
2266_tnpA_LFUT01000004.1	0	9.65293825787632E-05	0	0	0	0	0	0	0	0	0	0
2259_tniA_JF262170.1	0	0.0002654833190193	9.58892348927629E-05	0.0010154905835008	0.0013376248301216	0.0001602676426894	0.0005505798431618	0.0002359139700389	0	0	0.0050157662251677	0.0001203812135967
2257_tnpA-IS683_KP347127.1	0	7.40549843447763E-05	0	0	0	0	0	0	0	0	0	0
2255_tnpA1_HE572590.1	0	0	0	0	0	0	0	0	0	0	0	9.7754004004004E-05
2254_tnpA_JNQU01000129.1	0	0	0	0	0.0016639673418676	0	0	0	0	0	0.0187184126786048	0
2248_tnpA_KU961660.2	0	0	0	0.0001376909773856	0	0	0	0	0	0	0	0
2247_tnpA_CP000645.1	0	0.0001338096958505	0	0	0	0	0	0	0	0	0	0
2246_tnpA_LN681228.1	0	0	0	4.27077754630163E-05	0	0	0	0	0	0	0	0
2245_tnpA_CP000042.1	2.4325537971435E-05	0	2.85163984404724E-05	0	0	0	0	0	0	0	0	0
2244_tnpA_KX243412.1	0	0	0	0	0	0	0.0002216981278479	0	0	0.0124091033181942	0.0323146150925409	0.0001938922393467
2240_tnpA_DQ167474.1	0	0.0001124777153526	0	0	0	0	0	0	0	0	0	0
224_IncX4_2__FN543504	0	0	0	0	0.0005492027041276	0	0	0	0	0	0	0
2236_tnpA_CAGD01000034.1	5.03410606861486E-05	0	0	0	0	0	0	0	0	0.0094831673779042	0	0
2233_tnpA_KP698941.1	0	0	0	0.0005705222560732	0	0.0003151451180239	0	0	0	0	0	0
2228_tnpA_AM260957.1	0	0	0	0	0	0	0	0	9.6262941068373E-05	0	0	0
2226_tnpA_AP013353.1	0.00019600003136	0	0	0	0	0.0001920146484134	0	0	0	0	0	0
2223_tnpA_CR942285.1	6.11039280049079E-05	0	0	0	0	0	0	0	0	0	0	8.99270224227635E-05
2213_tnpA_AF535087.1	0	0.0001724658302073	0.0001245849762977	0.0001884836490434	0.0017379214459506	0	0.0003576729795947	0	3.20163411405181E-05	0	0.0130335614206581	0
2212_tnpA_AJ245804.1	0	0	0	0	0	4.55754612965891E-05	0	0	0	0	0	6.84658393802363E-05
2211_tnpA_CP001846.1	5.93349970866516E-05	0	0	0	0	0	0	0	0	0	0	0
2204_tnpA_AB646744.1	0	0	0	0	0.0009114972618622	0	0	0	0	0	0	0
2200_tnpA_AY365053.1	2.36987153874337E-05	0	0	0	0	0	0	0	0	0	0	0
2197_tnpA_AL954747.1	0	0	0	0	0.0001316607156023	0	0.0002438679406327	0	0	0	0	0
2194_tnpA_LC015492.1	0	0	0	4.30983953605439E-05	0	0	0	0	0	0	0	0
2193_tnpA_CXPB01000088.1	0	0	0	4.26219306882163E-05	0	0	0	0	0	0	0	0
2189_tnpA_M90749.1	0	0	0	0	0	0	0	0	0	0	0.0017345532253439	0
2187_tnpA_KM975501.1	0	0.0002917655022305	0	0	0	0	0	0	0	0	0	0
2186_tnpA_HF953351.1	0	0	0	0	0	0	0.0002728014251146	0	0	0.0458085203847915	0.0149112778965157	0
2185_tnpA_CP003204.1	0	0	2.83433970343623E-05	0	0	4.73726736227437E-05	0	0	0	0	0	0
2183_tnpA_JQ764731.1	0	0	0	0	0	0	0	0	3.26450608305887E-05	0	0	0
2180_tnpA_Y17746.1	0	0	0	0	0.0012737209294426	0	0	0	0	0	0	0
2170_tnpA_CP003891.1	0	0	0	0	0.0003494480119203	6.28037187840396E-05	0	0	0	0	0	0
2169_IS91_CP002784.1	0	0	0.0002242529573358	0	0	0	0	0	0	0	0	0
2167_tnpA_CBTJ020000114.1	0	3.87273570824978E-05	0	4.23241726893964E-05	0	0	0	0	0	0	0	0
2147_ISCau1_NC012590	0.0001184740073951	0	0	0	0	0	0	0	0	0	0	0
2142_IS91_CP000724.1	0	0.00042642650326	0	0	0	0	0	0	0	0	0	0
2138_IS91_MNRD01000143.1	6.19481964402088E-05	0.0001005306005094	0	0	0	0	0	0	0	0	0	0
2134_IS91_CP003917.1	0	0.0001447940738681	0	0	0	0	0.0006005703015583	0	2.68793908828977E-05	0	0	0.000131311348662
2130_IS91_CP000302.1	0	0	0	0	0	0	0	0	0	0.0928763815361753	0	0
2127_IS91_CP004393.1	0.000573888091822	0.0006208769887466	0.0006727588720076	0.0003392705682782	0	0.0001874062968515	0	0	0	0	0	0
2122_IS91_CP018023.1	0	0	0	0	0	4.7229409488804E-05	0.0001622508475984	2.78086763070078E-05	0	0	0	0
2120_IS91_CWST01000109.1	0	0.0003527710163332	0.0002548329060634	0	0	0	0	0	0	0	0	0
2116_IS91_FN649418.1	0	0	0	0	0	4.60533167230277E-05	0	0	0	0	0	0
2103_IS91_CP009122.1	0	0	0	0.0002865460880728	0	0	0	0	4.86734915987607E-05	0	0	0
21_rep5_6_rep(pRJ9)_AF447813.1	0	0	9.8012656178267E-05	0	0	0	0	0	0	0	0	0
2095_tnpA_CDAF01000046.1	0	0.0002874430503456	0	0	0	0	0	0	0	0	0	0
2093_IS91_MQRH01000048.1	5.78516221594854E-05	0	0	0	0	0	0	0	0	0	0	0
2090_tnpA_JQ241792.1	0	0	0	0.000180463068233	0	0	0	5.86940572267058E-05	0	0	0	0
2086_tnpA_CDAD01000016.1	0	0	0	0	0	0	0	0	0	0	0	0.0001017093683278
2083_tnpA_CP003732.1	0	0	0	0	0	0	0	3.16355583676052E-05	0	0	0	0
2052_tnpA_CU459003.1	4.41996373861749E-05	0	5.18144540979378E-05	0	0.0002409318085883	0	0	0	0	0	0	0
2042_tnpA_CAGT01000190.1	0	0	0	0	0	9.20463147601052E-05	0	0	0	0	0	0
2040_tnpA_CP000645.1	0	0	0.0001868774644465	0	0	0	0	0	0	0	0	0
2036_tnpA_AY858559.1	7.78892632766144E-05	0	0	0	0	0	0.0007864145316822	0	0.0001642532159489	0	0.0238807110720528	0.0005731505120755
2034_tnpA1_ADFW01000001.1	0	0	0	5.25512032649012E-05	0	2.90282368109625E-05	0	0	0	0	0.0018169462947014	0
2031_tnpA_JIDO01000087.1	0.0015427099242529	0.0002503536244945	0.0001808491591418	0	0	0.0004534023310925	0.0404978115605675	0.0007119021134593	0.0042524930530994	0.290613193839	0.32163466086463	0.0149847428073234
2030_tnpA_HQ730118.1	0	0	0	4.28805066074573E-05	0	0	0	0	0	0	0	0
2026_tnpA_CP001843.1	0	0	0	0.0005437028337791	0	0	0	0	0	0	0	0
2021_tnpA_AF118548.1	0.0003132576920426	0	0	0	0	0.0001022960135652	0	0	0	0	0	0
201_IncFIB(pCTU1)_1_pCTU1_FN543094	0	0	0	0	0	8.68694206666753E-05	0	0	0	0	0	0
2005_tnpA_ISSod17_AE014300.1	0	0	0	0	0	0	0	0	1.87433046572851E-05	0	0	9.1564895337662E-05
2002_tnpA_AF072896.1	0	0	0	0	0	2.58562771594335E-05	0	0	0	0.00994371855299	0	0
1999_Tn916-orf13_KC414929	0	0	9.01338252957696E-05	0	0	0	0	0	0	0	0	0
1998_tnpA_CAOC01000088.1	0	0	0	0	0.0008463903145863	0	0	0	0	0	0	0
1992_tnpA_7_CP014358.1	0	0	0	0	0	8.19083465260377E-05	0	0	0	0	0	0
1980_tnpA_AE014299.2	0	0	0	6.16407282482198E-05	0	0	0.0039770324039242	4.00962309542903E-05	0.0001361159852267	0.124397653467421	0.0596740094114437	0.0005115035093232
198_IncFIB(pECLA)_1_pECLA_CP001919	0.000128100020496	0	0	0	0	0	0	0	0	0	0	0
1976_tniB_AEWV01000009.1	0	0	0	0	0.0004373963370681	0	0	0	0	0	0	0
1958_istA_KU130294.1	0	7.68412114785402E-05	0	0	0	0	0	0	0	0	0	0
1950_IS91_HE970764.1	0	0.0001400895732731	0	0	0	0	0	0	0	0	0	0
1942_IS91_MNRB01000036.1	0	0	0	0.0003188633160509	0	0.0001761337376424	0	0	0	0	0	0
1930_tniA_FJ948173.1	0	5.16021433466261E-05	7.45521799653839E-05	0	0	0	0.000107016516501	0	0	0	0	0
192_IncP(Beta)_1_Beta_U67194	0	0	0	0.0002186021702823	0	0	0	7.10984713828653E-05	0	0	0	0
1917_tnpA_AB262965.1	0.0004088207157633	0	0	0.0005118060869097	0	7.06778692450623E-05	0.0195862826740876	0.0003190493254881	0.0005361100368651	0.298991582933923	0.101749601603613	0.0070076152250138
1914_IS91_MNUL01000105.1	0	0	0	0	0	0	0	3.43967667039298E-05	0	0	0	0
1907_tnpA_AY232820.1	4.9764836266224E-05	0	0	0	0	0	0	0	2.248806479693E-05	0.0046873095780483	0.0015257811236462	0.0002563372425495
19_rep5_4_rep(SAP047A)_GQ900405.1	0	0	0	0	0.0004541606566073	0	0	0	0	0	0	0
1892_IS91_CP004387.1	0.0002079304680514	0	0	0	0	0	0	0	0	0	0	0
1891_IS91_CP003742.1	0.0004536152487302	0.0004206483663594	0.000303865795848	0.0004597162171791	0.0003532360662501	0.0005713606611328	0.0006542798407221	3.7379684141669E-05	0	0	0	0.0004768488000195
1883_tnpA_JN127372.1	0.000518752149116	0.0002004380774621	0.0005502074108189	0.0006571614829768	0.0004039590137798	0.0010164081182549	8.31367979429961E-05	0	1.48836296624309E-05	0.0046534137443228	0.0030294951649257	7.27095897550443E-05
1880_IS91_CP018031.1	0.0002219211491964	0	0	0.0001967926730151	0	0	0.0005601606989013	0.000160012801024	0.0002005664062167	0	0.0068040633866545	0.0011431094667753
1877_tnpA_CP000352.1	0	0	0	0	0	0.0001748193067645	0	0	0	0	0	0
1873_tnpA1_CP000831.1	0	0.0001004005479861	3.62634148343911E-05	0.0001097252808144	0	3.03050285982494E-05	0.0002082184227912	5.35308025159477E-05	9.31911611463982E-06	0	0	0
1870_istA3_LK391695.1	0	0	0	0	0	4.5843027605571E-05	0	0	0	0	0	0
1868_tnpA_CP006582.1	0	0.0003626617924921	0	0	0	0	0	0	0	0	0	0
1862_tnpA_CP001879.1	0	0	0	0	0.0003532360662501	0	0	0	0	0	0	0
1861_tnpA_FJ866609.1	0	0	0	0	0	0	0.0001862880102056	0	1.66751776773532E-05	0	0	0
1859_IS91_CP003740.1	0.0002026441002196	0	0.0002375560988727	0.0008984919710757	0	0	0	0	6.10481081069201E-05	0	0	0.0002982325545884
1857_IS91_CP003742.1	0.0008516604102382	0.0009568309758081	0.0003839947899586	0.0020913939140437	0	0.0007059826251257	0.0006614500307574	7.55786490316485E-05	0.0002170971077336	0.0123411082315191	0	0.0007713192644699
1855_IS91_LN606600.1	0	0	0	0.0004560088283309	0	0	0	0	0	0	0	0
1853_IS91_CP003740.1	0.0005654865769643	0.0005243893486035	0.0003788056711754	0.0005730921761456	0.0008807034354479	0.0005539882085984	0.0005437595973568	0	9.73469831975213E-05	0	0	0.0009511200389578
1848_IS91_LN554852.1	0	0	0	0.0001062877720169	0	0	0	3.45691815746262E-05	0	0	0	0
1847_IS91_CP018031.1	0.0002841030157535	0	5.55081577564047E-05	0.0001679557268703	0	4.63876972404887E-05	0.0009561554900057	0.0002185046090815	0.0003566176612186	0.0713584872000713	0.0493597746871461	0.0013937204531263
1841_tnpA_KJ439039.1	2.4129166322826E-05	0	0	0	0	2.36385339116516E-05	0	0	0	0	0.0044387759631404	0
1840_tnpA_EU219534.1	0	0.0001137971020429	0	0	0	0	0	0	0	0	0	0
1831_tnpA_AY639948.1	0	0	0	0	0	5.64023766607868E-05	0	0	0	0	0	0
1829_tnpA_AP014810.1	2.41535392181016E-05	3.91967795925887E-05	0	4.28371929644194E-05	0	0	0	0	0	0	0	0
1823_tnpA_DQ257629.1	0	0.0001879167641484	0	0	0	0	0	0	0	0	0	0
1821_tnpA_FLQZ01000083.1	0.0011461091158393	0	0	0.0004619697280476	0	0.0001020731464333	0.0362932876353502	0.0003606040117196	0.003656768375363	0.196274706078628	0.274727029945246	0.0119604899016663
1815_int3_CP009612.1	0	0	0	0.0001178022806521	0	0	0	0	0	0	0	0
1813_int2_HE577054.1	0	0	0	0	0	0	0.0002001901005194	0	0	0	0	0
1809_IS91_CP017269.1	0	0	0	0	0	0	0	0	1.81911029207489E-05	0	0	0
1807_int3_CP003840.1	6.27611648974294E-05	0	0	0	0	0	0	3.62023712553172E-05	0	0	0	0
1802_tnpA_JQDP01000150.1	0	0	0	0.0004327430717834	0	0	0	0	0	0	0	0
1800_tnpA_FJ501215.1	0	0	8.10162418120935E-05	0	0	0	0	0	0	0	0	0
1798_tnpA_FP475957.1	2.4129166322826E-05	0	0	8.55879334707875E-05	0	0	0	0	0	0	0	0
1794_int3_FN597644.1	0	0	0	0	0	6.06885676332818E-05	0	0	0	0	0	0
1789_tniA_GQ406245.5	3.75384675446163E-05	0	0	0	0.0002046218342956	0	0	2.1653223623667E-05	1.13087547199632E-05	0.0070714356428642	0	0
1788_int2_X90708.2	0	0	0	0	0	6.41802386477994E-05	0	0	0	0	0	0
1787_tnpA_AP008932.1	0	0	2.7699228919945E-05	0	0	0	0	0	0	0	0	0
1781_tnpA_HE798556.1	2.40321646491664E-05	0	0	0	0	0	0	0	0	0	0	0
178_IncFIA(HI1)_1_HI1_AF250878	0	0	0	0.0003279032554235	0	0	0	0	0	0	0	0
1779_tnpA_KR066794.1	0	0	0	0.0001520029427769	0	0	0	0	0	0	0	0
1777_tnpA_AH009976.2	0	0	0	0	0	0	0	0	0	0	0	0.0001303386720053
1775_tnpA_CP000040.1	0	0	0	0	0	0	0	1.40173815531259E-05	0	0.0045777484801875	0	0
1770_tnpA_AM039951.1	0	0	0	0	0	2.37103108364846E-05	0	0	0	0	0	0
1769_tnpA_AP010805.1	0	0.0001018498997287	0	0	0	0	0	0	0	0	0	0
1765_tnpA_CP012901.1	0	0	5.49639601313419E-05	0	0	0	0	0	0	0	0	0
176_IncHI2A_1__BX664015	0	0	0	0	0	0	0	0	3.43032226505551E-05	0	0	0
1751_int2_KM886863.1	0	0	0	0	0	0	0	0	0	0.0150652324565368	0	0
1748_IS91_FPLG01000151.1	0	0	0	0	0	0	0.0004546690418577	0	0.0001627949549517	0.0763475339746526	0.008284043275842	0.0003976434061179
1747_IS91_MJVB01000022.1	0	0	0	0	0	5.74161448687421E-05	0	0	0	0	0	0
1744_ISCR1_HG003695.1	0	0	3.54830628696005E-05	0	0	0	0	0	0	0	0	0
1743_IS91_CR378668.1	0	0	0	0	0	0	0.0009171102040891	0	2.05232956028962E-05	0.0128333461666795	0	0.0003007815507815
1731_IS91_CP003740.1	0.0005407237046062	0.0007799962170183	0.0008451744623211	0.0012786579206464	0.0006549955198306	0.0006474463773138	0	0	0.0001266978324028	0	0	0.0006189449499751
1726_tnpA_JN695267.1	0	0.0002192362248399	0	0	0	0	0	0	0	0	0	0
1723_IS91_MNRD01000033.1	0	0	0	0	0.0003412149435766	0	0	0	0	0	0	0
1722_IS91_KX957972.1	0	0	0	0	0	0	0	2.90993743634512E-05	0	0	0	0
1718_tnpA_CP011271.1	4.90000078400013E-05	0	0	0	0	0	0	0	0	0	0	0
1716_tnpA_AY821803.1	0	0	0	4.28805066074573E-05	0	0	8.13715069856625E-05	0	0	0	0	0
1709_tnpA_JFXZ01000009.1	0	0	0	0	0.001785535732141	0	0	0	0	0	0	0
1706_tnpA_AF086815.2	0	0.0001506008219792	0	0.0001645879212216	0	9.09150857947481E-05	0.0001561638170934	0	0	0	0	0
1705_IS91_CP000302.1	0	0	0	0	0	0	0	0	0	0.0433125433125433	0.014098804421385	0
170_IncFIB(AP001918)_1__AP001918	0.0001051847675627	0	0	0	0	0	0	0	0	0	0	0
1691_tnpA_CR377166.1	0	0	0	0	0	2.347273257159E-05	0	0	0	0	0	0
1690_tnpA_AE014299.2	5.94825965818921E-05	0	0	0	0	0	0	0	0	0	0	0
1686_tnpA_AE014299.2	0	0	0	0	0	0	0	4.28801143469716E-05	0	0	0	0
1677_IS91_CP000681.1	0	0.0004084717031227	0	0	0	0	0	0	0	0	0	0
1676_tnpA_AF079317.1	0	9.58143501152168E-05	6.9213875720949E-05	0	0	5.78414496455476E-05	0	0	0	0	0	0
1672_tnpA_AE014299.2	0	0	0	0	0	0	0	0	0	0.036922168069709	0	0
167_IncX1_1__EU370913	0	0	0	0	0.0010455409768419	0	0	0	0	0	0	0
1669_IS91_CP009122.1	0	0	0	0	0.0010104194453201	0	0	0	0	0	0	0.000272801871639
1667_tniB_AP014882.1	0	0	0	0	0	0	0	4.47828034034931E-05	0	0	0	0
1664_tnpA_1_AE017042.1	0	0	0	0	0	0	0	0	1.8024212068265E-05	0	0	0
166_IncU_1__DQ401103	0	0	0.0002976809168175	0	0	0	0.0008546168538989	0	0	0	0	0
1657_tnpA_EF059914.1	0	0	0	0	0	0	0	4.707543839002E-05	0	0	0	0
1636_tnpA_ISSod1_AE014300.1	0	0	0	0.0004609654460301	0	0	0	0	0	0	0	0
1635_tnpA_ISSod12_AE014300.1	0	0	0	0	0	0	0.0009657170449058	0	0	0	0	0
1627_tnpA_CP009170.1	6.06903650404076E-05	9.84893700422914E-05	0	0.0001076366016111	0	5.94563124529106E-05	0.000204254874134	3.50078767722738E-05	0	0	0	0
1623_tnpA_CP011273.1	0	0	0	0	0	0.0001165462045096	0	0	0	0	0	0
1622_tnpA_JX077110.1	0	0	0	0	0	0	0	0	6.05350987950973E-05	0	0	0
1621_tnpA_AY305378.1	0	0	0	0	0	0	0	0	7.3506905679761E-06	0	0	0
1619_int3_BA000030.4	0.0003188267176789	0.0005173974906221	0	0	0	0	0.0010730189387842	0	9.60490234215544E-05	0	0	0
1617_tnpA_AOCI01000152.1	0	0	0	0	0.0025066174701211	0	0	0	0	0	0	0
1613_tnpA_AGBB01000127.1	0	0	0	0	0	0	0	0	0	0.0263421316052895	0	0
1612_tnpA_DQ257628.1	0	0	6.78731711064997E-05	0	0	0	0	0	0	0	0	0
1609_int2_KT389472.1	0	0	0	0	0	0	0	0	2.48402646779882E-05	0	0	0
16_rep5_1_rep(pMW2)_NC005011	0	0	0	0	0	0	0	0	0	0.0156951376463571	0	0
1594_int2_CP006632.1	0	0	0	0.0001296905842042	0	0	0	0	0	0	0	0
1591_int2_ADFW01000002.1	0	0	0	0	0	5.74161448687421E-05	0	0	0	0	0	0
1585_tnpA1000_KX709966.1	0	0	0	0	0.0001864722581492	0	0	0	0	0	0	0
1584_int2_CP003858.1	0	0	6.90433981945427E-05	0	0	0	0.0001982177842581	3.39731612026499E-05	0	0	0	0
1582_tnpA_EF628292.1	4.46953342540572E-05	0	0	0	0	0	0	0	0	0	0	0
1567_IS91_CP003740.1	0	0.0006577086745197	0.0001187780494363	0.0001796983942151	0.0005523055442639	0	0	5.84453535943892E-05	0	0	0	0
1558_tnpA_U13767.1	0	0	6.87049501641774E-05	0	0	0	0	0	0	0	0	0
1557_tnpA_AJ829923.1	0	0	5.24936697883602E-05	0	0.0002440900907234	0	0.0001507049071326	0	1.34900313794318E-05	0	0	0
1556_tnpA_LC075717.1	4.67945280350697E-05	0	5.48563985655271E-05	0.0001659836439717	0	0	0.0001574881025612	0	1.40972147878994E-05	0	0	0
1554_IS91_LT670843.1	0	0	0	0.0001073641038855	0	0	0	0	0	0	0	0
1553_tnpA_EF614235.1	0	0	0	0	0.0003745520357652	0	0	0	0	0	0	0
1552_tnpA_CP002881.1	0	0	0	0	0.0003724117384179	0	0	0	0	0	0	0
1551_tnpA_KF483599.2	0	0	0	0	0	0	0.0001606315776623	1.37655723036685E-05	2.87571926411839E-05	0	0	0.00010536359713
1546_tnpA_AYLO01000004.1	0	0	0	0	0	0	0	0	0	0.0310655483069276	0	0
1540_tnpA_CP000646.1	0	0	0	0	0	0	8.09621935702417E-05	0	0	0	0	0
1536_tnpA_EF151283.1	0	0.0001083933290409	0	0	0	0	0	0	0	0	0	0
1535_Tn916-orf20_KC414929	0	0	0.0001698886040423	0	0	7.09872336558993E-05	0	4.17972831765935E-05	0	0	0	0
1533_tnpA_FAVL01000073.1	0	0	0	0	0	0	0	0	0	0	0.0095835010446016	0
1532_Tn916-orf18_KC414929	0	0	0.0003377303574335	0	0.000785205472568	0	0	0	0	0	0	0
1528_tnpA_JN849689.1	0	0	0	0	0.0002755689396327	0	0	0	0	0	0	0
1527_IS91_AVRH01000089.1	0	0	0	0.0003476132871702	0	0	0	0	0	0	0	0
1523_tnpA1_JFHO01000231.1	2.47792785760835E-05	0	2.90483105357351E-05	0	0	0	0	0	0	0	0	0
1522_tnpA_AY327575.2	9.196924548431E-05	7.46246380705054E-05	0	0	0.0010026469880484	0	0	0	0	0	0.002819760884277	6.76758489258489E-05
1520_tnpA_HE613569.1	0.0001712076646247	9.26129159824888E-05	0.0003345062012766	0.0002024287400227	0.0012443351641651	0.0001677263993301	0.0005762034874139	6.58382026170685E-05	0	0	0	0
1519_tnpA_EU503121.1	5.09488717881831E-05	0	0	0	0	0	0	0	0	0	0	0
1501_tnpA_LO018305.1	0	3.85350663323364E-05	0	0	0	0	0	0	0	0	0	0
1500_tnpA_KC354801.1	0	0.0003316650580911	0.0001197932464401	0.0005437028337791	0.0055702610447136	0	0.0013756653061336	0	0	0	0.0062661352983933	0
1499_tnpA_L14931.1	0	0	0	0	0.0001315278591789	0	0	0	0	0	0	0
1498_tnpA_2_HE983995.1	0	0	0	0	0.0002078853404247	0	0	0	1.14891176341572E-05	0	0	0
1497_tnpA_FJAO01000001.1	0	0	0	0	0	4.95259769692321E-05	0	0	0	0	0	0
1491_tniA_AM993098.1	4.28530534514706E-05	0	0	0	0.0002335915921976	8.39633946467626E-05	0	2.47188233840069E-05	0	0	0	0
1489_tniA_KX710093.1	0	0.0001966460057263	0	7.16365220182014E-05	0	0	0.0001359398993392	0	1.21683728996902E-05	0	0	0
1484_tnpA10_HQ840942.1	0	0.0001925797111496	0	0	0	0	0	0	1.7875128428329E-05	0	0	0
1481_tnpA_EU693239.1	0	0	0	0.0005368205194275	0	0	0	0	0	0	0	0
1475_tnpA_KR066794.1	0	0	0	0.0001369499064632	0	0	0.0002598807978756	0	0	0.0145463008756873	0	0
1473_tnpA_AJ344068.1	0	0	0	0.000149151773862	0	0	0	0	0	0	0	0
1464_tnpA_ANKQ01000003.1	0	0	0	0	0	0	0	0	1.67527366432944E-05	0	0	0
1463_tniA_AB270530.1	0	0	4.88355743327254E-05	0	0	0	0	0	0	0	0	0
1461_IS91_CP000490.1	0	0	0	0	0	0.0002169054361708	0	0	0	0	0	0
1459_tnpA_CBZM010000369.1	0	0	0	0	0	0	0	0	4.67771217962115E-05	0	0	0
1456_tnpA_LT599584.1	4.82583326456521E-05	0	0	4.27939667353938E-05	0.0001315278591789	0	0	0	0	0	0.0029591839754269	0
145_repUS23__repA(SAP099B)_GQ900449.1	0	0	0	0	0	0	0	4.42086648983201E-05	0	0.0144375144375144	0	0
1447_tnpA_CP002291.1	0	0	0	0	0	0	0	3.1854742374771E-05	0	0	0	0
1440_istB_KU130294.1	0	0	0	0	0	9.29594726446301E-05	0	0	0	0	0	0
1432_IS91_CP000316.1	0	0	0.0002748198006567	0	0	0	0	0	0	0	0	0
143_repUS21__rep(pWBG764)_GQ900468.1	0	0	0	0.0001317044131514	0.0004047953678456	0	0	0	0	0	0	0
1423_tnpA_5_CP001621.1	0	0.0004287824507918	0	0	0	0	0	0	0	0	0	0
1420_IS91_CP003742.1	0	0	0	0.0004298191321092	0	7.91411726569148E-05	0.0002718797986784	0	0	0	0	0
142_repUS20__rep(pAVX)_CP001784.1	0	0	0	0	0.0003045423094539	0	0	0	0	0	0	0
1418_IS91_FCOX02000103.1	0	0.0002791713078896	0	0	0	0	0	0	0	0	0	0
1415_tniB_AECL01000076.1	8.13333463466688E-05	0	0	0	0	0	0	0	0	0	0	0
1414_IS91_CP002383.1	0	0	0	0	0	0	0.0036890719032905	0.0002107604941162	0.0002201463185383	0.240903042261277	0.0560122280917505	0.0003584866700316
141_repUS19__rep(pDLK3)_GU562626.1	0	0	0	0	0.0006684313253656	0	0.0004126995918401	0	0	0	0	0
1406_IS91_ANZB01000012.1	0	0	0	0	0	0	0	0	8.00408528512953E-05	0	0	0
1404_IS91_CP003742.1	8.44947131657972E-05	0	0	0	0	8.27766328849709E-05	0	0	0	0	0	0
1401_IS91_CP000616.1	0	0	0	0	0	0	0	0	0	0	0	0.0003784025961445
1400_tnpA_AY148032.1	0	0	0	0	0	0	0.000235311170786	0	0	0	0	0
140_repUS18__rep(pKKS825)_FN377602.2	0	0	6.17436556541506E-05	9.34115000765974E-05	0	0	0	6.07625702567218E-05	0	0	0	0
1395_Int-Tn916_KC414929.1	0	0	0	0	0	5.76989830208049E-05	0	0	0	0.0110948386810455	0	0
1393_tnpA_FR733648.1	0	0.0001057351820072	0	0	0	0	0	0	0	0	0	0
1388_IS91_CP003837.1	0	0.0003919677959258	0	0.0004283719296441	0	0	0	0	0	0	0	0
1386_IS91_CP003060.1	0	0	0	0	0	0	0	0	0.0001161883347841	0	0	0
138_repUS16__repF(pE194)_M17811.1	6.30369169400368E-05	0	7.38970641484649E-05	0	0	0	0	3.6361432640446E-05	0	0.0118747921911366	0	0
1376_tnpA_CCXZ01000025.1	0	0	6.29924037460323E-05	0	0	0	0	0	0	0	0	0
1375_tnpA_ADMU01000041.1	0	0	7.55569263261034E-05	0	0	0	0	0	0	0	0	0
1374_tnpA_JEMZ01000267.1	5.33750085400014E-05	0	0	0	0	0	0	0	0	0	0	0
1370_tnpA_AE014299.2	5.87759209158229E-05	0	0	0	0	0	0.0025715529667709	0	8.85335119616949E-06	0.177153802717096	0.0036041187869497	0.0001730017604659
137_repUS15__ORF(E.faecium287)_NZAAAK010000287	0	0	0	0.0001222156225786	0.0003756314364446	0	0	0	0	0	0	0
1360_tnpA_LXLL01000017.1	0	0	0	0.0002430304930359	0	0	0	7.90435727694892E-05	0	0.0258137793954412	0.0042013629221319	0
1358_ISBaba6_CP012155	0	0.0001225415109368	0	0	0.0004116129740409	0	0	0	0	0	0.004630344188918	0
1356_Tn916-orf17_KC414929	0	0	0.0001658675719939	0	0	0.0002772282497804	0	0	0	0	0	0
1355_ISUnb4_LPNI01000100	0	0	0	0.000128252482968	0	0	0	0	0	0	0	0
1354_tniA_AEEU01000268.1	0	0	0	0.0001482825910306	0	4.09541732630188E-05	0	0	0	0	0	0
1353_ISPvsp1_CAYW010000122	0	0	0	0	0	0	0.0002541360644489	0	0	0	0	0
1345_istA_AB270530.1	0	0	0	0	0	0	0	0	1.4465214370716E-05	0	0	0
1343_tnpA_5_FJNZ01000013.1	0	0	0	0	0	4.95259769692321E-05	0.0001701404236972	0	0	0	0	0
1341_Tn916-orf9_KC414929	0	0	0.0004751121977454	0	0	0	0	0	0	0	0	0
134_repUS12__rep(pUB110)_AF181950	0	0	0	0	0.0009837291203494	0.0002651975898843	0	5.20494469746259E-05	2.71836858740248E-05	0	0	0
1337_tnpA_AP001918.1	4.76809647575685E-05	0	0	0	0	0	0	0	0	0	0	0
1335_tnpA1_FN597644.1	2.41779614013353E-05	0	0	8.57610132149145E-05	0	0	0	1.39465151145358E-05	7.28379854056277E-06	0	0	0
1333_tnpA_FJDF01000007.1	4.94049665824806E-05	0	0	0	0	4.84003865835677E-05	0	2.84981476204047E-05	0	0	0	0
1332_tnpA_AM491042.1	0	0.0001228000373312	0	0	0	0	0	0	0	0	0	0
133_repUS11__CDS16(pTEF3)_AE016832	0	0	0	0	0	4.66649145546749E-05	0	0	1.43499536984394E-05	0	0	0
1325_Tn916-orf8_KC414929	0	0	0.0003640470086621	0	0	0	0	0	0	0	0	0
1322_tnpA_FO203427.1	2.45251321291493E-05	0	0	0	0	0	0	0	0	0	0	0
1320_IS91_CU928162.2	0	0	0	0	0	0.0002019464405728	0	0	0	0	0	0
132_repUS10__CDS25(pSSP1)_AP008935	0	9.19545303238455E-05	0	0.0001004948365752	0.0003088722948964	0	0	6.53701585226344E-05	1.70703240678118E-05	0	0	0
131_repUS9__rep(pSK1)_AF203376	7.78892632766144E-05	0	0	0	0	0	0.0002621381772274	0	0	0	0	0
1309_tnpA_KP834592.1	0	9.30571026298868E-05	0	0	0	0	0	0	0	0	0	0
1308_tnpA_HE971709.1	0	0	0	0.0001390453148681	0	0	0	0	0	0	0	0
1306_tnpA_AM296017.1	0	0	0	0	0	6.7315480190939E-05	0	0	0	0	0	0
130_repUS8__ORF1(pOg32)_LOPPOG32	0	0	0.0001751976229186	0	0	7.32055847076462E-05	0	0	0	0.0140765765765765	0	0
13_rep4_1_CDS2(pCRL291.1)_NC002799	8.66376950214515E-05	0	0	0	0	0	0	0	0	0	0	0
1299_IS91_LN554852.1	0	0	0	0	0.0003485136589473	0	0	0	1.926116779844E-05	0	0	0
1297_IS91_CP003837.1	0.0006897693411323	0	0	0	0	0.0002252479529466	0	0	6.92661226597748E-05	0	0	0
1293_tnpA_ISSod1_AE014300.1	0	4.73037120641968E-05	0	0	0	0	0.0010791230692771	0	1.75628039576186E-05	0.0549106603556014	0.0089370722866154	8.57979068056272E-05
1292_tnpA_AB238971.1	0	0	0	0	0	0	0	0	0	0.0092685277870463	0	0
1291_IS91_AHIE01000006.1	0	0	0	0	0	0	0	0	0	0.0158052789631737	0	0
1290_tnpA_ISSod8_AE014300.1	0	0	0	0	0	0	0.0001214432903553	0	1.0870739572359E-05	0.0067975420088096	0	0
129_repUS7__rep(pHTbeta)_AB183714	0	7.26681868851363E-05	0	0	0	0	0	0	1.34900313794318E-05	0	0	0
1289_tnpA_GQ468938.1	0.0003483538538635	0.0002018980842698	0.0002041845345149	0.000397168979514	0	0.0002437646941357	0.0005024542377241	4.30585955721411E-05	5.99681727918133E-05	0	0.0030515622472925	0.0006225333033345
1288_tnpA_DQ174113.1	0	0	0	0	0	7.29775299266255E-05	0	0	0	0	0	0
1286_tnpA1_AIHH01000057.1	0	0.0009464588243088	0	0	0	0	0	0.000336417157275	0	0	0	0
1284_IS91_MSDV01000044.1	6.13128303228734E-05	0	0	0.0001087405667558	0	0	0	0	0	0	0	0
1283_tnpA_JMOZ01000294.1	0.0001144115015594	0	0	0	0	0	0.0003850546431044	6.59957102788319E-05	6.89347058049433E-05	0	0	0.0003367602051812
1281_tnpA1_CAGD01000038.1	0	0	0	0	0.0004494624429182	0	0	0	0	0	0	0
1280_tnpA_CAGD01000038.1	0	0	0.0002189970286483	0	0	0	0	0	5.6278724661067E-05	0	0	0
128_repUS6__rep(pFL1)_NC002132	0	0	0.0001639276003917	0	0	0	0	0	0	0	0.0085747114609593	0
1274_IS91_CP001349.1	0	0.0006208769887466	0	0	0	0	0	0	0	0	0	0
1273_IS91_CP003742.1	0.0039754448048056	0.0012517681224729	0.0013215900091134	0.0009470952588411	0.0003234345122736	0.0008719275597933	0.0011981601053422	6.8452126294173E-05	0.0002145015411399	0	0	0.0018337971967004
127_repUS5__CDS20(pETB)_NC003265	0	0	0.0001067871225408	0	0	0	0	2.62725779967159E-05	0	0	0	0
1260_tnpA_AY351675.1	0	0	6.35637634171981E-05	0	0	0.0001062393973081	0	0	0	0	0.0033248881175148	0
126_repUS4__repA(pCI2000)_AF178424	0	9.89918668282214E-05	7.15092338443479E-05	0	0	0	0	0	0	0	0	0
1258_tnpA_AF087482.1	6.14704468532664E-05	0	0	0	0	6.02205324073182E-05	0	0	0	0	0	0
1256_IS91_LGTC01000001.1	0	0	0	0	0	0	0	0	7.50382995480893E-05	0	0	0
1255_IS91_CP003740.1	0.0153897325661634	0.0069821806692957	0.002036899698985	0.0035218398091162	0.0027061060577086	0.0042150205174229	0.0122524653909622	0.001145448037227	0.0018943925034701	0.171451728545154	0.12684045500208	0.007062642227002
125_repUS3__repM200(pBM200)_DQ437521	0	0	0	0	0.0005793071486502	0	0	0	0	0	0	0
1247_IS91_CP003740.1	0.0002026441002196	0	0.0001187780494363	0.0003593967884302	0	0	0.0010230053441799	0	0	0	0	0
1243_IS91_LN554846.1	0	0	0	0	0	0	0.0006878326530668	3.92965910207289E-05	0.0004925590944695	0	0.0041774235322622	0.0012031262031262
1242_tnpA_KP826710.1	0	0	0.0001211741484163	0	0	0	0	0	0	0	0	0
124_repUS2__repA(pBI143)_BFU30316	0	0	0	0	0	0.0001031973000283	0.0003545216758097	0	0	0	0.006459364140194	0
1235_tnpA_AM286690.1	0	0	6.51898131790334E-05	0	0	0	0.0013100812624691	3.20769847634322E-05	1.67527366432944E-05	0.0209511837418814	0.0647889245038532	0.0001636811229834
1233_tnpA_JN208880.1	0	0	7.13272765063215E-05	0	0.0003316643980821	0	0	0	0	0	0	0
1229_tnpA_AY545598.5	0	0	8.00903419056696E-05	0	0	0	0	0	0	0	0	0
1225_tnpA_CALH01000114.1	6.48021783900288E-05	0.0006309725495392	0.0007596644896201	0.0003447871628843	0.0003532360662501	0.0002539380716145	0	0	0	0	0	0
1224_IS91_CP000831.1	0.0038776222420411	0.0010487786972071	0.0015152226847018	0.0030564916061099	0.0011742712472639	0.0027435606521063	0.0014500255929517	0.0002485243864554	0.0009734698319752	0.0811622433244054	0.0264193812580909	0.0031704001298595
1223_tnpA_DQ973625.1	7.09555009671235E-05	0	0.0001663597606349	0	0.0003867777698703	0	0	0.0001637163614038	0	0	0	0
1220_IS91_FM954972.2	0	0	0	0	0	0	0.0006596427902362	0	0.0001771395923758	0	0.0120186529493774	0.0011538177521784
122_rep24_2_rep(pWBG749)_GQ900391.1	0	0	0	0.0001292951860816	0	0	0	0	0	0	0.0089407052428295	0
1218_tnpA_AB985521.1	0	0	5.24282163347588E-05	0	0	0	0	0	0	0	0	0
1201_tnpA_KU736874.1	0.0002686742002912	0	0	0	0	0	0	0	0	0	0	0
12_rep3_4_CDS38(pOX2)_NC002146	0	7.56429079856974E-05	0	0	0	0	0	0	0	0	0	0
1199_istA_KU254577.1	0	0	0	8.48176420695505E-05	0	0	0	2.75862068965517E-05	1.44073535132332E-05	0	0	0
1196_IS91_CP003740.1	0.0001890276982286	0.0004601361082608	0.0001107969156797	0.0001676237985564	0	0	0	0	0	0.0356087312609051	0	0
1193_tnpA_JX424614.1	0	0	0	0	0.0003630755109924	0	0	0	0	0	0	0
119_rep23_1_rep(pPR9)_GU237136.1	6.99181398418731E-05	0.0001134643619785	0.0002458914005875	0.0003720072020594	0.0003811231241119	6.84964535276221E-05	0	0	6.31901469878647E-05	0.0263421316052895	0.0085747114609593	0
1186_tnpA_AJ870469.1	0	0	0.0001739293877992	0	0	0	0	0.0002139571372535	2.23485318199066E-05	0	0	0
1184_IS91_CP000490.1	0	0.000359303812932	0	0.0003926742688405	0	0	0	0	0	0	0	0
1180_tnpA_AM286690.1	0	0	6.54944384742625E-05	0	0	0	0.0001880290196467	0	0.0001009861227563	0	0.0102776331296078	0
118_rep22_2_repU(pKKS825)_FN377602.2	0	0	0	0	0	0	0.000204254874134	3.50078767722738E-05	0	0	0	0
1175_tnpA_CCDT01000001.1	0	0	0	0	0	0.0001064808504838	0	0	0	0	0	0
1172_IS91_CP000539.1	0	0	0	0	0	0.0002169054361708	0	0	0	0	0	0
1168_tnpA_HE858529.1	0	0	0	0	0	0	0	0	0	0	0.0053513710212556	0
1162_tnpA_ISSod4_AE014300.1	0	0	0	0	0	2.75597495369962E-05	0	0	8.47491383131362E-06	0	0	0
1160_tnpA_ISSod36_AE014300.1	0	0	0	0	0	0	0	5.71537435702038E-05	0	0	0	0
1159_tnpA_DQ057986.1	0	0	0	0	0	2.36863368113719E-05	0	0	0	0	0	0
1156_ISCrsp1_LGIP01000002	0.0006118209934137	0.0008687644432088	8.9653367804854E-05	0.0006781794408546	0	0	0.0007721618162893	4.41144033526947E-05	4.60789557992532E-05	0	0.0046895810015694	0.0003376577537025
1155_tnpA_FP236830.1	0	0	0	0	0	0	8.08808245314776E-05	0	0	0	0	0
1153_ISBf10_NC006347	0	0	0	0	0	0	0	0.000247780301466	0	0	0	0
1151_IS621_NC009800	0	0	0	0	0	0	0	0	0	0	0	0.0001077289023717
1144_tnpA_AJ564386.1	0	0	0	0	0	6.76394237914729E-05	0	0	0	0	0	0
1143_tnpA_FR820585.1	0	0	0	0	0.0001291814751697	0	0	0	0	0	0	0
1141_tnpA_KJ631729.1	0	0	0	0	0	0	0	1.39043381535039E-05	0	0	0	0
1136_tnpA_JX570731.1	0	0	0	0	0	0	0	2.70453008789723E-05	0	0	0	0
113_rep21_11_rep(pSA1308)_AB254848.1	0	0.0001168819632429	0	0	0	0	0	0	0	0	0	0
1128_tnpA_JNFD01000045.1	0	0	0	0	0	2.42502972116426E-05	0	0	0	0	0	0
1121_tnpA_JX486125.1	0	3.92364123323183E-05	0	4.28805066074573E-05	0	0	8.13715069856625E-05	0	0	0	0	0
112_rep21_10_rep(pKH14)_EU164802.1	0	0	0	0.0001277374127553	0	0	0	0	2.1697821556074E-05	0	0	0
1115_tnpA_CCDS01000003.1	0	0	0.0001257023303452	0	0	0	0	0	0	0	0	0
1111_tnpA_FR854090.1	0	0	6.8873758395539E-05	0	0	0	0	0	0	0	0	0
1107_tnpA_HE613569.1	7.07455734494693E-05	0.0005740356774654	0.0001658675719939	0	0.0007712669138834	0.0001386141248902	0	0	2.13126531260845E-05	0.0133269364038594	0	0.0001041166906551
1106_tnpA_AF100324.1	0	0.0001057351820072	0	0.0001155553706669	0.0003551610584367	0	0	0	1.96285470207536E-05	0	0	0
1103_tniB_CP017646.1	0	0.0001264000384256	0	0	0	0	0	0	0	0	0	0
1102_ISPvsp2_ALJQ01000002	0	0	8.9653367804854E-05	0	0	0	0	0	0	0	0	0
1100_IS91_CP000690.1	0	0	0	0	0	0.0002319384862024	0	0	0	0	0	0
11_rep3_3_rep(pBT9727)_CP000047	0	0	0	0	0	0	0.0001550605402867	5.3152614444223E-05	0	0	0	0
1099_IS91_MNXT01000334.1	0	0	0.0001409804844944	0	0	0	0	0	0	0	0	0
1098_tnpA_KX756453.1	0	0	0	0	0.001401549553186	0	0	0	0	0	0	0
1096_tnpA_AEEH01000035.1	0	0	0	0.0001876496505963	0	0	0	0	0	0.0199314358606394	0	0
1091_tnpA_AY327575.2	4.99728397615896E-05	4.05483926819883E-05	0	0	0	0	0	0	0	0	0	0
1089_tnpA_KF295829.1	0	0	0	9.63836841699437E-05	0	0	0	0	0	0	0	0
1083_int2_CP002967.1	0	0	0	0	0	0	0	0	2.20295925278794E-05	0	0	0
1080_IS91_LN554846.1	0	0	0	0	0	0	0.0013085596814442	0	0.0003513988661764	0	0	0.0011444371200468
1075_IS91_MOFO01000088.1	0	0	0	0	0	0	0	0	0	0	0.0036384011410025	0
1072_int2_CP003859.1	0	9.44156004784983E-05	6.82034541775775E-05	0	0.0012685557999639	0	0.0001958063756905	0	5.25815821650845E-05	0.021919729948927	0.003567580680837	0
1071_int3_HG916826.1	0	0	0	0	0	5.31196986540743E-05	0	0	0	0	0	0
1069_tnpA_HE999757.2	0	0	2.86036935377391E-05	0	0.0001330041922921	4.78077287886669E-05	0	0	0	0	0	0
1061_tnpA_KT965093.1	0	0	0	0.0001236408776524	0	0	0.0046925026477446	0	6.30059191540808E-05	0.0525306647755627	0.0299239930576336	0.0010259895463977
1060_intI1_KX029331.1	0	0	0	0	0	0.0003549361682794	0	0	0	0	0	0
1057_int3_HE577054.1	8.49449514242295E-05	0	4.97897329786578E-05	0	0.000231517066512	0	0	0	0	0	0	0
1056_IS91_CP019240.1	0	0	5.4010827874729E-05	0	0	0	0	0	0	0	0	0
1055_int3_FR824043.1	0	0	0	0	0	0	0.0002068802581203	0	0	0	0	0
1051_tnpA_AKTZ01000001.1	6.49782712660886E-05	0	0	0	0	0	0	0	0	0	0	0
105_rep21_3_pS0385-3_AM990995.1	0	0	0	0.0001211680600993	0	0	0	0	0	0	0.0041893590280687	0
1044_tnpA_AB723628.1	0	0	0	0	0	0	0	0	7.0972184794252E-06	0	0.001444606561403	0
104_rep21_2_rep(pNVH01)_AJ512814.1	0	0	0.0001673529532357	0	0	0	0	0	2.15035127063181E-05	0	0	0
1037_tnpA_AY849557.2	0	0	0.0001224088195064	0	0.0017075647394711	0	0.0007028508332648	0	0	0	0.0064029504795809	0
1030_tnpA_LK931667.1	0	0	0	0	0	0	8.13715069856625E-05	0	0	0	0	0
1028_IS91_CP000490.1	0.0002214074428325	0	0	0	0	0.0002169054361708	0.0007451520408224	0.0001277139208173	0	0.0417083750417083	0	0.0006516933600266
1020_IS91_LFAQ01000019.1	0.0007102575393837	0	0	0	0	0	0	0	0	0.133797163500134	0	0
102_rep20_11_repA(VRSAp)_AP003367	0	0	8.98449348300781E-05	0	0	7.50826509822012E-05	0.0002579372449	0	2.30887075532583E-05	0	0	0
1019_tnpA_KF295829.1	0	0	0	0	0	2.347273257159E-05	0	0	0	0	0	0
1018_tniB_AM261760.1	0	0	0.0001850271925213	0	0	0	0	0	0	0	0	0
1017_tnpA_FKLR01000027.1	0	0	0	0	0	2.29215138027855E-05	0	1.34961873270801E-05	0	0	0	0
1012_IS91_CP018684.2	6.63607876760054E-05	0	0	0.0001176933053694	0	0	0.0006700164511372	0	3.99834047545786E-05	0	0	9.76635747681076E-05
1011_IS91_CP003740.1	0.0001013220501098	0	0.0001187780494363	0.0001796983942151	0	9.92618097730796E-05	0	0	0	0	0	0.0001491162772942
1007_IS91_CP017105.1	5.97800095648015E-05	0	0	0.0002120441051738	0	0	0	0	0	0	0	0
1005_IS91_CP000891.1	0	0	0	0	0	0.0005577568358677	0	0	0	0	0	0
1004_tnpA_KT779035.1	0.0001811515441357	0.0002204818852083	0	0.0002409592104248	0.0004937276835087	0.0002218351051746	0.0003048349257909	2.61233019853709E-05	0	0	0.0055540744690304	0
1003_tnpA_AP013353.1	0	0	0	0	0.0017614068708959	0	0	0	0	0	0	0
1002_tnpA_JQ364968.1	0	0	0	0	0	0	0	0.0001231527093596	0	0	0	0
1000_tnpA_JQ364968.1	0.0003264437382378	0.0002648792614106	9.56710568839056E-05	0.0002894800070633	0.0044486043838327	0	0.0005493271017666	4.707543839002E-05	7.37577824909547E-05	0.0307474710205085	0.0150130613633861	0.000840751160717
10_rep3_2_rep165(pBMB165)_DQ242517	0	0	0.0001620324836241	0	0	0	0	0	0	0	0	0
1_rep1_1_repE(pAMbeta1)_AF007787	0	0	0	0	0.0002622617876183	0	0.0001619243871404	0	0	0	0.0029502528366681	0

## Sheet: All_MRGs
Supplementary Table S2. List of bacterial taxa, antibiotic resistance genes (ARGs), biocide resistance genes (BRGs), mobile genetic elements (MGEs), metal resistance genes (MRGs) and virulence factors (VFs) detected in the biofilms collected from six styrofoam samples (S1-S6) and six nylon rope samples (R1-R6)
MRGs	S1	S2	S3	S4	S5	S6	R1	R2	R3	R4	R5	R6
BAC0646|mdtB|tr|D0ZND9|D0ZND9_SALT1 Multidrug resistance protein MdtB OS=Salmonella typhimurium (strain 14028s / SGSC 2262) GN=yegN PE=3 SV=1	6.897693411323254e-05	0.0002238739142115	0.0	0.0	0.0	0.0	0.0	0.0	0.0	0.0	0.0	0.0
BAC0441|yfeC|sp|Q56954|YFEC_YERPE Chelated iron transport system membrane protein YfeC OS=Yersinia pestis GN=yfeC PE=3 SV=1	0.0070760011321601	0.0027717722711901	0.0017162216122643	0.0025964584307005	0.0	0.0026294250833766	0.0057483157434871	0.0	0.0005145483397583	0.1838573267144695	0.0598479861152672	0.0028727707299135
BAC0267|nczA|tr|B8GZE9|B8GZE9_CAUCN Cobalt-zinc-cadmium resistance protein czcA OS=Caulobacter crescentus (strain NA1000 / CB15N) GN=CCNA_02473 PE=4 SV=2	0.0016506848278679	0.0005580749539309	0.0001612557219577	0.0009758501484512	0.0011247334381751	0.0008759402657252	0.0085646046647929	0.0004364069163884	0.0006216020211845	0.4923427742219689	0.3078757138077337	0.0024293228991215
BAC0694|merT-P|tr|H6WCN3|H6WCN3_9FLAO MerT-P OS=Tenacibaculum discolor GN=merT-P PE=4 SV=1	0.0024615298056094	0.0017119769910292	0.0	0.0	0.0	0.0013779874768498	0.0071008606243076	0.0006085192697768	0.001271237074697	0.1324854266030736	0.0	0.0051752119766825
BAC0312|pitA|sp|P0AFJ7|PITA_ECOLI Low-affinity inorganic phosphate transporter 1 OS=Escherichia coli (strain K12) GN=pitA PE=1 SV=1	0.0001437595420396	0.0	0.0	0.0002549628519124	0.0	0.0	0.0	0.0	0.0	0.0	0.0	0.0
BAC0183|golT|tr|Q8ZRG7|Q8ZRG7_SALTY Putative cation transport ATPase OS=Salmonella typhimurium (strain LT2 / SGSC1412 / ATCC 700720) GN=STM0353 PE=3 SV=1	0.0004707087367307	0.0010694239471521	0.0006621642441019	0.001335710898733	0.0010263315625692	0.0009222750829309	0.0044357082115097	0.0002172142275319	0.0002836093211266	0.0177342697027736	0.2251368139099914	0.0030480776051642
BAC0652|merA|tr|O66017|O66017_PSEST MerA OS=Pseudomonas stutzeri GN=merA PE=4 SV=1	0.0001278716782134	0.0002075123625489	0.0	0.0006803554176701	0.0006970273178946	0.0001252715888045	0.0012910655680559	0.0	7.704467119376019e-05	0.1445295562942621	0.0078410463092195	0.0001881895264248
BAC0111|cusR/ylcA|sp|P0ACZ8|CUSR_ECOLI Transcriptional regulatory protein CusR OS=Escherichia coli (strain K12) GN=cusR PE=1 SV=1	0.0003160176717082	0.0	0.0003704619339249	0.0005604690004595	0.0	0.0	0.0	0.0	9.520277651916182e-05	0.0595308965353018	0.0	0.000465085129182
BAC0119|czcA|sp|P13511|CZCA_RALME Cobalt-zinc-cadmium resistance protein CzcA OS=Ralstonia metallidurans (strain CH34 / ATCC 43123 / DSM 2839) GN=czcA PE=1 SV=3	0.0001349689773805	0.0003285449728786	7.911087394257111e-05	0.0003590586917337	0.0007357146290477	0.0001983368616726	0.0002271206596674	0.0	0.0	0.0	0.0041381250982804	0.0
BAC0649|merA|tr|E3VST6|E3VST6_9FLAO MerA OS=Tenacibaculum discolor GN=merA PE=3 SV=1	0.0015155495382625	0.001844594926954	0.000148054329227	0.0	0.0	0.0002474554976033	0.0012751545487313	0.0006556580864497	0.0005326662390455	0.0	0.0	0.0022304434716406
BAC0341|silA|sp|Q9ZHC9|SILA_SALTM Putative cation efflux system protein SilA OS=Salmonella typhimurium GN=silA PE=3 SV=1	6.845039263145213e-05	0.0003332474295514	8.024318606961171e-05	0.0001213992968552	0.0	6.705855087723315e-05	0.0006911142974039	0.0	2.0621212089551272e-05	0.0257891479265525	0.0041973539880459	0.0
BAC0442|yfeD|sp|Q56955|YFED_YERPE Chelated iron transport system membrane protein YfeD OS=Yersinia pestis GN=yfeD PE=3 SV=2	0.000241535392181	0.0	0.0	0.0012851157889325	0.0013166071560232	0.0002366241121863	0.0	0.0	0.0	0.0455000455000455	0.0	0.0
BAC0565|actR|sp|A6UEL7|ACTR_SINMW Acid tolerance regulatory protein ActR OS=Sinorhizobium medicae (strain WSM419) GN=actR PE=3 SV=1	0.1098226567468828	0.0912113102024651	0.0433478654644087	0.0714829096823273	0.0483751330316158	0.0728131423978732	0.0423123447510291	0.0074653394952008	0.0142588240955709	1.1145165784341042	0.5215104150920579	0.0941461758149902
BAC0698|ncrA|tr|Q1KLR2|Q1KLR2_SERMA NcrA OS=Serratia marcescens GN=ncrA PE=4 SV=1	0.0003321111642488	0.000269477859699	0.0	0.0005890114032607	0.0	0.0003253581542562	0.0	9.57854406130268e-05	0.0003001531981923	0.0	0.0	0.00122192505005
BAC0316|pstB|sp|P0AAH0|PSTB_ECOLI Phosphate import ATP-binding protein PstB OS=Escherichia coli (strain K12) GN=pstB PE=1 SV=2	0.0002791284493298	0.0013589233703111	0.0003272173501982	0.0	0.0	0.0002734527677795	0.0	0.0	0.0	0.0	0.0171160582858838	0.0004107950362814
BAC0648|merA|sp|P08662|MERA_SERMA Mercuric reductase (Fragments) OS=Serratia marcescens GN=merA PE=3 SV=2	0.0004678435531158	0.0	0.0	0.000276579267618	0.0008500702724758	0.0	0.0	0.0	0.0	0.0	0.0	0.0
BAC0034|arsH|tr|E8PS81|E8PS81_YERPE Arsenic resistance protein ArsH OS=Yersinia pestis Java 9 GN=arsH PE=4 SV=1	0.0364864196309305	0.0070250090321544	0.0018123892026067	0.0142581381065192	0.0084274208047175	0.0178722599906943	0.0291380142859521	0.0014268727705112	0.0038191906942406	1.6891891891891893	1.2703508949337643	0.0336745689655172
BAC0255|mreA|tr|Q88IN0|Q88IN0_PSEPK Putative uncharacterized protein OS=Pseudomonas putida (strain KT2440) GN=PP_2969 PE=4 SV=1	0.0007551159102922	0.0	0.0	0.0	0.0	0.0	0.0	0.0	0.0	0.0	0.0	0.0
BAC0286|nrsA|tr|Q55935|Q55935_SYNY3 Cation or drug efflux system protein OS=Synechocystis sp. (strain PCC 6803 / Kazusa) GN=slr0794 PE=4 SV=1	6.806073195233572e-05	0.0004418005138139	0.0002393591812171	0.0	0.0	0.0001333536267919	0.0	0.0	0.0	0.0	0.0	0.0
BAC0083|copR|sp|Q02540|COPR_PSEUB Transcriptional activator protein CopR OS=Pseudomonas syringae pv. tomato GN=copR PE=1 SV=1	0.0003160176717082	0.0010256778448457	0.0	0.0011209380009191	0.0	0.0	0.0	0.0	9.520277651916182e-05	0.0595308965353018	0.0387561848411642	0.0
BAC0107|cusA/ybdE|sp|P38054|CUSA_ECOLI Cation efflux system protein CusA OS=Escherichia coli (strain K12) GN=cusA PE=1 SV=2	0.0003425788513742	0.0002223771449665	0.000160639654252	0.0008506067256258	0.0	0.0002013677974766	0.0027670975498734	0.0001185653591542	0.0003715363370174	0.1032551175817651	0.0294095404549235	0.0019158664395054
BAC0349|sitA|tr|Q9XCS2|Q9XCS2_SALTI Iron transport protein, periplasmic-binding protein OS=Salmonella typhi GN=sitA PE=3 SV=1	0.000470400075264	0.0003816866734097	0.0	0.0008342718892086	0.0	0.0006912527342885	0.0	0.0	0.0	0.0	0.0	0.0003461453256535
BAC0346|silP|sp|Q9ZHC7|SILP_SALTM Silver exporting P-type ATPase OS=Salmonella typhimurium GN=silP PE=1 SV=1	0.0004352913317825	0.002543033782791	0.0003061706031588	0.0004632031423701	0.000474553792887	0.0006823044788285	0.0002929966762457	0.0	2.622697848282734e-05	0.0655995801626869	0.0	0.0006406209000262
BAC0003|acn|tr|O53166|O53166_MYCTU Aconitate hydratase OS=Mycobacterium tuberculosis H37Rv GN=RVBD_1475c PE=4 SV=1	0.0054771928169659	0.0049380460398722	0.0024969841484906	0.0052617519205394	0.0020733421279898	0.0025338603232848	0.0040963607419123	0.000482685486525	0.0006187675687019	0.1433034306841306	0.1119531786928222	0.0040304089879911
BAC0440|yfeB|sp|Q56953|YFEB_YERPE Chelated iron transport system membrane protein YfeB OS=Yersinia pestis GN=yfeB PE=3 SV=1	0.0007270541703827	0.0	0.0002841042533815	0.0008596382642184	0.0013210551531719	0.0002374235179707	0.0	0.0001397949673811	7.3010237398141e-05	0.0	0.0	0.0
BAC0566|actS|tr|Q52912|Q52912_9RHIZ Histidine protein kinase OS=Sinorhizobium medicae GN=actS PE=4 SV=1	0.0003313441638695	0.0008065665269514	0.0001942144549675	0.0023506043991561	0.0	0.0003246067497429	0.0	0.0	0.0	0.0	0.0	0.0
BAC0330|rcnA/yohM|sp|P76425|RCNA_ECOLI Nickel/cobalt efflux system RcnA OS=Escherichia coli (strain K12) GN=rcnA PE=1 SV=1	0.0002618102608677	0.0	0.0	0.0	0.0	0.0	0.0	0.0	0.0	0.0	0.0	0.0
BAC0130|czrA|tr|Q9RLI8|Q9RLI8_PSEAI CzrA protein OS=Pseudomonas aeruginosa GN=czrA PE=4 SV=1	0.0003412750308171	0.0003322961999714	8.00141379647508e-05	0.0002421055434906	0.0	0.0001337342746324	0.0011485692731991	0.0001181141113553	8.224940159790575e-05	0.1028621390181808	0.0292976107100903	0.0010045130763494
BAC0455|ziaA|sp|Q59998|ATZN_SYNY3 Zinc-transporting ATPase OS=Synechocystis sp. (strain PCC 6803 / Kazusa) GN=ziaA PE=1 SV=1	9.949516155029382e-05	0.0012916996991954	0.0	0.000705833359802	0.0	9.747206840407814e-05	0.0	0.0	0.0	0.0	0.0	0.0001464276342917
BAC0203|cnrA|sp|P37972|CNRA_RALME Nickel and cobalt resistance protein CnrA OS=Ralstonia metallidurans (strain CH34 / ATCC 43123 / DSM 2839) GN=cnrA PE=2 SV=2	6.666915564847753e-05	0.0	0.0	0.0	0.0	0.0	0.0	0.0	0.0	0.0	0.0	0.0
BAC0293|ruvB|tr|B5L348|B5L348_9PSED Malic enzyme family protein (Fragment) OS=Pseudomonas corrugata PE=3 SV=1	0.0077698954497323	0.0043985303044076	0.0014827808891855	0.0096140904109062	0.0029549042217044	0.0049565897152179	0.0212846955741212	0.0017719100147659	0.0025584846918965	1.3956021512696577	0.5872489418438878	0.0114350023827353
BAC0298|pbrA|tr|Q58AJ6|Q58AJ6_RALME P-type ATPase involved in Pb(II) resistance PbrA OS=Ralstonia metallidurans (strain CH34 / ATCC 43123 / DSM 2839) GN=pbrA PE=3 SV=1	0.0002693467264496	0.0002914003388985	0.0001052501364217	0.0	0.0004894021593728	0.0	0.0009064928456562	0.0	2.7047597333979643e-05	0.0	0.0055054154937073	0.0013213307174508
BAC0357|recG|tr|B5L350|B5L350_9PSED ATP-dependent DNA helicase (Fragment) OS=Pseudomonas corrugata GN=recG PE=4 SV=1	0.0110363094581172	0.0052237246649353	0.0026953480449023	0.0114177595093625	0.0175463222908478	0.0081089263060777	0.2878579653084723	0.006631299734748	0.03075415846094	13.686763686763689	5.752312203925107	0.1360284563409563
BAC0350|sitB|tr|Q9XCS1|Q9XCS1_SALTM SitB OS=Salmonella typhimurium GN=sitB PE=3 SV=1	0.0123501558221787	0.0081021035619405	0.0030803977656026	0.00652443400535	0.0057294113602768	0.0043762459429625	0.0053061376093727	0.0007578628268283	0.0013457418116756	0.0	0.0161129193387257	0.0042539105039105
BAC0685|merR|tr|H6WCN2|H6WCN2_9FLAO MerR OS=Tenacibaculum discolor GN=merR PE=4 SV=1	0.007520710880733	0.0028164782755642	0.0	0.0	0.0031534864946685	0.0011335058277312	0.0019470101711811	0.0033370411568409	0.0015685425195858	0.0	0.0354744111247753	0.0204337401918047
BAC0124|czcP|tr|Q1LAJ7|Q1LAJ7_RALME CzcP cation efflux P1-ATPase OS=Ralstonia metallidurans (strain CH34 / ATCC 43123 / DSM 2839) GN=czcP PE=3 SV=1	0.0009518650497652	0.0037915437340526	0.0036518877250112	0.0021485771814964	0.0028301495199437	0.003136625294108	0.0005824590138153	0.0001497441870138	0.0001042751762115	0.0	0.0106123690698965	0.0008914599158869
BAC0092|corT/coaT|tr|H0P0Y3|H0P0Y3_9SYNC Cation-transporting ATPase E1-E2 ATPase OS=Synechocystis sp. PCC 6803 substr. GT-I GN=slr0797 PE=3 SV=1	0.0001117383356351	0.0007253235849843	0.0	0.0	0.0	0.0	0.0	0.0	0.0	0.0	0.0	0.0
BAC0549|nccA|sp|Q44586|NCCA_ALCXX Nickel-cobalt-cadmium resistance protein NccA OS=Alcaligenes xylosoxydans xylosoxydans GN=nccA PE=3 SV=1	6.666915564847753e-05	0.0	0.0	0.000236480414692	0.0	0.0	0.0	3.8456608127163175e-05	2.008460062253692e-05	0.0	0.0	0.0
BAC0612|perO|tr|D5AQ60|D5AQ60_RHOCB Divalent ion symporter OS=Rhodobacter capsulatus (strain ATCC BAA-309 / NBRC 16581 / SB1003) GN=RCAP_rcc00882 PE=4 SV=1	0.0001205647251727	0.0003913090265209	0.0	0.0002138259884106	0.0	0.0002362264246028	0.0	0.0	3.632105927705838e-05	0.0	0.0	0.0
BAC0461|zntA/yhhO|sp|P37617|ATZN_ECOLI Lead, cadmium, zinc and mercury-transporting ATPase OS=Escherichia coli (strain K12) GN=zntA PE=1 SV=1	0.00039200006272	0.0	0.0001148836871597	0.0003476132871702	0.0005341971657635	0.0	0.0023087497658268	0.0	0.0001771395923758	0.2215330084182543	0.1742704677659728	0.0007211360951115
BAC0563|acrD|tr|Q8ZN77|Q8ZN77_SALTY RND family aminoglycoside/multidrug efflux pump OS=Salmonella typhimurium (strain LT2 / SGSC1412 / ATCC 700720) GN=acrD PE=4 SV=1	0.0018677650047247	0.0002245215725939	0.0	0.0009814963402455	0.0	0.0003388493795532	0.0286362575996669	0.0005586406411066	0.0011461973624317	1.5507310589277803	0.8314079922628154	0.0090608629362245
BAC0568|actP|sp|Q9X5V3|ATCU_RHILV Copper-transporting P-type ATPase OS=Rhizobium leguminosarum bv. viciae GN=actP PE=1 SV=1	0.0006823877429513	0.0015226620562305	0.0009999388704037	0.0019666397388302	0.0013948834435394	0.0005849483106247	0.0005741480647478	9.840501865595144e-05	0.0001541809531737	0.0	0.0261523601633302	0.0012553427386958
BAC0620|copA|sp|P32113|COPA_ENTHA Probable copper-importing P-type ATPase A OS=Enterococcus hirae (strain ATCC 9790 / DSM 20160 / JCM 8729 / LMG 6399 / NBRC 3181 / NCIMB 6459 / NCDO 1258) GN=copA PE=1 SV=2	9.86740185388746e-05	0.0	0.0004626952352184	0.0001750020125231	0.0	0.0001933352443448	0.0	0.0	0.0	0.0185880516004312	0.0121013121856179	0.0
BAC0707|sodB|sp|P0AGD3|SODF_ECOLI Superoxide dismutase [Fe] OS=Escherichia coli (strain K12) GN=sodB PE=1 SV=2	0.0007433783572825	0.0	0.0	0.0	0.0020260742245538	0.0003641314057996	0.0112583593318038	0.0	0.0008957940008227	0.1400364094664613	0.1823347970765654	0.0082052583671754
BAC0179|gesB|tr|Q8ZRG9|Q8ZRG9_SALTY Putative cation efflux system protein OS=Salmonella typhimurium (strain LT2 / SGSC1412 / ATCC 700720) GN=STM0351 PE=4 SV=1	6.79962194102008e-05	0.0001103454363886	0.0	0.0002411876077807	0.0003706467538757	0.0001332272252499	0.0045768580327291	0.0001568883804543	0.0001638751110509	0.0512360701934161	0.0708815721810676	0.0020014089919303
BAC0269|nia|tr|Q92Z60|Q92Z60_RHIME Cation transport P-type ATPase OS=Rhizobium meliloti (strain 1021) GN=SMa1163 PE=3 SV=2	0.0006284756950492	0.001019901186145	0.0003157504092651	0.0004776963570875	0.0	0.0003518265898339	0.0006043285637708	0.0	2.7047597333979643e-05	0.0	0.0	0.0
BAC0355|ruvB|sp|Q51426|RUVB_PSEAE Holliday junction ATP-dependent DNA helicase RuvB OS=Pseudomonas aeruginosa (strain ATCC 15692 / PAO1 / 1C / PRS 101 / LMG 12228) GN=ruvB PE=3 SV=2	0.0089670014347202	0.0076066250396867	0.0038224935909524	0.0115660421003932	0.0188850838942079	0.0087846701649175	0.1056253017865765	0.00423197492163	0.0078585564617635	5.297911547911548	2.774260197280725	0.0491880374692874
BAC0276|nirA|tr|Q6RUG3|Q6RUG3_KLEOX NirA OS=Klebsiella oxytoca GN=nirA PE=4 SV=1	0.0002015056502184	0.0	0.0	0.0	0.0	0.0	0.0	0.0	0.0002428205648297	0.0759186152444579	0.012356255560315	0.0014827854539933
BAC0678|merP|tr|O66016|O66016_PSEST MerP OS=Pseudomonas stutzeri GN=merP PE=4 SV=1	0.0007883078184369	0.0	0.0	0.0	0.0	0.0	0.0026530688046863	0.0	0.0	0.0	0.0	0.0
BAC0133|dnaK|sp|P0A5B9|DNAK_MYCTU Chaperone protein DnaK OS=Mycobacterium tuberculosis GN=dnaK PE=2 SV=2	0.0061979913916786	0.0076367869615832	0.003094690811235	0.0065139949109414	0.0043795620437956	0.0044977511244377	0.002317720907774	0.000463448275862	0.0006569753202034	0.0432432432432432	0.0211143695014662	0.0027027027027027
BAC0351|sitC|tr|Q9XCS0|Q9XCS0_SALTM SitC OS=Salmonella typhimurium GN=sitC PE=3 SV=1	0.0057689799440158	0.0036633913234611	0.0017642278112088	0.0053381732771045	0.0	0.0036858755936716	0.005909107792256	0.0001446829033035	0.0004533782574094	0.0	0.0461415417427147	0.0092285248535248
BAC0088|corC|sp|P0A2L3|CORC_SALTY Magnesium and cobalt efflux protein CorC OS=Salmonella typhimurium (strain LT2 / SGSC1412 / ATCC 700720) GN=corC PE=1 SV=1	0.0012283563609205	0.0	0.0	0.0	0.0	0.0002406758949292	0.0016536250768935	0.0	0.0002220311329094	0.0925583117363939	0.0903868557425782	0.0021693354313217
BAC0012|actP|sp|Q9X5X3|ATCU_SINMW Copper-transporting P-type ATPase OS=Sinorhizobium medicae (strain WSM419) GN=actP PE=1 SV=1	0.0020818189546146	0.0023930415981013	0.0008134931946887	0.0046152284076538	0.0009456646320166	0.0016995734297301	0.0023354704834482	5.003544177125463e-05	0.0002351865446537	0.0490212098434589	0.0478711521345214	0.0029361662145821
BAC0263|ncrA|tr|Q06VT3|Q06VT3_9BACT NcrA OS=Leptospirillum ferriphilum GN=ncrA PE=4 SV=1	0.0001660555821244	0.000538955719398	0.0	0.0002945057016303	0.0	0.0003253581542562	0.0022354561224672	0.0004789272030651	0.0001000510660641	0.1251251251251251	0.0712772890192244	0.00171069507007
BAC0578|arsB|tr|O50594|O50594_ACIMU ArsB OS=Acidiphilium multivorum GN=arsB PE=4 SV=1	0.0	0.0002713623202563	0.0001960253123565	0.0	0.0	0.0	0.0	0.0	0.0	0.0	0.0102536759428255	0.0
BAC0110|cusF/cusX|sp|P77214|CUSF_ECOLI Cation efflux system protein CusF OS=Escherichia coli (strain K12) GN=cusF PE=1 SV=1	0.0	0.0021166260979997	0.0	0.0	0.0	0.0	0.0	0.0	0.0	0.0	0.0	0.0
BAC0459|zitB/ybgR|sp|P75757|ZITB_ECOLI Zinc transporter ZitB OS=Escherichia coli (strain K12) GN=zitB PE=1 SV=1	0.0	0.0003719311034823	0.0	0.0	0.0	0.0	0.0	0.0	0.0	0.0	0.0	0.0
BAC0285|nreB|tr|F0KND8|F0KND8_ACICP NrsD, nreB nickel permease involved in nickel and cobalt tolerance OS=Acinetobacter calcoaceticus (strain PHEA-2) GN=entS PE=4 SV=1	0.0	0.0005596847855287	0.0002021511033676	0.0006116656880015	0.0	0.0003378719294199	0.0005803588010251	0.0	0.0	0.0	0.0	0.0
BAC0102|cueA|tr|Q8KWW2|Q8KWW2_PSEPU Copper transporter OS=Pseudomonas putida GN=cueA PE=3 SV=1	0.0	0.0005842631638142	0.0	0.0	0.0	0.0	0.0003029225360432	0.0	0.0	0.0	0.0	0.0
BAC0090|corR/coaR|tr|H0P0Y2|H0P0Y2_9SYNC Cobalt-dependent transcriptional regulator OS=Synechocystis sp. PCC 6803 substr. GT-I GN=corR PE=4 SV=1	0.0	0.0003146336091621	0.0	0.0	0.0	0.0	0.0	0.0	0.0	0.0	0.0	0.0
BAC0383|tcrB|tr|Q8VPE6|Q8VPE6_ENTFC TcrB OS=Enterococcus faecium GN=tcrB PE=3 SV=1	0.0	0.000491891980521	0.0003553303901448	0.0	0.0027537487699922	0.0006928753932892	0.00068008242599	0.0	0.0	0.0	0.0	0.0
BAC0162|fbpC|sp|P44513|FBPC2_HAEIN Fe(3+) ions import ATP-binding protein FbpC 2 OS=Haemophilus influenzae (strain ATCC 51907 / DSM 11121 / KW20 / Rd) GN=fbpC2 PE=1 SV=1	0.0	0.0003270068409831	0.0	0.0003573777053492	0.0	0.0	0.0006781720820967	0.0	6.0705141207443066e-05	0.0379593076222289	0.0	0.0
BAC0026|chrA|tr|A4UQR4|A4UQR4_9RHIZ Chromate transporter OS=Ochrobactrum tritici GN=chrA PE=4 SV=1	0.0	0.0002541799899344	0.0001836132292597	0.0002777870373456	0.0008537823697355	0.0	0.0	0.0	4.7185655611025616e-05	0.0	0.0	0.0002305116251622
BAC0400|troB|sp|P96117|TROB_TREPA Zinc transport system ATP-binding protein TroB OS=Treponema pallidum (strain Nichols) GN=troB PE=3 SV=1	0.0	0.0013129447600374	0.0	0.0	0.0	0.0002642006064636	0.0	0.0	0.0001624889493973	0.0	0.0	0.0
BAC0433|ybtQ|tr|Q9Z375|Q9Z375_YERPE Inner membrane ABC-transporter YbtQ OS=Yersinia pestis GN=ybtQ PE=4 SV=1	0.0	0.0001940240589833	0.0	0.0	0.0019551616266944	0.0	0.0	0.0	0.0	0.0	0.0	0.0
BAC0456|ziaR|sp|Q55940|ZIAR_SYNY3 Transcriptional repressor SmtB homolog OS=Synechocystis sp. (strain PCC 6803 / Kazusa) GN=ziaR PE=1 SV=1	0.0	0.0008819275408332	0.0	0.0	0.0	0.0	0.0	0.0	0.0	0.0	0.0	0.0
BAC0647|mdtC|tr|D0ZNE0|D0ZNE0_SALT1 Multidrug resistance protein MdtC OS=Salmonella typhimurium (strain 14028s / SGSC 2262) GN=yegO PE=3 SV=1	0.0	0.000226928723957	0.0	0.0	0.0007622462482239	0.0	0.0	0.0	4.212676465857647e-05	0.0	0.0	0.0
BAC0576|arsB|sp|P52146|ARSB2_ECOLX Arsenical pump membrane protein OS=Escherichia coli GN=arsB PE=4 SV=1	0.0	0.0002713623202563	0.0	0.0	0.0	0.0	0.0	0.0	0.0	0.0	0.0102536759428255	0.0
BAC0063|chrA|sp|P14285|CHRA_PSEAI Chromate transport protein OS=Pseudomonas aeruginosa GN=chrA PE=2 SV=1	0.0	0.0005596847855287	0.0	0.0	0.0	0.0	0.0	0.0	0.0	0.0	0.0	0.0
BAC0077|copA|sp|P12374|COPA_PSEUB Copper resistance protein A OS=Pseudomonas syringae pv. tomato GN=copA PE=1 SV=1	0.0	0.0001911567083579	0.0	0.0	0.0	0.0	0.0	0.0	0.0	0.0	0.0	0.0
BAC0452|yqjH|sp|Q46871|YQJH_ECOLI NADPH-dependent ferric-chelate reductase OS=Escherichia coli (strain K12) GN=yqjH PE=1 SV=1	0.0	0.0004583245487794	0.0	0.0	0.0	0.0	0.0	0.0	0.0	0.0	0.0	0.0
BAC0579|arsB|sp|P74311|Y944_SYNY3 Uncharacterized transporter slr0944 OS=Synechocystis sp. (strain PCC 6803 / Kazusa) GN=slr0944 PE=3 SV=1	0.0	0.0015197706969972	0.0004391376449135	0.0013287359070947	0.0020419442576443	0.0003669836100226	0.0018910908190062	0.0001080399747906	0.0003949796655063	0.5645332016089197	0.2411889466551304	0.0016539058640886
BAC0343|silC|sp|Q9ZHD2|SILC_SALTM Probable outer membrane lipoprotein SilC OS=Salmonella typhimurium GN=silC PE=3 SV=1	0.0	0.0002525258902168	0.0001824183492428	0.0	0.0	0.0001524454692393	0.0	0.0	0.0	0.0	0.0	0.0
BAC0112|cusS|sp|P77485|CUSS_ECOLI Sensor kinase CusS OS=Escherichia coli (strain K12) GN=cusS PE=1 SV=1	0.0	0.0002425300737291	0.0001751976229186	0.0	0.0	0.0	0.0	0.0	0.0	0.0	0.0	0.0
BAC0137|dsbB|sp|P0A6M2|DSBB_ECOLI Disulfide bond formation protein B OS=Escherichia coli (strain K12) GN=dsbB PE=1 SV=1	0.0	0.0006614456556249	0.0	0.0	0.0	0.0	0.0	0.0	0.0	0.0	0.0	0.0
BAC0105|cueR/ybbI|sp|P0A9G4|CUER_ECOLI HTH-type transcriptional regulator CueR OS=Escherichia coli (strain K12) GN=cueR PE=1 SV=1	0.0	0.0008623291510369	0.0	0.0	0.0	0.0	0.0	0.0	0.0001600817057025	0.1001001001001001	0.0325839035516454	0.0
BAC0106|cuiD|sp|Q8ZRS2|CUEO_SALTY Blue copper oxidase CueO OS=Salmonella typhimurium (strain LT2 / SGSC1412 / ATCC 700720) GN=cueO PE=3 SV=1	0.0	0.0002171911108022	0.0	0.0	0.0	0.0	0.0	0.0	0.0	0.0	0.0	0.0
BAC0240|mexI|tr|Q9HWH4|Q9HWH4_PSEAE Probable Resistance-Nodulation-Cell Division (RND) efflux transporter OS=Pseudomonas aeruginosa (strain ATCC 15692 / PAO1 / 1C / PRS 101 / LMG 12228) GN=mexI PE=4 SV=1	0.0	0.0001131335620893	0.0	0.0001236408776524	0.0	0.0	0.0002346251323872	0.0	0.0	0.0131326661938906	0.0042748561510905	0.000410395818559
BAC0348|silS|sp|Q9ZHD4|SILS_SALTM Probable sensor kinase SilS OS=Salmonella typhimurium GN=silS PE=3 SV=1	0.0	0.0004684685528772	0.0	0.0	0.0	0.0	0.0	0.0	0.0	0.0	0.0	0.0
BAC0315|pstA|sp|P07654|PSTA_ECOLI Phosphate transport system permease protein PstA OS=Escherichia coli (strain K12) GN=pstA PE=1 SV=1	0.0	0.0003932920114526	0.0	0.0	0.0	0.0	0.0	0.0	0.0	0.0	0.0	0.0
BAC0467|zraR/hydH|sp|P14375|ZRAR_ECOLI Transcriptional regulatory protein ZraR OS=Escherichia coli (strain K12) GN=zraR PE=1 SV=2	0.0	0.0	0.0001906912902515	0.0	0.0	0.0001593590959622	0.0005474586422368	0.0	0.0	0.0919286633572347	0.019949328705089	0.0
BAC0270|nikA|sp|P33590|NIKA_ECOLI Nickel-binding periplasmic protein OS=Escherichia coli (strain K12) GN=nikA PE=1 SV=1	0.0	0.0	0.0003209727442784	0.0	0.0	0.0	0.0	0.0	0.0	0.0	0.0	0.0
BAC0273|nikD|sp|P33593|NIKD_ECOLI Nickel import ATP-binding protein NikD OS=Escherichia coli (strain K12) GN=nikD PE=3 SV=2	0.0	0.0	0.0006621642441019	0.0	0.0	0.0	0.0009505089024663	0.0	0.0	0.0	0.0	0.0
BAC0687|merR|tr|Q79BG7|Q79BG7_PSEST MerR OS=Pseudomonas stutzeri GN=merR PE=4 SV=1	0.0	0.0	0.0005839920763955	0.0	0.0	0.0	0.0	0.0	0.0	0.0	0.0305474095796676	0.0
BAC0447|yjaA|sp|P09162|YJAA_ECOLI Uncharacterized protein YjaA OS=Escherichia coli (strain K12) GN=yjaA PE=4 SV=1	0.0	0.0	0.0006621642441019	0.0	0.0030789946877078	0.0	0.0	0.0	0.0	0.0	0.0	0.0
BAC0432|ybtP|tr|Q9R7V3|Q9R7V3_YERPE Lipoprotein inner membrane ABC-transporter OS=Yersinia pestis GN=ybtP PE=4 SV=1	0.0	0.0	0.0001401580983349	0.0	0.0	0.0	0.0	0.0	0.0	0.0	0.0	0.0
BAC0638|copR|tr|C6FFR4|C6FFR4_PSEFL CopR OS=Pseudomonas fluorescens GN=copR PE=4 SV=1	0.0	0.0	0.0003640470086621	0.0	0.0033855612583454	0.0	0.0	0.0	0.0	0.1755001755001755	0.0571276231100278	0.0
BAC0086|corA|sp|P0ABI4|CORA_ECOLI Magnesium transport protein CorA OS=Escherichia coli (strain K12) GN=corA PE=1 SV=1	0.0	0.0	0.000532245943044	0.0004026153895706	0.0	0.0	0.0015280332989016	0.0	0.0	0.0427642832706123	0.0139203385426333	0.0
BAC0101|ctpV|sp|P77894|CTPV_MYCTU Probable copper-exporting P-type ATPase V OS=Mycobacterium tuberculosis GN=ctpV PE=1 SV=1	0.0	0.0	0.0001092141025986	0.0	0.0	9.12693004147277e-05	0.0	0.0	0.0	0.0	0.0	0.0
BAC0022|aioR/aoxR|tr|Q2VGB1|Q2VGB1_RHIRD Putative transcriptional regulator OS=Rhizobium radiobacter GN=aoxR PE=4 SV=1	0.0	0.0	0.0001902598619931	0.0005756853534132	0.0	0.0	0.0005462200480236	0.0	0.0	0.0611471199706493	0.0298562917158742	0.000716567812156
BAC0318|pstS|sp|P0AG82|PSTS_ECOLI Phosphate-binding protein PstS OS=Escherichia coli (strain K12) GN=pstS PE=1 SV=1	0.0	0.0	0.0	0.0003677065407639	0.0	0.0	0.0013955448625806	0.0	0.0	0.0	0.0	0.0
BAC0127|cznA|tr|D3UHQ0|D3UHQ0_HELM1 Putative Cadmium-zinc-nickel resistance protein, cznA OS=Helicobacter mustelae (strain ATCC 43772 / LMG 18044 / NCTC 12198 / 12198) GN=cznA PE=4 SV=1	0.0	0.0	0.0	0.0001248542326833	0.0	0.0	0.0	0.0	0.0	0.0	0.0	0.0
BAC0645|mdtA|tr|D0ZND8|D0ZND8_SALT1 Multidrug resistance protein MdtA OS=Salmonella typhimurium (strain 14028s / SGSC 2262) GN=mdtA PE=3 SV=1	0.0	0.0	0.0	0.0006161087801662	0.0	0.0	0.0	0.0	0.0	0.0	0.0	0.0
BAC0039|baeR|sp|P69228|BAER_ECOLI Transcriptional regulatory protein BaeR OS=Escherichia coli (strain K12) GN=baeR PE=1 SV=1	0.0	0.0	0.0	0.0005301102629346	0.0	0.0005856446776611	0.0	0.0	0.0	0.0	0.0366568914956011	0.0
BAC0274|nikE|sp|P33594|NIKE_ECOLI Nickel import ATP-binding protein NikE OS=Escherichia coli (strain K12) GN=nikE PE=3 SV=2	0.0	0.0	0.0	0.0004747256085982	0.0	0.0	0.0	0.0	0.0	0.0	0.0	0.0
BAC0610|modB|sp|P0AF01|MODB_ECOLI Molybdenum transport system permease protein ModB OS=Escherichia coli (strain K12) GN=modB PE=1 SV=1	0.0	0.0	0.0	0.0005555740746913	0.0	0.0006137760813916	0.0010542762498972	0.0	0.0003774852448882	0.0590109760415437	0.0	0.0
BAC0231|merP|sp|P13113|MERP_SERMA Mercuric transport protein periplasmic component OS=Serratia marcescens GN=merP PE=1 SV=1	0.0	0.0	0.0	0.0027961860022928	0.0	0.0	0.0	0.0	0.0	0.0	0.0	0.0
BAC0078|copA|sp|O32220|COPA_BACSU Copper-exporting P-type ATPase A OS=Bacillus subtilis (strain 168) GN=copA PE=1 SV=2	0.0	0.0	0.0	0.0001586364876612	0.0	0.0	0.0	0.0	0.0	0.0	0.0	0.0
BAC0181|glpF|sp|P0AER0|GLPF_ECOLI Glycerol uptake facilitator protein OS=Escherichia coli (strain K12) GN=glpF PE=1 SV=1	0.0	0.0	0.0	0.0004527632138943	0.0	0.0	0.0017183577311491	0.0	7.69075810314937e-05	0.0	0.0	0.0
BAC0468|zraS/hydG|sp|P14377|ZRAS_ECOLI Sensor protein ZraS OS=Escherichia coli (strain K12) GN=zraS PE=1 SV=2	0.0	0.0	0.0	0.000547210593997	0.0008409297319116	0.0	0.0	0.0	0.0	0.0	0.0	0.0
BAC0569|hmrR|sp|Q9X5V4|HMMR_RHILV HTH-type transcriptional regulator HmrR OS=Rhizobium leguminosarum bv. viciae GN=hmrR PE=4 SV=1	0.0	0.0	0.0	0.0029587549559145	0.0	0.0	0.0	0.0	0.0	0.0	0.0	0.0008184056149172
BAC0306|pcoD|sp|Q47455|PCOD_ECOLX Copper resistance protein D OS=Escherichia coli GN=pcoD PE=3 SV=1	0.0	0.0	0.0	0.0	0.001265476781032	0.0	0.0	0.0	0.0	0.0	0.0	0.0
BAC0642|mgtA|sp|P36640|ATMA_SALTY Magnesium-transporting ATPase, P-type 1 OS=Salmonella typhimurium (strain LT2 / SGSC1412 / ATCC 700720) GN=mgtA PE=2 SV=1	0.0	0.0	0.0	0.0	0.0004335169903978	0.0	0.0	0.0	0.0	0.0	0.0	0.0
BAC0445|ygiW|sp|P0ADU5|YGIW_ECOLI Protein YgiW OS=Escherichia coli (strain K12) GN=ygiW PE=1 SV=1	0.0	0.0	0.0	0.0	0.0030079409641453	0.0	0.0	0.0	0.0	0.0	0.0	0.0
BAC0463|znuA/yebL|sp|P39172|ZNUA_ECOLI High-affinity zinc uptake system protein ZnuA OS=Escherichia coli (strain K12) GN=znuA PE=1 SV=4	0.0	0.0	0.0	0.0	0.0012613945978674	0.0	0.0	0.0	0.0	0.0	0.0	0.0
BAC0056|cadC|sp|P20047|CADC_STAAU Cadmium resistance transcriptional regulatory protein CadC OS=Staphylococcus aureus GN=cadC PE=1 SV=1	0.0	0.0	0.0	0.0	0.0032051829945811	0.0	0.0	0.0	0.0	0.0	0.0	0.0
BAC0087|mgtA|sp|P0ABB8|ATMA_ECOLI Magnesium-transporting ATPase, P-type 1 OS=Escherichia coli (strain K12) GN=mgtA PE=1 SV=1	0.0	0.0	0.0	0.0	0.0004354480237626	7.825986783890905e-05	0.0	0.0	0.0	0.0	0.0	0.0
BAC0695|merT|sp|P13112|MERT_SERMA Mercuric transport protein OS=Serratia marcescens GN=merT PE=4 SV=1	0.0	0.0	0.0	0.0	0.003370968321887	0.0	0.0	0.0	0.0	0.0	0.0	0.0
BAC0317|pstC|sp|P0AGH8|PSTC_ECOLI Phosphate transport system permease protein PstC OS=Escherichia coli (strain K12) GN=pstC PE=1 SV=1	0.0	0.0	0.0	0.0	0.0012258066625043	0.0	0.0	0.0	0.0	0.0	0.0	0.000330953994747
BAC0356|recG|tr|Q9HTL3|Q9HTL3_PSEAE ATP-dependent DNA helicase RecG OS=Pseudomonas aeruginosa (strain ATCC 15692 / PAO1 / 1C / PRS 101 / LMG 12228) GN=recG PE=4 SV=1	0.0	0.0	0.0	0.0	0.0	0.0003051115542084	0.0031445200449177	0.0001796496831179	0.0003440250838905	0.1173387569914343	0.063658856432303	0.0022917725974889
BAC0035|arsM|tr|Q6N3Y0|Q6N3Y0_RHOPA UbiE/COQ5 methyltransferase OS=Rhodopseudomonas palustris (strain ATCC BAA-98 / CGA009) GN=RPA3562 PE=4 SV=1	0.0	0.0	0.0	0.0	0.0	0.0002483298986549	0.0	0.0	0.0	0.0	0.0	0.0
BAC0609|modA|sp|P37329|MODA_ECOLI Molybdate-binding periplasmic protein OS=Escherichia coli (strain K12) GN=modA PE=1 SV=1	0.0	0.0	0.0	0.0	0.0	0.0002734527677795	0.0	0.0	0.0	0.0	0.0	0.0
BAC0251|mntH/yfeP|sp|P0A769|MNTH_ECOLI Divalent metal cation transporter MntH OS=Escherichia coli (strain K12) GN=mntH PE=1 SV=1	0.0	0.0	0.0	0.0	0.0	0.0001705761197071	0.0	0.0	0.0	0.0	0.0	0.0
BAC0254|mrdH|tr|Q88IN1|Q88IN1_PSEPK Membrane protein, putative OS=Pseudomonas putida (strain KT2440) GN=PP_2968 PE=4 SV=1	0.0	0.0	0.0	0.0	0.0	0.0001864120989902	0.0	0.0	0.0	0.0	0.0	0.0
BAC0643|corB|tr|Q9X621|Q9X621_SALTM CorB OS=Salmonella typhimurium GN=corB PE=4 SV=1	0.0	0.0	0.0	0.0	0.0	0.0003095919000851	0.0	0.0	0.0	0.0595308965353018	0.0387561848411642	0.000465085129182
BAC0470|zur/yjbK|sp|P0AC51|ZUR_ECOLI Zinc uptake regulation protein OS=Escherichia coli (strain K12) GN=zur PE=1 SV=1	0.0	0.0	0.0	0.0	0.0	0.0004109787211657	0.0	0.0	0.0001263802939757	0.0790263948158685	0.0	0.0006173937094989
BAC0080|copJ|tr|Q58AE1|Q58AE1_RALME CopJ protein OS=Ralstonia metallidurans (strain CH34 / ATCC 43123 / DSM 2839) GN=copJ PE=4 SV=1	0.0	0.0	0.0	0.0	0.0	0.0004038928811456	0.0	0.0	0.0	0.0	0.0	0.0
BAC0135|dpsA|tr|Q8KR86|Q8KR86_BURPE DpsA OS=Burkholderia pseudomallei GN=dpsA PE=3 SV=1	0.0	0.0	0.0	0.0	0.0	0.0004338108723416	0.0	0.0	0.0	0.0	0.0	0.0
BAC0031|arsB|sp|P08691|ARSB1_ECOLX Arsenical pump membrane protein OS=Escherichia coli GN=arsB PE=4 SV=1	0.0	0.0	0.0	0.0	0.0	0.0	0.0011255443413821	0.0	5.037536193438166e-05	0.0315000315000315	0.0102536759428255	0.0
BAC0577|arsB|sp|P74985|ARSB_YEREN Arsenical pump membrane protein OS=Yersinia enterocolitica GN=arsB PE=3 SV=1	0.0	0.0	0.0	0.0	0.0	0.0	0.000562772170691	0.0	0.0	0.0	0.0	0.0
BAC0264|ncrB|tr|Q06VT2|Q06VT2_9BACT NcrB OS=Leptospirillum ferriphilum GN=ncrB PE=4 SV=1	0.0	0.0	0.0	0.0	0.0	0.0	0.0027126883283871	0.0004649360712901	0.0007284616944893	0.1518372304889158	0.04942502224126	0.0035586850895839
BAC0030|arsA|sp|P52145|ARSA2_ECOLX Arsenical pump-driving ATPase OS=Escherichia coli GN=arsA PE=3 SV=1	0.0	0.0	0.0	0.0	0.0	0.0	0.0004141153708858	0.0	3.70686625554884e-05	0.0231792684622873	0.0075451577692489	0.0
BAC0686|merR|sp|P13111|MERR_SERMA Mercuric resistance operon regulatory protein OS=Serratia marcescens GN=merR PE=4 SV=1	0.0	0.0	0.0	0.0	0.0	0.0	0.0016765920918504	0.0	0.0	0.0	0.0	0.0
BAC0702|ncrA|tr|Q8VTR6|Q8VTR6_HAFAL NcrA OS=Hafnia alvei GN=ncrA PE=4 SV=1	0.0	0.0	0.0	0.0	0.0	0.0	0.0	0.0001493837918585	0.0	0.0	0.0	0.0007622694897063
BAC0691|merT|tr|Q52397|Q52397_PSEST Mercury transport protein OS=Pseudomonas stutzeri GN=merT PE=4 SV=2	0.0	0.0	0.0	0.0	0.0	0.0	0.0	0.0003567181926278	0.0	0.0	0.0	0.0
BAC0629|copB|sp|O30085|COPB_ARCFU Copper-exporting P-type ATPase B OS=Archaeoglobus fulgidus (strain ATCC 49558 / VC-16 / DSM 4304 / JCM 9628 / NBRC 100126) GN=copB PE=1 SV=1	0.0	0.0	0.0	0.0	0.0	0.0	0.0	5.997001499250374e-05	3.13203337244199e-05	0.0	0.0	0.0001530062671367
BAC0667|merD|sp|P08654|MERD_SERMA HTH-type transcriptional regulator MerD OS=Serratia marcescens GN=merD PE=4 SV=1	0.0	0.0	0.0	0.0	0.0	0.0	0.0	0.0	0.0001786035559491	0.0	0.0	0.0
BAC0570|actP|tr|D5AU53|D5AU53_RHOCB Cation/acetate symporter ActP-1 OS=Rhodobacter capsulatus (strain ATCC BAA-309 / NBRC 16581 / SB1003) GN=actP1 PE=3 SV=1	0.0	0.0	0.0	0.0	0.0	0.0	0.0	0.0	7.844294108838378e-05	0.0	0.0079833520498586	0.0
BAC0683|merR1|tr|O07300|O07300_9PSED Mercuric resistance operon regulatory protein OS=Pseudomonas sp. K-62 GN=merR1 PE=4 SV=1	0.0	0.0	0.0	0.0	0.0	0.0	0.0	0.0	0.0001500765990961	0.0	0.0	0.0
BAC0465|znuC/yebM|sp|P0A9X1|ZNUC_ECOLI Zinc import ATP-binding protein ZnuC OS=Escherichia coli (strain K12) GN=znuC PE=1 SV=1	0.0	0.0	0.0	0.0	0.0	0.0	0.0	0.0	8.609972219063638e-05	0.0	0.0	0.0004206148379455
BAC0653|merA|tr|Q934S5|Q934S5_THIFE Mercuric ion reductase OS=Thiobacillus ferrooxidans GN=merA PE=4 SV=1	0.0	0.0	0.0	0.0	0.0	0.0	0.0	0.0	7.69075810314937e-05	0.0480907954217562	0.0	0.0
BAC0651|merA|sp|P0A0E5|MERA_STAAU Mercuric reductase OS=Staphylococcus aureus GN=merA PE=3 SV=1	0.0	0.0	0.0	0.0	0.0	0.0	0.0	0.0	0.0	0.0	0.0080417312238978	0.0001930060773753
BAC0659|merB|sp|P08664|MERB_SERMA Alkylmercury lyase OS=Serratia marcescens GN=merB PE=3 SV=1	0.0	0.0	0.0	0.0	0.0	0.0	0.0	0.0	0.0	0.0	0.0207491838654346	0.0004979920958694
BAC0692|merT|tr|Q79BG6|Q79BG6_PSEST MerT OS=Pseudomonas stutzeri GN=merT PE=4 SV=1	0.0	0.0	0.0	0.0	0.0	0.0	0.0	0.0	0.0	0.0	0.0379209222368287	0.0
BAC0201|kmtR|sp|O53838|KMTR_MYCTU HTH-type transcriptional regulator KmtR OS=Mycobacterium tuberculosis GN=kmtR PE=1 SV=3	0.0	0.0	0.0	0.0	0.0	0.0	0.0	0.0	0.0	0.0	0.0338371306113241	0.0
BAC0020|aioA/aoxB|sp|Q8GGJ6|AIOA_HERAR Arsenite oxidase subunit AioA OS=Herminiimonas arsenicoxydans GN=aioA PE=2 SV=2	0.0	0.0	0.0	0.0	0.0	0.0	0.0	0.0	0.0	0.0	0.0	0.0001278139519664
BAC0116|cutF/nlpE|sp|P40710|NLPE_ECOLI Lipoprotein NlpE OS=Escherichia coli (strain K12) GN=nlpE PE=1 SV=1	0.0	0.0	0.0	0.0	0.0	0.0	0.0	0.0	0.0	0.0	0.0	0.0004473488318827
BAC0109|cusC/ylcB|sp|P77211|CUSC_ECOLI Cation efflux system protein CusC OS=Escherichia coli (strain K12) GN=cusC PE=1 SV=1	0.0	0.0	0.0	0.0	0.0	0.0	0.0	0.0	0.0	0.0	0.0	0.0002310160269678
BAC0462|zntR/yhdM|sp|P0ACS5|ZNTR_ECOLI HTH-type transcriptional regulator ZntR OS=Escherichia coli (strain K12) GN=zntR PE=1 SV=1	0.0	0.0	0.0	0.0	0.0	0.0	0.0	0.0	0.0	0.0	0.0	0.0007487540732221
BAC0489|ALU1-P|tr|O52119|O52119_ARTVI Aluminum resistance protein (Fragment) OS=Arthrobacter viscosus GN=ALU1 PE=3 SV=1	0.0	0.0	0.0	0.0	0.0	0.0	0.0	0.0	0.0	0.0	0.0	0.0005645685792744

## Sheet: all_VFs
Supplementary Table S2. List of bacterial taxa, antibiotic resistance genes (ARGs), biocide resistance genes (BRGs), mobile genetic elements (MGEs), metal resistance genes (MRGs) and virulence factors (VFs) detected in biofilms collected from six styrofoam samples (S1-S6) and six nylon rope samples (R1-R6)
VFs	S1	S2	S3	S4	S5	S6	R1	R2	R3	R4	R5	R6
VFG051435(gb|NP_220394.1) (pmpH) polymorphic membrane protein PmpH [Pmps (VF1346) - Adherence (VFC0001)] [Chlamydia trachomatis D/UW-3/CX]	0	3.81561571255288E-05	2.75630478534753E-05	8.33998447094891E-05	0	4.60684112221176E-05	0	2.71250805275828E-05	2.83330452570957E-05	0.0044292079690309	0.0028835312877562	0
VFG051368(gb|NP_220393.1) (pmpG) polymorphic membrane protein PmpG [Pmps (VF1346) - Adherence (VFC0001)] [Chlamydia trachomatis D/UW-3/CX]	0	0	0	0	0	0	7.93653061230969E-05	0	7.10421770869485E-06	0	0	0
VFG051360(gb|NP_220392.1) (pmpF) polymorphic membrane protein PmpF [Pmps (VF1346) - Adherence (VFC0001)] [Chlamydia trachomatis D/UW-3/CX]	0	0	0	0	0	0	0	0	6.9600741609822E-06	0	0	0
VFG051330(gb|NP_220391.1) (pmpE) polymorphic membrane protein PmpE [Pmps (VF1346) - Adherence (VFC0001)] [Chlamydia trachomatis D/UW-3/CX]	0	4.02122402037956E-05	0	0	0	0	0	0	0	0	0	0
VFG051303(gb|NP_219923.1) (pmpB) polymorphic membrane protein PmpB [Pmps (VF1346) - Adherence (VFC0001)] [Chlamydia trachomatis D/UW-3/CX]	0	0	0	0	7.43973221725446E-05	0	0	0	0	0.0025710642148998	0	0
VFG051291(gb|NP_219922.1) (pmpA) polymorphic membrane protein PmpA [Pmps (VF1346) - Adherence (VFC0001)] [Chlamydia trachomatis D/UW-3/CX]	0	0	0	4.34516608962861E-05	0	0	0	0	7.3808163489924E-06	0	0	0
VFG051244(gb|WP_004683766.1) (BPE043) type IV secretion system effector [T4SS secreted effectors (VF0695) - Effector delivery system (VFC0086)] [Brucella melitensis bv. 1 str. 16M]	0	2.4513462916401E-05	0	0	0	0	0	0	0	0	0	0
VFG051176(gb|WP_002964749.1) (bspE) type IV secretion system effector BspE [T4SS secreted effectors (VF0695) - Effector delivery system (VFC0086)] [Brucella melitensis bv. 1 str. 16M]	0	0	0	0	0	0	0	5.20494469746259E-05	0	0	0	0
VFG051131(gb|WP_006191504.1) (bmaC) autotransporter outer membrane beta-barrel domain-containing protein [BmaC (VF1341) - Adherence (VFC0001)] [Brucella suis 1330]	6.98977019173359E-06	0	1.63879682355945E-05	2.47932306546479E-05	0	1.36952862358648E-05	0	0	2.1057225245883E-06	0	0.0004286102484139	0
VFG051125(gb|WP_004684499.1) (bmaB/omaA) autotransporter outer membrane beta-barrel domain-containing protein [BmaB/OmaA (VF1340) - Adherence (VFC0001)] [Brucella melitensis bv. 1 str. 16M]	1.65940345773217E-05	0	0	0	0	0	0	0	0	0	0	0
VFG051123(gb|WP_032449063.1) (bmaA) autotransporter outer membrane beta-barrel domain-containing protein [BmaA (VF1339) - Adherence (VFC0001)] [Brucella suis 1330]	0	0	0	8.001664346184E-05	0	0	0	0	0	0	0	0
VFG051113(gb|WP_080515433.1) (bigA) adhesin with a bacterial immunoglobulin-like domain [BigA (VF1344) - Adherence (VFC0001)] [Brucella canis ATCC 23365]	0.0004744445203555	0.001693860832394	0.0022803500125919	0.0027767680439436	0.0033620504162735	0.0016732705076033	0.0006387017492763	0.0009304871373836	0.0003287392170678	0.0178750178750178	0.0087278313084764	0.0025136743886743
VFG051111(gb|YP_001084320.1) (tse3) T6SS effector Tse3, unknown function [T6SS secreted effectors (VF1338) - Effector delivery system (VFC0086)] [Acinetobacter baumannii ATCC 17978]	2.53842928088329E-05	0	0	0	0	0	0.0001708628883414	0	0	0	0	0
VFG051098(gb|WP_002001416.1) (clpV/tssH) type VI secretion system ATPase TssH [T6SS (VF1337) - Effector delivery system (VFC0086)] [Acinetobacter baumannii ACICU]	0	0	3.13552792695574E-05	0	0	0	0	0	0	0	0	0
VFG051070(gb|WP_001066523.1) (tssC) type VI secretion system contractile sheath large subunit [T6SS (VF1337) - Effector delivery system (VFC0086)] [Acinetobacter baumannii ACICU]	0	7.85522506005319E-05	0	0	0	0	0	0	0	0	0	0
VFG051014(gb|WP_001190395.1) (tssG) type VI secretion system baseplate subunit TssG [T6SS (VF1337) - Effector delivery system (VFC0086)] [Acinetobacter baumannii ACICU]	0	0	0	0	0.0003914237490879	0	0.0002416709321586	0	2.16326629327825E-05	0	0	0
VFG051000(gb|WP_000568832.1) (tssF) type VI secretion system baseplate subunit TssF [T6SS (VF1337) - Effector delivery system (VFC0086)] [Acinetobacter baumannii ACICU]	0	6.42463771467927E-05	0	7.02132798588994E-05	0	3.87844157391503E-05	0	0	0	0	0	0
VFG050972(gb|WP_000972583.1) (tagX) type VI-associated gene X, peptidoglycan hydrolase [T6SS (VF1337) - Effector delivery system (VFC0086)] [Acinetobacter baumannii ACICU]	7.5194980584656E-05	0	0	0	0	0	0	0	0	0	0	0
VFG050959(gb|WP_000556915.1) (tssM) type VI secretion system membrane subunit TssM [T6SS (VF1337) - Effector delivery system (VFC0086)] [Acinetobacter baumannii ACICU]	0	0	0	0	0.0001022306732912	0	0	1.08181203515889E-05	0	0	0	0
VFG050912(gb|WP_000898330.1) (vgrG/tssI) type VI secretion system tip protein VgrG [T6SS (VF1337) - Effector delivery system (VFC0086)] [Acinetobacter baumannii ACICU]	0	0.0001418823100426	7.68691581361545E-05	7.75298373579072E-05	0	4.28259362092263E-05	0	0	0	0	0	0
VFG050910(gb|WP_001178477.1) (vgrG/tssI) type VI secretion system tip protein VgrG [T6SS (VF1337) - Effector delivery system (VFC0086)] [Acinetobacter baumannii ACICU]	0	0	0	4.46879041462331E-05	0	0	0	0	0	0.0047465800890458	0	0
VFG050874(gb|WP_001989189.1) (gspL) general secretion pathway protein L [T2SS (VF1335) - Effector delivery system (VFC0086)] [Acinetobacter baumannii ACICU]	0	0	0	0	0	0	0	0	0	0.0118539592223802	0	0
VFG050817(gb|WP_000841373.1) (gspH) general secretion pathway protein H [T2SS (VF1335) - Effector delivery system (VFC0086)] [Acinetobacter baumannii ACICU]	0	0	0	0.0002292368704582	0	0.000126625876251	0	0	0	0	0	0
VFG050787(gb|WP_001112089.1) (gspF) general secretion pathway protein F [T2SS (VF1335) - Effector delivery system (VFC0086)] [Acinetobacter baumannii ACICU]	0	0	0	0	0	0	0	3.43112026076514E-05	0	0	0	0
VFG050772(gb|WP_001020922.1) (gspE2) putative secretion pathway ATPase [T2SS (VF1335) - Effector delivery system (VFC0086)] [Acinetobacter baumannii ACICU]	0	6.62198153526669E-05	0	0	0	0	0	0	0	0	0	0
VFG050757(gb|WP_001166319.1) (gspE1) general secretion pathway protein E [T2SS (VF1335) - Effector delivery system (VFC0086)] [Acinetobacter baumannii ACICU]	0	0	0	0	0	0	0	0	1.4494319429812E-05	0	0	0
VFG050742(gb|WP_001196426.1) (gspD) general secretion pathway protein D [T2SS (VF1335) - Effector delivery system (VFC0086)] [Acinetobacter baumannii ACICU]	0	0	0	0	0	0	0	1.81727318159102E-05	0	0	0	0
VFG050712(gb|WP_000730343.1) (gspN) type II secretion system protein N [T2SS (VF1335) - Effector delivery system (VFC0086)] [Acinetobacter baumannii ACICU]	0	0	0	0	0	0	0	0	0	0	0.0059124018541292	0
VFG050685(gb|WP_001160337.1) (pilS) PAS domain-containing sensor histidine kinase [TFP (VF1334) - Adherence (VFC0001)] [Acinetobacter baumannii ACICU]	4.5720848615527E-05	0	0	0	0.0002492239167233	0	0	0	0	0	0	0
VFG050670(gb|WP_000505931.1) (pilJ) methyl-accepting chemotaxis protein [TFP (VF1334) - Adherence (VFC0001)] [Acinetobacter baumannii ACICU]	3.45050560258595E-05	0	0	0	0	0	0	1.99034681793302E-05	0	0	0	0
VFG050655(gb|WP_000729757.1) (pilI) chemotaxis protein CheW [TFP (VF1334) - Adherence (VFC0001)] [Acinetobacter baumannii ACICU]	0	0	0	0	0	0	0.0004495889408313	0	0	0	0.0081914841330952	0
VFG050567(gb|WP_000768964.1) (pilY1) VWA domain-containing protein [TFP (VF1334) - Adherence (VFC0001)] [Acinetobacter baumannii ACICU]	0	3.01982971180255E-05	0	0	0	0	0	0	0	0	0	0
VFG050554(gb|WP_000149377.1) (pilX) hypothetical protein [TFP (VF1334) - Adherence (VFC0001)] [Acinetobacter baumannii ACICU]	0	0	0	0.000155343666794	0	0	0.0002947854227429	0	0	0	0	0
VFG050540(gb|WP_000079192.1) (pilW) PilW family protein [TFP (VF1334) - Adherence (VFC0001)] [Acinetobacter baumannii ACICU]	0	0	8.39270049909711E-05	0	0	0	0	0	0	0	0	0
VFG050499(gb|WP_000755268.1) (tsaP) LysM peptidoglycan-binding domain-containing protein [TFP (VF1334) - Adherence (VFC0001)] [Acinetobacter baumannii ACICU]	0	0	0	0.0001101527819085	0	0	0	0	0	0	0	0
VFG050457(gb|WP_001274990.1) (pilB) type IV-A pilus assembly ATPase PilB [TFP (VF1334) - Adherence (VFC0001)] [Acinetobacter baumannii ACICU]	0	0	0	0	0	0	0	0	0	0	0.002567908335944	0
VFG050443(gb|WP_000993715.1) (pilA) pilin [TFP (VF1334) - Adherence (VFC0001)] [Acinetobacter baumannii ACICU]	0	0	0	0	0.0008927678660705	0	0	0	0	0	0	0
VFG050428(gb|WP_000128073.1) (fimV) hypothetical protein [TFP (VF1334) - Adherence (VFC0001)] [Acinetobacter baumannii ACICU]	0	0	0	0	0	5.14852463877951E-05	0	0	1.58322566079485E-05	0	0	0
VFG050372(gb|WP_001017033.1) (pilQ) type IV pilus secretin PilQ [TFP (VF1334) - Adherence (VFC0001)] [Acinetobacter baumannii ACICU]	6.62382377449324E-05	0	0	0	0	0	0	0	0	0	0	0
VFG050313(gb|WP_004644147.1) (pilM) pilus assembly protein PilM [TFP (VF1334) - Adherence (VFC0001)] [Acinetobacter baumannii ACICU]	0	0	0	0	0	0	0.0002279785280703	0	0	0	0	0
VFG050303(gb|WP_001045628.1) (ata) trimeric autotransporter adhesin Ata [Ata (VF1333) - Adherence (VFC0001)] [Acinetobacter baumannii ACICU]	0	2.08292065467862E-05	0	0	0	0	0	7.40370555463009E-06	3.86670786721233E-06	0	0	0
VFG050301(gb|NP_218420) (cpnT) NAD+ glycohydrolase [CpnT (VF1197) - Effector delivery system (VFC0086)] [Mycobacterium tuberculosis H37Rv]	0	0	0	0	0.0001538891481066	0	0	0	0	0	0	0
VFG050294(gb|NP_248789) (tse7) type VI secretion exported 7, a DNase and PAAR protein [HSI-I T6SS secreted effectors (VF1194) - Effector delivery system (VFC0086)] [Pseudomonas aeruginosa PAO1]	0	0	0	0.0001095835168857	0	0	0	0	0	0	0	0
VFG050293(gb|WP_010935399) (DIP_RS20575) thioredoxin domain-containing protein [MdbA (VF0605) - Post-translational modification (VFC0315)] [Corynebacterium diphtheriae NCTC 13129]	0	0.0001583869869251	0	0	0	0	0	0	0	0	0	0
VFG050292(gb|WP_010935564) (DIP_RS23695) CshA/CshB family fibrillar adhesin-related protein [DIP2093 (VF0604) - Adherence (VFC0001)] [Corynebacterium diphtheriae NCTC 13129]	0	4.07613569292676E-05	0	0	0.0001369160803007	0	0	1.44885540423066E-05	0	0	0	0
VFG050289(gb|WP_010934515) (DIP_RS14950) UPF0182 family protein [DIP0733 (VF0601) - Adherence (VFC0001)] [Corynebacterium diphtheriae NCTC 13129]	0	0	0	0	0	0	0	1.39606310205221E-05	0	0	0	0
VFG050280(gb|WP_000495305) (vpsH) exopolysaccharide biosynthesis protein VpsH [VPS (VF0615) - Biofilm (VFC0271)] [Vibrio cholerae O1 biovar El Tor str. N16961]	0	8.68116595003642E-05	0	0	0	0	0	0	0	0	0	0
VFG050273(gb|WP_000874844) (futC2) alpha-(1,2)-fucosyltransferase [Lewis antigen (VF0057) - Immune modulation (VFC0258)] [Helicobacter pylori 26695]	0	0	0.0003593797393203	0	0	0.0001501653019644	0	8.84173297966401E-05	4.61774151065165E-05	0	0	0
VFG050270(gb|NP_220318) (glgA) glycogen synthase [TTSS secreted effectors (VF0711) - Effector delivery system (VFC0086)] [Chlamydia trachomatis D/UW-3/CX]	0	0	0	0	0	0	0	2.9038112522686E-05	0	0	0	0
VFG050267(gb|NP_220230) (CT_711) hypothetical protein [TTSS secreted effectors (VF0711) - Effector delivery system (VFC0086)] [Chlamydia trachomatis D/UW-3/CX]	3.11354216483341E-05	0	0	0	0	0	0	1.79597701149425E-05	0	0	0	0
VFG050262(gb|NP_220136) (CT_619) hypothetical protein [TTSS secreted effectors (VF0711) - Effector delivery system (VFC0086)] [Chlamydia trachomatis D/UW-3/CX]	0	0	0	0	0	0	0	3.14193700416307E-05	0	0	0	0
VFG050261(gb|NP_220135) (CT_618) hypothetical protein [TTSS secreted effectors (VF0711) - Effector delivery system (VFC0086)] [Chlamydia trachomatis D/UW-3/CX]	0	0	0.0001049873395767	0	0	0	0	0	0	0	0	0
VFG050247(gb|NP_219793) (CT_288) hypothetical protein [TTSS secreted effectors (VF0711) - Effector delivery system (VFC0086)] [Chlamydia trachomatis D/UW-3/CX]	0	0	0	0	0	0	0	0	0	0.0079867101143696	0	0
VFG050244(gb|NP_219731) (CT_226) inclusion membrane protein [TTSS secreted effectors (VF0711) - Effector delivery system (VFC0086)] [Chlamydia trachomatis D/UW-3/CX]	0	0	0.0001583707325818	0	0	0.0001323490796974	0	0	0	0	0	0
VFG050241(gb|NP_219728) (IPAM) inclusion protein acting on microtubules (IPAM) [TTSS secreted effectors (VF0711) - Effector delivery system (VFC0086)] [Chlamydia trachomatis D/UW-3/CX]	0	0	0	0	0	0	0	0	5.31636661004914E-05	0	0	0
VFG050233(gb|NP_219650) (CT_147) hypothetical protein [TTSS secreted effectors (VF0711) - Effector delivery system (VFC0086)] [Chlamydia trachomatis D/UW-3/CX]	0	0	0	0	0	0	0	0	0	0.0062131096613855	0	0
VFG050229(gb|NP_219638) (CT_135) hypothetical protein [TTSS secreted effectors (VF0711) - Effector delivery system (VFC0086)] [Chlamydia trachomatis D/UW-3/CX]	0	0	0	0.000117475958545	0	0	0	0	0	0	0	0
VFG050222(gb|NP_219545) (glgX) glycogen hydrolase [TTSS secreted effectors (VF0711) - Effector delivery system (VFC0086)] [Chlamydia trachomatis D/UW-3/CX]	0	0	0	0	0	0	0	0	1.08001150773862E-05	0	0	0
VFG050216(gb|WP_011861847) (cbpA) collagen-binding adhesin CbpA [CbpA (VF0592) - Adherence (VFC0001)] [Clostridium difficile 630]	0	0	2.35362045902472E-05	3.56077422626156E-05	0	0	0	0	2.41937086704167E-05	0.0037821196511372	0	0
VFG050215(gb|WP_011861680) (cwp84) cell wall-binding cysteine protease Cwp84 [Cwp84 (VF0590) - Exoenzyme (VFC0251)] [Clostridium difficile 630]	0	4.82646912893816E-05	0	5.27472898442478E-05	0	0	0	0	8.95979696096589E-06	0	0	0
VFG050214(gb|WP_011860844) (cwpV) hemagglutinin/adhesin [CwpV (VF0596) - Adherence (VFC0001)] [Clostridium difficile 630]	0	7.17279330807076E-05	0	5.22597917865376E-05	0.0003212424114511	1.44336334605341E-05	4.95849786868886E-05	8.49852338156245E-06	8.87698922565197E-06	0	0	2.16829583742708E-05
VFG050213(gb|WP_011861889) (CD3246) Cys-Gln thioester bond-forming surface protein [CD3246 (VF0599) - Adherence (VFC0001)] [Clostridium difficile 630]	0	0	7.70099441400669E-05	0	0	0	0	0	0	0	0.0020141149173407	0
VFG050212(gb|WP_011861707) (CD2831) SrtB-anchored collagen-binding adhesin [CD2831 (VF0598) - Adherence (VFC0001)] [Clostridium difficile 630]	0	3.98816154128086E-05	0	0	0.0001339610569848	2.40758346417747E-05	0	0	0	0.0046295010323787	0	0
VFG050168(gb|WP_000590258) (kpsT) Polysialic acid transport ATP-binding protein [K1 capsule (VF0239) - Invasion (VFC0083)] [Escherichia coli O45:K1:H7 str. S88]	0.0001086909264814	0	0	0.0001927673683398	0	0	0	0	0	0	0	0
VFG050164(gb|WP_000723250) (neuC) UDP-N-acetylglucosamine 2-epimerase [K1 capsule (VF0239) - Invasion (VFC0083)] [Escherichia coli O45:K1:H7 str. S88]	0	0	0	0	0.0003325104807303	0	0	3.51864883884588E-05	0	0	0	0
VFG050163(gb|WP_000197083) (neuE) polysialic acid biosynthesis protein [K1 capsule (VF0239) - Invasion (VFC0083)] [Escherichia coli O45:K1:H7 str. S88]	0	0	0	0	0	0	0	0	5.64256665009131E-05	0	0.0038283959786528	0
VFG050160(gb|WP_000030755) (kpsU) 3-deoxy-manno-octulosonate cytidylyltransferase [K1 capsule (VF0239) - Invasion (VFC0083)] [Escherichia coli O45:K1:H7 str. S88]	0.0001936194641774	0	0	0	0	0	0	0	0	0	0	0
VFG050158(gb|WP_000905916) (kpsE) Capsule polysaccharide export inner-membrane protein [K1 capsule (VF0239) - Invasion (VFC0083)] [Escherichia coli O45:K1:H7 str. S88]	0	0	7.31896074855989E-05	0.0001107279922578	0	0	0	0	1.88085555003044E-05	0	0	9.18836591160351E-05
VFG050157(gb|WP_001331698) (kpsF) Polysialic acid capsule expression protein [K1 capsule (VF0239) - Invasion (VFC0083)] [Escherichia coli O45:K1:H7 str. S88]	0	0.0001183073530386	0	0.0001292951860816	0	0	0	0	0	0	0	0
VFG050115(gb|WP_002081542) (cesA) Cereulide synthetase A, CesA [Cereulide (VF0583) - Exotoxin (VFC0235)] [Bacillus cereus AH187]	0	3.4493166041478E-05	8.30566508651388E-06	1.25655766028964E-05	0	6.94097395746571E-06	2.38448653063171E-05	4.08684546615581E-06	4.26884548540242E-06	0	0	0
VFG050114(gb|WP_000953496) (cesB) Cereulide synthetase B, CesB [Cereulide (VF0583) - Exotoxin (VFC0235)] [Bacillus cereus AH187]	0	0	0	3.16247733294372E-05	0	0	3.00061224492245E-05	0	0	0.0016795318808741	0	0
VFG050111(gb|WP_050412751) (cer) ADP-ribosyltransferase exoenzyme family protein [Certhrax (VF0588) - Exotoxin (VFC0235)] [Bacillus cereus G9241]	0	0	0	0	0	0	0.000162907733621	0	0	0	0	0
VFG050037(gb|WP_001133943) (dhbF) non-ribosomal peptide synthetase, DhbF [Bacillibactin (VF0586) - Nutritional/Metabolic factor (VFC0272)] [Bacillus anthracis str. Sterne]	0	0	0	1.77740239039293E-05	5.46287126765709E-05	0	0	0	9.05743095970232E-06	0.0018878895660119	0.0006145329672355	0
VFG050026(gb|WP_001007279) (dhbB) isochorismatase, DhbB [Bacillibactin (VF0586) - Nutritional/Metabolic factor (VFC0272)] [Bacillus anthracis str. Sterne]	0	0	9.47014177938661E-05	0	0	0	0	0	0	0	0	0
VFG050015(gb|WP_000955350) (dhbE) 2,3-dihydroxybenzoate adenylase DhbE [Bacillibactin (VF0586) - Nutritional/Metabolic factor (VFC0272)] [Bacillus anthracis str. Sterne]	0	0	0	0	0	0	0	2.55901733734246E-05	0	0	0	0
VFG049986(gb|WP_000877695) (asbF) petrobactin biosynthesis 3-dehydroshikimate dehydratase AsbF [Petrobactin (VF0584) - Nutritional/Metabolic factor (VFC0272)] [Bacillus anthracis str. Sterne]	0	0	0	0	0	0	0.0002863929551915	0	0	0	0	0
VFG049980(gb|WP_000200715) (asbE) petrobactin biosynthesis protein AsbE [Petrobactin (VF0584) - Nutritional/Metabolic factor (VFC0272)] [Bacillus anthracis str. Sterne]	0	0	8.54622550822694E-05	0	0	0	0	0	0	0	0	0
VFG049974(gb|WP_001250565) (asbD) petrobactin biosynthesis protein AsbD [Petrobactin (VF0584) - Nutritional/Metabolic factor (VFC0272)] [Bacillus anthracis str. Sterne]	0	0	0	0	0	0	0.0008747437000958	0	0	0	0	0
VFG049919(gb|AAD32394) (bslA) s-layer protein [BslA (VF0411) - Adherence (VFC0001)] [Bacillus anthracis str. Sterne]	0	0	4.29274420627632E-05	6.49445957653526E-05	0.0001996081293205	3.58740997035938E-05	0	0	0	0	0	0
VFG049916(gb|WP_000103365) (vgrG/tssI) type VI secretion system effector VgrG [T6SS (VF0579) - Effector delivery system (VFC0086)] [Shigella sonnei Ss046]	0	0	3.92599715223871E-05	0	0	0	0	0	0	0	0	0
VFG049915(gb|WP_001142968) (hcp2/tssD2) Type VI secretion system protein, Hcp family [T6SS (VF0579) - Effector delivery system (VFC0086)] [Shigella sonnei Ss046]	0.0001382196752943	0	0	0	0	0	0	0	0	0	0	0
VFG049906 (tssK) Type VI secretion system protein TssK [T6SS (VF0579) - Effector delivery system (VFC0086)] [Shigella sonnei Ss046]	5.39368507351593E-05	0	0	0	0	0	0	0	0	0	0	0
VFG049904 (clpV/tssH) Type VI secretion system ATPase ClpV/TssH [T6SS (VF0579) - Effector delivery system (VFC0086)] [Shigella sonnei Ss046]	2.58228983001302E-05	0	3.02717275021429E-05	0	0	0	0	0	0	0	0	7.600743291888E-05
VFG049900 (tssM) Type VI secretion system protein TssM [T6SS (VF0579) - Effector delivery system (VFC0086)] [Shigella sonnei Ss046]	0	0	0	6.68908849128947E-05	0	0	0	0	0	0	0	0
VFG049898(gb|WP_001284199) (hcp1/tssD1) type VI secretion system protein, Hcp family [T6SS (VF0579) - Effector delivery system (VFC0086)] [Shigella sonnei Ss046]	0	0	0	0.0002634088263029	0	0	0	0	0	0	0	0
VFG049843(gb|WP_003155066) (exlB) hemolysin activator protein [Exolysin (VF0582) - Effector delivery system (VFC0086)] [Pseudomonas aeruginosa PA7]	0	0	0	0	0	0	0.0001409394402956	0	0	0	0	0
VFG049835(gb|WP_012076956) (exlA) hemolysin [Exolysin (VF0582) - Effector delivery system (VFC0086)] [Pseudomonas aeruginosa PA7]	0	2.3489595518561E-05	1.69682927766249E-05	0.0001026847966943	7.89007920377108E-05	0	4.87145401990437E-05	0	4.3605791504943E-06	0	0	0
VFG049753(gb|WP_000141966) (esaG) TIGR01741 family protein [Type VII secretion system (VF0403) - Effector delivery system (VFC0086)] [Staphylococcus aureus subsp. aureus MW2]	0	0	0.0001678540099819	0	0	0	0	0	0	0	0	0
VFG049739(gb|WP_000142122) (esaG) TIGR01741 family protein [Type VII secretion system (VF0403) - Effector delivery system (VFC0086)] [Staphylococcus aureus subsp. aureus MW2]	0	0	0	0.0002570231577865	0	0	0	0	0	0	0	0
VFG049701(gb|WP_000655877) (esaE) type VII secretion system chaperone protein [Type VII secretion system (VF0403) - Effector delivery system (VFC0086)] [Staphylococcus aureus subsp. aureus MW2]	0	0.0001724658302073	0	0.0001884836490434	0	0	0	0	0	0	0	0
VFG049684(gb|NP_220380) (CT_858) serine protease [CPAF (VF0580) - Exoenzyme (VFC0251)] [Chlamydia trachomatis D/UW-3/CX]	0	0	0	7.04465465693941E-05	0	0	0	0	0	0	0	0
VFG049624(gb|NP_219733) (CT_228) inclusion membrane protein CT228 [TTSS secreted effectors (VF0711) - Effector delivery system (VFC0086)] [Chlamydia trachomatis D/UW-3/CX]	0	0	0	0	0	0	0	0	3.65668870894242E-05	0	0	0
VFG049610(gb|NP_219618) (incD) inclusion membrane protein D [TTSS secreted effectors (VF0711) - Effector delivery system (VFC0086)] [Chlamydia trachomatis D/UW-3/CX]	0	0	0	0	0.000917916256664	0	0	0	0	0	0	0
VFG049554(gb|NP_219908) (cdsZ) hypothetical protein [TTSS secreted effectors (VF0711) - Effector delivery system (VFC0086)] [Chlamydia trachomatis D/UW-3/CX]	0	0	0	0	0	0	0.0003155938055247	0	0	0	0	0
VFG049468(gb|NP_465993) (inlP) internalin P [InlP (VF0577) - Adherence (VFC0001)] [Listeria monocytogenes EGD-e]	0	0	0	0.0001090201054878	0	0	0	0	0	0	0	0
VFG049161(gb|WP_001029878) (clbO) colibactin polyketide synthase ClbO [Colibactin (VF0573) - Exotoxin (VFC0235)] [Klebsiella pneumoniae subsp. pneumoniae 1084]	2.91609802755129E-05	0	0	0	0	0	0	0	0	0	0	0
VFG049158(gb|WP_001297937) (clbL) colibactin biosynthesis amidase ClbL [Colibactin (VF0573) - Exotoxin (VFC0235)] [Klebsiella pneumoniae subsp. pneumoniae 1084]	4.90000078400013E-05	0	0	0	0	0	0	2.82645562464669E-05	0	0	0	0
VFG049157(gb|WP_014907259) (clbK) colibactin hybrid non-ribosomal peptide synthetase/type I polyketide synthase ClbK [Colibactin (VF0573) - Exotoxin (VFC0235)] [Klebsiella pneumoniae subsp. pneumoniae 1084]	0	0	0	0	0	1.08704348521795E-05	0	0	0	0	0	0
VFG049156(gb|WP_077265119) (clbJ) colibactin non-ribosomal peptide synthetase ClbJ [Colibactin (VF0573) - Exotoxin (VFC0235)] [Klebsiella pneumoniae subsp. pneumoniae 1084]	0	0	0	0	0	0	0	0	0	0	0.0006838972293955	0
VFG049155(gb|WP_000829570) (clbI) colibactin polyketide synthase ClbI [Colibactin (VF0573) - Exotoxin (VFC0235)] [Klebsiella pneumoniae subsp. pneumoniae 1084]	2.36518336557078E-05	0	0	0	0	0	0	0	0	0	0	0
VFG049152(gb|WP_000337350) (clbF) colibactin biosynthesis dehydrogenase ClbF [Colibactin (VF0573) - Exotoxin (VFC0235)] [Klebsiella pneumoniae subsp. pneumoniae 1084]	0	0	0	0	0	6.21373663300976E-05	0	0	0	0	0	0
VFG049149(gb|WP_041169023) (clbC) colibactin polyketide synthase ClbC [Colibactin (VF0573) - Exotoxin (VFC0235)] [Klebsiella pneumoniae subsp. pneumoniae 1084]	0	0	3.23317412537305E-05	0	0	0	0	0	0	0	0	0
VFG049148(gb|WP_041168941) (clbB) colibactin hybrid non-ribosomal peptide synthetase/type I polyketide synthase ClbB [Colibactin (VF0573) - Exotoxin (VFC0235)] [Klebsiella pneumoniae subsp. pneumoniae 1084]	0	0	0	0	4.06436259576858E-05	7.30457970266504E-06	0	0	0	0.0014045851276908	0	0
VFG049144(gb|WP_002892069) (acrB) acriflavine resistance protein B [AcrAB (VF0568) - Antimicrobial activity/Competitive advantage (VFC0325)] [Klebsiella pneumoniae subsp. pneumoniae NTUH-K2044]	0	0	2.67222303784408E-05	0	0.0001242555847915	0	0	0	0	0	0	0
VFG049124(gb|WP_012737540) (allD) ureidoglycolate dehydrogenase [Allantion utilization (VF0572) - Nutritional/Metabolic factor (VFC0272)] [Klebsiella pneumoniae subsp. pneumoniae NTUH-K2044]	6.83200109312017E-05	0	0	0	0	0	0	0	0	0	0	0
VFG049118(gb|WP_012737529) (allR) DNA-binding transcriptional repressor AllR [Allantion utilization (VF0572) - Nutritional/Metabolic factor (VFC0272)] [Klebsiella pneumoniae subsp. pneumoniae NTUH-K2044]	0	0	0	0.000155343666794	0	8.58087439796585E-05	0	0	0	0	0	0
VFG049095(gb|WP_002912373) (rfbA) O-antigen export ABC transporter permease RfbA [LPS (VF0561) - Immune modulation (VFC0258)] [Klebsiella pneumoniae subsp. pneumoniae NTUH-K2044]	0	0.0001515812960807	0	0	0	0	0	0	2.81393623305335E-05	0	0	0
VFG049062(gb|WP_015875020) (rfbD) UDP-galactopyranose mutase [LPS (VF0561) - Immune modulation (VFC0258)] [Klebsiella pneumoniae subsp. pneumoniae NTUH-K2044]	0	0	0	0.0001101527819085	0	0	0	0	0	0	0	0
VFG049051(gb|WP_014907239) (KP1_RS17230) glycosyltransferase [LPS (VF0561) - Immune modulation (VFC0258)] [Klebsiella pneumoniae subsp. pneumoniae NTUH-K2044]	0	0	0	0	0.0004373963370681	0	0	0	0	0	0	0
VFG049040(gb|WP_074160401) (KP1_RS17225) glycosyltransferase family 4 protein [LPS (VF0561) - Immune modulation (VFC0258)] [Klebsiella pneumoniae subsp. pneumoniae NTUH-K2044]	0	0	0	0.000111309241561	0	0	0	0	0	0	0	0
VFG049029(gb|WP_014907241) (KP1_RS17220) glycosyltransferase [LPS (VF0561) - Immune modulation (VFC0258)] [Klebsiella pneumoniae subsp. pneumoniae NTUH-K2044]	5.93349970866516E-05	0	0	0	0	0	0	0	1.7875128428329E-05	0	0	0
VFG049018(gb|WP_002913007) (rcsB) transcriptional regulator RcsB [RcsAB (VF0571) - Regulation (VFC0301)] [Klebsiella pneumoniae subsp. pneumoniae NTUH-K2044]	0	0.0001788240174961	0	0	0.0006006640942225	0	0.0007417181604499	0	0	0.0415161705484286	0.0067570306904333	0.0001621725412047
VFG048998(gb|WP_011154608) (rmpA2) regulator of mucoid phenotype RmpA2 [RmpA (VF0570) - Regulation (VFC0301)] [Klebsiella pneumoniae CG43]	0	0	0	0	0	0	0	0	0	0.0422958169437042	0	0
VFG048996(gb|WP_004213609) (rmpA) regulator of mucoid phenotype RmpA [RmpA (VF0570) - Regulation (VFC0301)] [Klebsiella pneumoniae subsp. pneumoniae NTUH-K2044]	0	0	0	0.0002009896731505	0	0	0	0	0	0	0	0
VFG048990(gb|WP_001741945) (galF) GalU regulator GalF [Capsule (VF0560) - Immune modulation (VFC0258)] [Klebsiella pneumoniae subsp. pneumoniae NTUH-K2044]	0	0	0	0	0	0	0.0002709643784808	0	0	0	0	0
VFG048951(gb|WP_015875028) (KP1_RS17330) polysaccharide biosynthesis tyrosine autokinase [Capsule (VF0560) - Immune modulation (VFC0258)] [Klebsiella pneumoniae subsp. pneumoniae NTUH-K2044]	0	0	0	0	0.0001815377554962	0	0	0	0	0.0062736831539059	0	0
VFG048929(gb|WP_015875026) (KP1_RS17325) polysaccharide pyruvyl transferase family protein [Capsule (VF0560) - Immune modulation (VFC0258)] [Klebsiella pneumoniae subsp. pneumoniae NTUH-K2044]	0	0	0	0	0	0	0	0	2.01783662650324E-05	0	0	0
VFG048918(gb|WP_015875025) (KP1_RS17320) O-antigen ligase family protein [Capsule (VF0560) - Immune modulation (VFC0258)] [Klebsiella pneumoniae subsp. pneumoniae NTUH-K2044]	0	0	0	0.0001036890489847	0	0	0	0	0	0	0	0
VFG048907(gb|WP_014907226) (KP1_RS17315) glycosyltransferase [Capsule (VF0560) - Immune modulation (VFC0258)] [Klebsiella pneumoniae subsp. pneumoniae NTUH-K2044]	0	0	0	0	0.0003551610584367	0	0	0	0	0	0	0
VFG048852(gb|WP_015875022) (KP1_RS17295) glycosyltransferase WbuB [Capsule (VF0560) - Immune modulation (VFC0258)] [Klebsiella pneumoniae subsp. pneumoniae NTUH-K2044]	0	9.58143501152168E-05	0	0	0	0	0	0	0	0	0	0
VFG048841(gb|WP_014907232) (wcaJ) undecaprenyl-phosphate glucose phosphotransferase [Capsule (VF0560) - Immune modulation (VFC0258)] [Klebsiella pneumoniae subsp. pneumoniae NTUH-K2044]	0	0	0	0	0	0	0	0	1.53924717021722E-05	0	0	0
VFG048819(gb|WP_014907234) (KP1_RS17280) mannose-1-phosphate guanylyltransferase/mannose-6-phosphate isomerase [Capsule (VF0560) - Immune modulation (VFC0258)] [Klebsiella pneumoniae subsp. pneumoniae NTUH-K2044]	0	0	0	8.98491971075746E-05	0	0	0	0	0	0	0	0
VFG048808(gb|WP_004899416) (rfbK1) O9 family phosphomannomutase RfbK1 [Capsule (VF0560) - Immune modulation (VFC0258)] [Klebsiella pneumoniae subsp. pneumoniae NTUH-K2044]	0	0	0	0	0.0002852168674973	0	0	0	0	0	0	0
VFG048779(gb|WP_004190503) (tssG) type VI secretion system baseplate subunit TssG [T6SS (VF0569) - Effector delivery system (VFC0086)] [Klebsiella pneumoniae subsp. pneumoniae NTUH-K2044]	0	0	0	0	0	6.47121190785822E-05	0.0002223105536155	0	0	0	0	0
VFG048771(gb|WP_004190505) (tssF) type VI secretion system baseplate subunit TssF [T6SS (VF0569) - Effector delivery system (VFC0086)] [Klebsiella pneumoniae subsp. pneumoniae NTUH-K2044]	0	0	0	0	0	4.00440805238406E-05	0	0	0	0	0	0
VFG048687(gb|WP_002902160) (hcp/tssD) type VI secretion system protein, Hcp family [T6SS (VF0569) - Effector delivery system (VFC0086)] [Klebsiella pneumoniae subsp. pneumoniae NTUH-K2044]	0	0	0	0.0002585903721632	0	0	0	0	0	0	0	0
VFG048676(gb|WP_014907726) (ompA) OmpA family protein [T6SS (VF0569) - Effector delivery system (VFC0086)] [Klebsiella pneumoniae subsp. pneumoniae NTUH-K2044]	0	0	4.92647094323099E-05	0	0	0	0	0	0	0	0	0
VFG048600(gb|WP_004213920) (iucA) aerobactin Synthetase IucA [Aerobactin (VF0565) - Nutritional/Metabolic factor (VFC0272)] [Klebsiella pneumoniae subsp. pneumoniae NTUH-K2044]	0	6.74866292115874E-05	0	0	0.0002266854059935	0	0	0	0	0	0.0025500446257809	0
VFG048547(gb|WP_004213617) (iroN) salmochelin receptor IroN [Sal (VF0563) - Nutritional/Metabolic factor (VFC0272)] [Klebsiella pneumoniae subsp. pneumoniae NTUH-K2044]	0	0	0	5.84949255652072E-05	0	0	0	0	0	0	0	0
VFG048528(gb|WP_004183335) (entD) enterochelin synthetase component D [Ent (VF0562) - Nutritional/Metabolic factor (VFC0272)] [Klebsiella pneumoniae subsp. pneumoniae NTUH-K2044]	0.0002277333697706	0	0	0	0	0	0	0	0	0	0	0
VFG048508(gb|WP_012737618) (fes) enterobactin/ferric enterobactin esterase [Ent (VF0562) - Nutritional/Metabolic factor (VFC0272)] [Klebsiella pneumoniae subsp. pneumoniae NTUH-K2044]	0	9.62898555748456E-05	0	0	0	0	0	0	0	0	0	0
VFG048498(gb|WP_012737619) (entF) enterobactin synthase subunit F [Ent (VF0562) - Nutritional/Metabolic factor (VFC0272)] [Klebsiella pneumoniae subsp. pneumoniae NTUH-K2044]	0	0	2.16627663577932E-05	0	0	0	0	0	0	0	0	0
VFG048478(gb|WP_004147521) (fepG) iron-enterobactin transporter permease [Ent (VF0562) - Nutritional/Metabolic factor (VFC0272)] [Klebsiella pneumoniae subsp. pneumoniae NTUH-K2044]	0	0	0	0	0.0003937888472697	0	0	0	0	0	0	0
VFG048459(gb|WP_004147525) (entS) enterobactin exporter EntS [Ent (VF0562) - Nutritional/Metabolic factor (VFC0272)] [Klebsiella pneumoniae subsp. pneumoniae NTUH-K2044]	5.77584633476343E-05	0	0	0	0	0	0	0	0	0	0	0
VFG048429(gb|WP_004183353) (entE) enterobactin synthase subunit E [Ent (VF0562) - Nutritional/Metabolic factor (VFC0272)] [Klebsiella pneumoniae subsp. pneumoniae NTUH-K2044]	4.4611947436419E-05	0	0	0	0	0	0	0	0	0	0	0
VFG048317(gb|WP_014906959) (fimK) transcriptional regulator [Type I fimbriae (VF0566) - Adherence (VFC0001)] [Klebsiella pneumoniae subsp. pneumoniae NTUH-K2044]	0	0	0	9.003995973413E-05	0	0	0.0001708628883414	0	0	0	0	0
VFG048267(gb|WP_015875145) (fimC) periplasmic chaperone [Type I fimbriae (VF0566) - Adherence (VFC0001)] [Klebsiella pneumoniae subsp. pneumoniae NTUH-K2044]	0	0	0	0.0001752430621271	0	0	0	0	0	0	0	0
VFG048194(gb|WP_003022155) (pdpD) Type VI secretion system secreted protein PdpD [T6SS (VF0544) - Effector delivery system (VFC0086)] [Francisella tularensis subsp. tularensis SCHU S4]	0	0	0	0	0.0001089833682661	0	0	0	0	0	0	0
VFG048140(gb|WP_003022151) (iglB/tssC) Type VI secretion system sheath protein, VipB homolog [T6SS (VF0544) - Effector delivery system (VFC0086)] [Francisella tularensis subsp. tularensis SCHU S4]	0	0	0	0	0.0005141779425889	4.62047082967392E-05	0	0	0	0	0	0
VFG048082(gb|WP_003023944) (iglD/tssK) Type VI secretion system baseplate protein, TssK homolog [T6SS (VF0544) - Effector delivery system (VFC0086)] [Francisella tularensis subsp. tularensis SCHU S4]	0	9.72551674101824E-05	0	0	0	0	0	3.45691815746262E-05	0	0	0	0
VFG048055(gb|WP_003022145) (pdpE) Type VI secretion system secreted protein PdpE [T6SS (VF0544) - Effector delivery system (VFC0086)] [Francisella tularensis subsp. tularensis SCHU S4]	0.0001245416865933	0	0	0.0002208792762227	0	0	0	0	0	0	0	0
VFG048030(gb|WP_003022143) (pdpC) Type VI secretion system secreted protein PdpC [T6SS (VF0544) - Effector delivery system (VFC0086)] [Francisella tularensis subsp. tularensis SCHU S4]	3.5984956848639E-05	0	2.10922646102215E-05	0	9.80768310355893E-05	3.52532537343067E-05	6.05541161842138E-05	1.03785578993799E-05	0	0	0	0
[truncated: 1,486 more rows]
